# Supplementary material for: Pan-Cancer Analysis Reveals Common and Specific Relationships between Intragenic miRNAs and Their Host Genes
Source: Biomedicines. 2021 Sep 18;9(9):1263. doi: 10.3390/biomedicines9091263 (PMC8471046; doi:10.3390/biomedicines9091263)
Supplement: Supplementary file 1 [file biomedicines-09-01263-s001.zip]

Archive with 14 entries (14 files):
- Figure. S1.jpg
- Figure. S10.jpg
- Figure. S11.jpg
- Figure. S2.jpg
- Figure. S3.jpg
- Figure. S4.jpg
- Figure. S5.jpg
- Figure. S6.jpg
- Figure. S7.jpg
- Figure. S8.jpg
- Figure. S9.jpg
- Table S1.txt
- Table S2.txt
- Table S3.txt
