# Supplementary material for: Pan-Cancer Analysis Reveals Common and Specific Relationships between Intragenic miRNAs and Their Host Genes
Source: Biomedicines. 2021 Sep 18;9(9):1263. doi: 10.3390/biomedicines9091263 (PMC8471046; doi:10.3390/biomedicines9091263)
Supplement: Supplementary file 1 [file biomedicines-09-01263-s001.zip › Table S1.txt]

primir	matmiR	Symbol	type1	type2	type3	Symbol	GeneID
hsa-mir-1302-2	hsa-miR-1302	WASH7P	ncRNA	divergent	divergent	WASH7P	653635
hsa-mir-3124	hsa-miR-3124-5p	SH3BP5L	protein_coding	divergent	divergent	SH3BP5L	80851
hsa-mir-3124	hsa-miR-3124-3p	SH3BP5L	protein_coding	divergent	divergent	SH3BP5L	80851
hsa-mir-5188	hsa-miR-5188	UBC	protein_coding	divergent	divergent	UBC	7316
hsa-mir-1302-10	hsa-miR-1302	WASH3P	ncRNA	divergent	divergent	WASH3P	374666
hsa-mir-1538	hsa-miR-1538	NFAT5	protein_coding	divergent	divergent	NFAT5	10725
hsa-mir-1302-11	hsa-miR-1302	WASH5P	ncRNA	divergent	divergent	WASH5P	375690
hsa-mir-4754	hsa-miR-4754	RPS5	protein_coding	divergent	divergent	RPS5	6193
hsa-mir-4638	hsa-miR-4638-5p	TRIM41	protein_coding	divergent	divergent	TRIM41	90933
hsa-mir-4638	hsa-miR-4638-3p	TRIM41	protein_coding	divergent	divergent	TRIM41	90933
hsa-mir-378d-2	hsa-miR-378d	PDP1	protein_coding	divergent	divergent	PDP1	54704
hsa-mir-1302-3	hsa-miR-1302	WASH2P	ncRNA	divergent	divergent	WASH2P	375260
hsa-mir-4674	hsa-miR-4674	NALT1	ncRNA	divergent	divergent	NALT1	101928483
hsa-mir-4739	hsa-miR-4739	LINC02078	ncRNA	divergent	divergent	LINC02078	100652929
hsa-mir-1247	hsa-miR-1247-5p	DIO3	protein_coding	divergent	divergent	DIO3	1735
hsa-mir-1247	hsa-miR-1247-3p	DIO3	protein_coding	divergent	divergent	DIO3	1735
hsa-mir-1302-9	hsa-miR-1302	WASH1	protein_coding	divergent	divergent	WASH1	100287171
hsa-mir-1539	hsa-miR-1539	C18ORF32	protein_coding	divergent	divergent	C18ORF32	497661
hsa-mir-3166	hsa-miR-3166	RAB38	protein_coding	divergent	divergent	RAB38	23682
hsa-mir-3188	hsa-miR-3188	JUND	protein_coding	divergent	divergent	JUND	3727
hsa-mir-3199-2	hsa-miR-3199	PITPNB	protein_coding	divergent	divergent	PITPNB	23760
hsa-mir-320a	hsa-miR-320a	POLR3D	protein_coding	divergent	divergent	POLR3D	661
hsa-mir-345	hsa-miR-345-5p	SLC25A29	protein_coding	divergent	divergent	SLC25A29	123096
hsa-mir-345	hsa-miR-345-3p	SLC25A29	protein_coding	divergent	divergent	SLC25A29	123096
hsa-mir-34b	hsa-miR-34b-5p	BTG4	protein_coding	divergent	divergent	BTG4	54766
hsa-mir-34b	hsa-miR-34b-3p	BTG4	protein_coding	divergent	divergent	BTG4	54766
hsa-mir-34c	hsa-miR-34c-5p	BTG4	protein_coding	divergent	divergent	BTG4	54766
hsa-mir-34c	hsa-miR-34c-3p	BTG4	protein_coding	divergent	divergent	BTG4	54766
hsa-mir-3678	hsa-miR-3678-5p	GRB2	protein_coding	divergent	divergent	GRB2	2885
hsa-mir-3678	hsa-miR-3678-3p	GRB2	protein_coding	divergent	divergent	GRB2	2885
hsa-mir-3912	hsa-miR-3912-3p	NPM1	protein_coding	divergent	divergent	NPM1	4869
hsa-mir-3912	hsa-miR-3912-5p	NPM1	protein_coding	divergent	divergent	NPM1	4869
hsa-mir-3913-1	hsa-miR-3913-5p	CCT2	protein_coding	divergent	divergent	CCT2	10576
hsa-mir-3913-1	hsa-miR-3913-3p	CCT2	protein_coding	divergent	divergent	CCT2	10576
hsa-mir-3928	hsa-miR-3928-3p	RNF185	protein_coding	divergent	divergent	RNF185	91445
hsa-mir-3928	hsa-miR-3928-5p	RNF185	protein_coding	divergent	divergent	RNF185	91445
hsa-mir-3939	hsa-miR-3939	FGFR1OP	protein_coding	divergent	divergent	FGFR1OP	11116
hsa-mir-4314	hsa-miR-4314	ALOX12B	protein_coding	divergent	divergent	ALOX12B	242
hsa-mir-4448	hsa-miR-4448	PARL	protein_coding	divergent	divergent	PARL	55486
hsa-mir-4453	hsa-miR-4453	FBXW7	protein_coding	divergent	divergent	FBXW7	55294
hsa-mir-4470	hsa-miR-4470	ASPH	protein_coding	divergent	divergent	ASPH	444
hsa-mir-4482	hsa-miR-4482-5p	GSTO2	protein_coding	divergent	divergent	GSTO2	119391
hsa-mir-4482	hsa-miR-4482-3p	GSTO2	protein_coding	divergent	divergent	GSTO2	119391
hsa-mir-4496	hsa-miR-4496	SELPLG	protein_coding	divergent	divergent	SELPLG	6404
hsa-mir-4522	hsa-miR-4522	WSB1	protein_coding	divergent	divergent	WSB1	26118
hsa-mir-4536-1	hsa-miR-4536-5p	MAGEH1	protein_coding	divergent	divergent	MAGEH1	28986
hsa-mir-4536-1	hsa-miR-4536-3p	MAGEH1	protein_coding	divergent	divergent	MAGEH1	28986
hsa-mir-4686	hsa-miR-4686	TH	protein_coding	divergent	divergent	TH	7054
hsa-mir-4727	hsa-miR-4727-5p	CWC25	protein_coding	divergent	divergent	CWC25	54883
hsa-mir-4727	hsa-miR-4727-3p	CWC25	protein_coding	divergent	divergent	CWC25	54883
hsa-mir-4733	hsa-miR-4733-5p	NF1	protein_coding	divergent	divergent	NF1	4763
hsa-mir-4733	hsa-miR-4733-3p	NF1	protein_coding	divergent	divergent	NF1	4763
hsa-mir-4738	hsa-miR-4738-5p	UNK	protein_coding	divergent	divergent	UNK	85451
hsa-mir-4738	hsa-miR-4738-3p	UNK	protein_coding	divergent	divergent	UNK	85451
hsa-mir-4752	hsa-miR-4752	LILRB2	protein_coding	divergent	divergent	LILRB2	10288
hsa-mir-4795	hsa-miR-4795-5p	CHMP2B	protein_coding	divergent	divergent	CHMP2B	25978
hsa-mir-4795	hsa-miR-4795-3p	CHMP2B	protein_coding	divergent	divergent	CHMP2B	25978
hsa-mir-4999	hsa-miR-4999-5p	RAB11B	protein_coding	divergent	divergent	RAB11B	9230
hsa-mir-4999	hsa-miR-4999-3p	RAB11B	protein_coding	divergent	divergent	RAB11B	9230
hsa-mir-5091	hsa-miR-5091	BOD1L1	protein_coding	divergent	divergent	BOD1L1	259282
hsa-mir-548al	hsa-miR-548al	PGM2L1	protein_coding	divergent	divergent	PGM2L1	283209
hsa-mir-5680	hsa-miR-5680	NCALD	protein_coding	divergent	divergent	NCALD	83988
hsa-mir-5695	hsa-miR-5695	SYCE2	protein_coding	divergent	divergent	SYCE2	256126
hsa-mir-5696	hsa-miR-5696	RNF149	protein_coding	divergent	divergent	RNF149	284996
hsa-mir-6128	hsa-miR-6128	OR9G4	protein_coding	divergent	divergent	OR9G4	283189
hsa-mir-632	hsa-miR-632	C17ORF75	protein_coding	divergent	divergent	C17ORF75	64149
hsa-mir-8059	hsa-miR-8059	LINC00483	protein_coding	divergent	divergent	LINC00483	55018
hsa-let-7a-3	hsa-let-7a-5p	MIRLET7BHG	ncRNA	exon	exon	MIRLET7BHG	400931
hsa-let-7a-3	hsa-let-7a-3p	MIRLET7BHG	ncRNA	exon	exon	MIRLET7BHG	400931
hsa-let-7b	hsa-let-7b-5p	MIRLET7BHG	ncRNA	exon	exon	MIRLET7BHG	400931
hsa-let-7b	hsa-let-7b-3p	MIRLET7BHG	ncRNA	exon	exon	MIRLET7BHG	400931
hsa-mir-1-2	hsa-miR-1-3p	MIR133A1HG	ncRNA	exon	exon	MIR133A1HG	102723167
hsa-mir-133a-1	hsa-miR-133a-3p	MIR133A1HG	ncRNA	exon	exon	MIR133A1HG	102723167
hsa-mir-133a-1	hsa-miR-133a-5p	MIR133A1HG	ncRNA	exon	exon	MIR133A1HG	102723167
hsa-mir-137	hsa-miR-137	MIR137HG	ncRNA	exon	exon	MIR137HG	400765
hsa-mir-143	hsa-miR-143-5p	CARMN	ncRNA	exon	exon	CARMN	728264
hsa-mir-143	hsa-miR-143-3p	CARMN	ncRNA	exon	exon	CARMN	728264
hsa-mir-146a	hsa-miR-146a-5p	MIR3142HG	ncRNA	exon	exon	MIR3142HG	107075116
hsa-mir-146a	hsa-miR-146a-3p	MIR3142HG	ncRNA	exon	exon	MIR3142HG	107075116
hsa-mir-155	hsa-miR-155-5p	MIR155HG	ncRNA	exon	exon	MIR155HG	114614
hsa-mir-155	hsa-miR-155-3p	MIR155HG	ncRNA	exon	exon	MIR155HG	114614
hsa-mir-2117	hsa-miR-2117	MIR2117HG	ncRNA	exon	exon	MIR2117HG	106660605
hsa-mir-214	hsa-miR-214-5p	DNM3OS	ncRNA	exon	exon	DNM3OS	100628315
hsa-mir-214	hsa-miR-214-3p	DNM3OS	ncRNA	exon	exon	DNM3OS	100628315
hsa-mir-22	hsa-miR-22-5p	MIR22HG	ncRNA	exon	exon	MIR22HG	84981
hsa-mir-22	hsa-miR-22-3p	MIR22HG	ncRNA	exon	exon	MIR22HG	84981
hsa-mir-29b-2	hsa-miR-29b-3p	C1ORF132	ncRNA	exon	exon	C1ORF132	100128537
hsa-mir-29b-2	hsa-miR-29b-2-5p	C1ORF132	ncRNA	exon	exon	C1ORF132	100128537
hsa-mir-29c	hsa-miR-29c-5p	C1ORF132	ncRNA	exon	exon	C1ORF132	100128537
hsa-mir-29c	hsa-miR-29c-3p	C1ORF132	ncRNA	exon	exon	C1ORF132	100128537
hsa-mir-34a	hsa-miR-34a-5p	MIR34AHG	ncRNA	exon	exon	MIR34AHG	106614088
hsa-mir-34a	hsa-miR-34a-3p	MIR34AHG	ncRNA	exon	exon	MIR34AHG	106614088
hsa-mir-4458	hsa-miR-4458	MIR4458HG	ncRNA	exon	exon	MIR4458HG	100505738
hsa-mir-4697	hsa-miR-4697-5p	MIR4697HG	ncRNA	exon	exon	MIR4697HG	283174
hsa-mir-4697	hsa-miR-4697-3p	MIR4697HG	ncRNA	exon	exon	MIR4697HG	283174
hsa-mir-4763	hsa-miR-4763-5p	MIRLET7BHG	ncRNA	exon	exon	MIRLET7BHG	400931
hsa-mir-4763	hsa-miR-4763-3p	MIRLET7BHG	ncRNA	exon	exon	MIRLET7BHG	400931
hsa-mir-5707	hsa-miR-5707	LINC01022	ncRNA	exon	exon	LINC01022	105375616
hsa-mir-600	hsa-miR-600	MIR600HG	ncRNA	exon	exon	MIR600HG	81571
hsa-mir-612	hsa-miR-612	NEAT1	ncRNA	exon	exon	NEAT1	283131
hsa-mir-940	hsa-miR-940	LOC106660606	ncRNA	exon	exon	LOC106660606	106660606
hsa-mir-1181	hsa-miR-1181	CDC37	protein_coding	exon	exon	CDC37	11140
hsa-mir-1182	hsa-miR-1182	FAM89A	protein_coding	exon	exon	FAM89A	375061
hsa-mir-1199	hsa-miR-1199-5p	MISP3	protein_coding	exon	exon	MISP3	113230
hsa-mir-1199	hsa-miR-1199-3p	MISP3	protein_coding	exon	exon	MISP3	113230
hsa-mir-1244-1	hsa-miR-1244	PTMA	protein_coding	exon	exon	PTMA	5757
hsa-mir-1257	hsa-miR-1257	TAF4	protein_coding	exon	exon	TAF4	6874
hsa-mir-1306	hsa-miR-1306-3p	DGCR8	protein_coding	exon	exon	DGCR8	54487
hsa-mir-1306	hsa-miR-1306-5p	DGCR8	protein_coding	exon	exon	DGCR8	54487
hsa-mir-147b	hsa-miR-147b	C15ORF48	protein_coding	exon	exon	C15ORF48	84419
hsa-mir-1825	hsa-miR-1825	POFUT1	protein_coding	exon	exon	POFUT1	23509
hsa-mir-1973	hsa-miR-1973	MTRNR2L13	protein_coding	exon	exon	MTRNR2L13	100463500
hsa-mir-198	hsa-miR-198	FSTL1	protein_coding	exon	exon	FSTL1	11167
hsa-mir-2110	hsa-miR-2110	CCDC186	protein_coding	exon	exon	CCDC186	55088
hsa-mir-2277	hsa-miR-2277-5p	FAM172A	protein_coding	exon	exon	FAM172A	83989
hsa-mir-2277	hsa-miR-2277-3p	FAM172A	protein_coding	exon	exon	FAM172A	83989
hsa-mir-2861	hsa-miR-2861	CDK9	protein_coding	exon	exon	CDK9	1025
hsa-mir-3198-2	hsa-miR-3198	CBX5	protein_coding	exon	exon	CBX5	23468
hsa-mir-3610	hsa-miR-3610	RAD21	protein_coding	exon	exon	RAD21	5885
hsa-mir-3614	hsa-miR-3614-5p	TRIM25	protein_coding	exon	exon	TRIM25	7706
hsa-mir-3614	hsa-miR-3614-3p	TRIM25	protein_coding	exon	exon	TRIM25	7706
hsa-mir-3618	hsa-miR-3618	DGCR8	protein_coding	exon	exon	DGCR8	54487
hsa-mir-3658	hsa-miR-3658	UCK2	protein_coding	exon	exon	UCK2	7371
hsa-mir-3674	hsa-miR-3674	CLN8	protein_coding	exon	exon	CLN8	2055
hsa-mir-3960	hsa-miR-3960	CDK9	protein_coding	exon	exon	CDK9	1025
hsa-mir-4315-1	hsa-miR-4315	PLEKHM1	protein_coding	exon	exon	PLEKHM1	9842
hsa-mir-4315-2	hsa-miR-4315	PLEKHM1	protein_coding	exon	exon	PLEKHM1	9842
hsa-mir-4426	hsa-miR-4426	RPS27A	protein_coding	exon	exon	RPS27A	6233
hsa-mir-4444-1	hsa-miR-4444	HNRNPA3	protein_coding	exon	exon	HNRNPA3	220988
hsa-mir-4523	hsa-miR-4523	TAOK1	protein_coding	exon	exon	TAOK1	57551
hsa-mir-4657	hsa-miR-4657	PURB	protein_coding	exon	exon	PURB	5814
hsa-mir-4680	hsa-miR-4680-5p	PDCD4	protein_coding	exon	exon	PDCD4	27250
hsa-mir-4680	hsa-miR-4680-3p	PDCD4	protein_coding	exon	exon	PDCD4	27250
hsa-mir-4683	hsa-miR-4683	FZD8	protein_coding	exon	exon	FZD8	8325
hsa-mir-4687	hsa-miR-4687-5p	STIM1	protein_coding	exon	exon	STIM1	6786
hsa-mir-4687	hsa-miR-4687-3p	STIM1	protein_coding	exon	exon	STIM1	6786
hsa-mir-4700	hsa-miR-4700-5p	UNC119B	protein_coding	exon	exon	UNC119B	84747
hsa-mir-4700	hsa-miR-4700-3p	UNC119B	protein_coding	exon	exon	UNC119B	84747
hsa-mir-4707	hsa-miR-4707-5p	HAUS4	protein_coding	exon	exon	HAUS4	54930
hsa-mir-4707	hsa-miR-4707-3p	HAUS4	protein_coding	exon	exon	HAUS4	54930
hsa-mir-4709	hsa-miR-4709-5p	NPC2	protein_coding	exon	exon	NPC2	10577
hsa-mir-4709	hsa-miR-4709-3p	NPC2	protein_coding	exon	exon	NPC2	10577
hsa-mir-4720	hsa-miR-4720-5p	GAN	protein_coding	exon	exon	GAN	8139
hsa-mir-4720	hsa-miR-4720-3p	GAN	protein_coding	exon	exon	GAN	8139
hsa-mir-4724	hsa-miR-4724-5p	RAB11FIP4	protein_coding	exon	exon	RAB11FIP4	84440
hsa-mir-4724	hsa-miR-4724-3p	RAB11FIP4	protein_coding	exon	exon	RAB11FIP4	84440
hsa-mir-4741	hsa-miR-4741	RBBP8	protein_coding	exon	exon	RBBP8	5932
hsa-mir-4751	hsa-miR-4751	ATF5	protein_coding	exon	exon	ATF5	22809
hsa-mir-4775	hsa-miR-4775	CCNYL1	protein_coding	exon	exon	CCNYL1	151195
hsa-mir-4800	hsa-miR-4800-5p	MXD4	protein_coding	exon	exon	MXD4	10608
hsa-mir-4800	hsa-miR-4800-3p	MXD4	protein_coding	exon	exon	MXD4	10608
hsa-mir-568	hsa-miR-568	ZBTB20	protein_coding	exon	exon	ZBTB20	26137
hsa-mir-6073	hsa-miR-6073	SOX6	protein_coding	exon	exon	SOX6	55553
hsa-mir-6084	hsa-miR-6084	PINK1	protein_coding	exon	exon	PINK1	65018
hsa-mir-6125	hsa-miR-6125	USP15	protein_coding	exon	exon	USP15	9958
hsa-mir-6501	hsa-miR-6501-5p	SON	protein_coding	exon	exon	SON	6651
hsa-mir-6501	hsa-miR-6501-3p	SON	protein_coding	exon	exon	SON	6651
hsa-mir-6502	hsa-miR-6502-5p	IRAK3	protein_coding	exon	exon	IRAK3	11213
hsa-mir-6502	hsa-miR-6502-3p	IRAK3	protein_coding	exon	exon	IRAK3	11213
hsa-mir-6506	hsa-miR-6506-5p	KIAA0430	protein_coding	exon	exon	KIAA0430	9665
hsa-mir-6506	hsa-miR-6506-3p	KIAA0430	protein_coding	exon	exon	KIAA0430	9665
hsa-mir-658	hsa-miR-658	ANKRD54	protein_coding	mix	mix	ANKRD54	129138
hsa-mir-671	hsa-miR-671-5p	CHPF2	protein_coding	exon	exon	CHPF2	54480
hsa-mir-671	hsa-miR-671-3p	CHPF2	protein_coding	exon	exon	CHPF2	54480
hsa-mir-7704	hsa-miR-7704	HOXD1	protein_coding	exon	exon	HOXD1	3231
hsa-mir-7705	hsa-miR-7705	PABPC1	protein_coding	exon	exon	PABPC1	26986
hsa-mir-7844	hsa-miR-7844-5p	TMCC3	protein_coding	exon	exon	TMCC3	57458
hsa-mir-8072	hsa-miR-8072	SBNO1	protein_coding	exon	exon	SBNO1	55206
hsa-mir-922	hsa-miR-922	RUBCN	protein_coding	exon	exon	RUBCN	9711
hsa-mir-935	hsa-miR-935	CACNG8	protein_coding	exon	exon	CACNG8	59283
hsa-mir-7158	hsa-miR-7158-5p	LINC01105	ncRNA	exon	exon	LINC01105	150622
hsa-mir-7158	hsa-miR-7158-3p	LINC01105	ncRNA	exon	exon	LINC01105	150622
hsa-let-7a-2	hsa-let-7a-5p	MIR100HG	ncRNA	intron	intron	MIR100HG	399959
hsa-let-7a-2	hsa-let-7a-2-3p	MIR100HG	ncRNA	intron	intron	MIR100HG	399959
hsa-let-7c	hsa-let-7c-5p	MIR99AHG	ncRNA	intron	intron	MIR99AHG	388815
hsa-let-7c	hsa-let-7c-3p	MIR99AHG	ncRNA	intron	intron	MIR99AHG	388815
hsa-mir-100	hsa-miR-100-5p	MIR100HG	ncRNA	intron	intron	MIR100HG	399959
hsa-mir-100	hsa-miR-100-3p	MIR100HG	ncRNA	intron	intron	MIR100HG	399959
hsa-mir-1-1	hsa-miR-1-3p	MIR1-1HG	ncRNA	intron	intron	MIR1-1HG	128826
hsa-mir-1-1	hsa-miR-1-5p	MIR1-1HG	ncRNA	intron	intron	MIR1-1HG	128826
hsa-mir-1204	hsa-miR-1204	PVT1	ncRNA	intron	intron	PVT1	5820
hsa-mir-1205	hsa-miR-1205	PVT1	ncRNA	intron	intron	PVT1	5820
hsa-mir-1206	hsa-miR-1206	PVT1	ncRNA	intron	intron	PVT1	5820
hsa-mir-1207	hsa-miR-1207-5p	PVT1	ncRNA	intron	intron	PVT1	5820
hsa-mir-1207	hsa-miR-1207-3p	PVT1	ncRNA	intron	intron	PVT1	5820
hsa-mir-124-2	hsa-miR-124-5p	MIR124-2HG	ncRNA	intron	intron	MIR124-2HG	100130155
hsa-mir-124-2	hsa-miR-124-3p	MIR124-2HG	ncRNA	intron	intron	MIR124-2HG	100130155
hsa-mir-1251	hsa-miR-1251-5p	RMST	ncRNA	intron	intron	RMST	196475
hsa-mir-1251	hsa-miR-1251-3p	RMST	ncRNA	intron	intron	RMST	196475
hsa-mir-125b-1	hsa-miR-125b-5p	MIR100HG	ncRNA	intron	intron	MIR100HG	399959
hsa-mir-125b-1	hsa-miR-125b-1-3p	MIR100HG	ncRNA	intron	intron	MIR100HG	399959
hsa-mir-125b-2	hsa-miR-125b-5p	MIR99AHG	ncRNA	intron	intron	MIR99AHG	388815
hsa-mir-125b-2	hsa-miR-125b-2-3p	MIR99AHG	ncRNA	intron	intron	MIR99AHG	388815
hsa-mir-1270	hsa-miR-1270	ZNF826P	ncRNA	intron	intron	ZNF826P	664701
hsa-mir-145	hsa-miR-145-5p	CARMN	ncRNA	intron	intron	CARMN	728264
hsa-mir-145	hsa-miR-145-3p	CARMN	ncRNA	intron	intron	CARMN	728264
hsa-mir-15a	hsa-miR-15a-5p	DLEU2	ncRNA	intron	intron	DLEU2	8847
hsa-mir-15a	hsa-miR-15a-3p	DLEU2	ncRNA	intron	intron	DLEU2	8847
hsa-mir-16-1	hsa-miR-16-5p	DLEU2	ncRNA	intron	intron	DLEU2	8847
hsa-mir-16-1	hsa-miR-16-1-3p	DLEU2	ncRNA	intron	intron	DLEU2	8847
hsa-mir-181a-1	hsa-miR-181a-5p	MIR181A1HG	ncRNA	intron	intron	MIR181A1HG	100131234
hsa-mir-181a-1	hsa-miR-181a-3p	MIR181A1HG	ncRNA	intron	intron	MIR181A1HG	100131234
hsa-mir-181a-2	hsa-miR-181a-5p	MIR181A2HG	ncRNA	intron	intron	MIR181A2HG	100379345
hsa-mir-181a-2	hsa-miR-181a-2-3p	MIR181A2HG	ncRNA	intron	intron	MIR181A2HG	100379345
hsa-mir-181b-1	hsa-miR-181b-5p	MIR181A1HG	ncRNA	intron	intron	MIR181A1HG	100131234
hsa-mir-181b-1	hsa-miR-181b-3p	MIR181A1HG	ncRNA	intron	intron	MIR181A1HG	100131234
hsa-mir-181b-2	hsa-miR-181b-5p	MIR181A2HG	ncRNA	intron	intron	MIR181A2HG	100379345
hsa-mir-181b-2	hsa-miR-181b-2-3p	MIR181A2HG	ncRNA	intron	intron	MIR181A2HG	100379345
hsa-mir-193b	hsa-miR-193b-5p	MIR193BHG	ncRNA	intron	intron	MIR193BHG	100129781
hsa-mir-193b	hsa-miR-193b-3p	MIR193BHG	ncRNA	intron	intron	MIR193BHG	100129781
hsa-mir-195	hsa-miR-195-5p	MIR497HG	ncRNA	intron	intron	MIR497HG	100506755
hsa-mir-195	hsa-miR-195-3p	MIR497HG	ncRNA	intron	intron	MIR497HG	100506755
hsa-mir-2052	hsa-miR-2052	MIR2052HG	ncRNA	intron	intron	MIR2052HG	441355
hsa-mir-210	hsa-miR-210-3p	MIR210HG	ncRNA	intron	intron	MIR210HG	100506211
hsa-mir-210	hsa-miR-210-5p	MIR210HG	ncRNA	intron	intron	MIR210HG	100506211
hsa-mir-216a	hsa-miR-216a-5p	MIR217HG	ncRNA	intron	intron	MIR217HG	104355290
hsa-mir-216a	hsa-miR-216a-3p	MIR217HG	ncRNA	intron	intron	MIR217HG	104355290
hsa-mir-216b	hsa-miR-216b-5p	MIR217HG	ncRNA	intron	intron	MIR217HG	104355290
hsa-mir-216b	hsa-miR-216b-3p	MIR217HG	ncRNA	intron	intron	MIR217HG	104355290
hsa-mir-217	hsa-miR-217	MIR217HG	ncRNA	intron	intron	MIR217HG	104355290
hsa-mir-221	hsa-miR-221-5p	MIR222HG	ncRNA	intron	intron	MIR222HG	104457406
hsa-mir-221	hsa-miR-221-3p	MIR222HG	ncRNA	intron	intron	MIR222HG	104457406
hsa-mir-222	hsa-miR-222-5p	MIR222HG	ncRNA	intron	intron	MIR222HG	104457406
hsa-mir-222	hsa-miR-222-3p	MIR222HG	ncRNA	intron	intron	MIR222HG	104457406
hsa-mir-2682	hsa-miR-2682-5p	MIR137HG	ncRNA	intron	intron	MIR137HG	400765
hsa-mir-2682	hsa-miR-2682-3p	MIR137HG	ncRNA	intron	intron	MIR137HG	400765
hsa-mir-31	hsa-miR-31-5p	MIR31HG	ncRNA	intron	intron	MIR31HG	554202
hsa-mir-31	hsa-miR-31-3p	MIR31HG	ncRNA	intron	intron	MIR31HG	554202
hsa-mir-3142	hsa-miR-3142	MIR3142HG	ncRNA	intron	intron	MIR3142HG	107075116
hsa-mir-3147	hsa-miR-3147	LOC100653233	ncRNA	intron	intron	LOC100653233	100653233
hsa-mir-3156-1	hsa-miR-3156-5p	ANKRD30BP3	ncRNA	intron	intron	ANKRD30BP3	338579
hsa-mir-3156-1	hsa-miR-3156-3p	ANKRD30BP3	ncRNA	intron	intron	ANKRD30BP3	338579
hsa-mir-325	hsa-miR-325	MIR325HG	ncRNA	intron	intron	MIR325HG	101928469
hsa-mir-3619	hsa-miR-3619-5p	MIRLET7BHG	ncRNA	intron	intron	MIRLET7BHG	400931
hsa-mir-3619	hsa-miR-3619-3p	MIRLET7BHG	ncRNA	intron	intron	MIRLET7BHG	400931
hsa-mir-365a	hsa-miR-365a-3p	MIR193BHG	ncRNA	intron	intron	MIR193BHG	100129781
hsa-mir-365a	hsa-miR-365a-5p	MIR193BHG	ncRNA	intron	intron	MIR193BHG	100129781
hsa-mir-3663	hsa-miR-3663-5p	MIR3663HG	ncRNA	intron	intron	MIR3663HG	101927704
hsa-mir-3663	hsa-miR-3663-3p	MIR3663HG	ncRNA	intron	intron	MIR3663HG	101927704
hsa-mir-3667	hsa-miR-3667-5p	C22ORF34	ncRNA	intron	intron	C22ORF34	348645
hsa-mir-3667	hsa-miR-3667-3p	C22ORF34	ncRNA	intron	intron	C22ORF34	348645
hsa-mir-3677	hsa-miR-3677-3p	LOC106660606	ncRNA	intron	intron	LOC106660606	106660606
hsa-mir-3677	hsa-miR-3677-5p	LOC106660606	ncRNA	intron	intron	LOC106660606	106660606
hsa-mir-3681	hsa-miR-3681-5p	MIR3681HG	ncRNA	intron	intron	MIR3681HG	100506457
hsa-mir-3681	hsa-miR-3681-3p	MIR3681HG	ncRNA	intron	intron	MIR3681HG	100506457
hsa-mir-3686	hsa-miR-3686	CCDC26	ncRNA	intron	intron	CCDC26	137196
hsa-mir-3689a	hsa-miR-3689a-5p	LOC101448202	ncRNA	intron	intron	LOC101448202	101448202
hsa-mir-3689a	hsa-miR-3689a-3p	LOC101448202	ncRNA	intron	intron	LOC101448202	101448202
hsa-mir-3689b	hsa-miR-3689b-5p	LOC101448202	ncRNA	intron	intron	LOC101448202	101448202
hsa-mir-3689b	hsa-miR-3689b-3p	LOC101448202	ncRNA	intron	intron	LOC101448202	101448202
hsa-mir-3689c	hsa-miR-3689c	LOC101448202	ncRNA	intron	intron	LOC101448202	101448202
hsa-mir-3689d-1	hsa-miR-3689d	LOC101448202	ncRNA	intron	intron	LOC101448202	101448202
hsa-mir-3689d-2	hsa-miR-3689d	LOC101448202	ncRNA	intron	intron	LOC101448202	101448202
hsa-mir-3689e	hsa-miR-3689e	LOC101448202	ncRNA	intron	intron	LOC101448202	101448202
hsa-mir-3689f	hsa-miR-3689f	LOC101448202	ncRNA	intron	intron	LOC101448202	101448202
hsa-mir-370	hsa-miR-370-3p	MEG8	ncRNA	intron	intron	MEG8	79104
hsa-mir-370	hsa-miR-370-5p	MEG8	ncRNA	intron	intron	MEG8	79104
hsa-mir-374a	hsa-miR-374a-5p	FTX	ncRNA	intron	intron	FTX	100302692
hsa-mir-374a	hsa-miR-374a-3p	FTX	ncRNA	intron	intron	FTX	100302692
hsa-mir-374b	hsa-miR-374b-5p	FTX	ncRNA	intron	intron	FTX	100302692
hsa-mir-374b	hsa-miR-374b-3p	FTX	ncRNA	intron	intron	FTX	100302692
hsa-mir-378g	hsa-miR-378g	LINC01057	ncRNA	intron	intron	LINC01057	101928079
hsa-mir-381	hsa-miR-381-3p	MIR381HG	ncRNA	intron	intron	MIR381HG	378881
hsa-mir-381	hsa-miR-381-5p	MIR381HG	ncRNA	intron	intron	MIR381HG	378881
hsa-mir-384	hsa-miR-384	MIR325HG	ncRNA	intron	intron	MIR325HG	101928469
hsa-mir-3936	hsa-miR-3936	MIR3936HG	ncRNA	intron	intron	MIR3936HG	553103
hsa-mir-3945	hsa-miR-3945	MIR3945HG	ncRNA	intron	intron	MIR3945HG	731424
hsa-mir-3976	hsa-miR-3976	MIR3976HG	ncRNA	intron	intron	MIR3976HG	645355
hsa-mir-421	hsa-miR-421	FTX	ncRNA	intron	intron	FTX	100302692
hsa-mir-4290	hsa-miR-4290	MIR4290HG	ncRNA	intron	intron	MIR4290HG	286370
hsa-mir-4300	hsa-miR-4300	MIR4300HG	ncRNA	intron	intron	MIR4300HG	286370
hsa-mir-4307	hsa-miR-4307	MIR4307HG	ncRNA	intron	intron	MIR4307HG	101928989
hsa-mir-4422	hsa-miR-4422	MIR4422HG	ncRNA	intron	intron	MIR4422HG	109729135
hsa-mir-4432	hsa-miR-4432	MIR4432HG	ncRNA	intron	intron	MIR4432HG	106660609
hsa-mir-4435-2	hsa-miR-4435	MIR4435-2HG	ncRNA	intron	intron	MIR4435-2HG	541471
hsa-mir-4449	hsa-miR-4449	DANCR	ncRNA	intron	intron	DANCR	57291
hsa-mir-4500	hsa-miR-4500	MIR4500HG	ncRNA	intron	intron	MIR4500HG	642345
hsa-mir-4527	hsa-miR-4527	MIR4527HG	ncRNA	intron	intron	MIR4527HG	110175910
hsa-mir-4533	hsa-miR-4533	MIR646HG	ncRNA	intron	intron	MIR646HG	284757
hsa-mir-487b	hsa-miR-487b-3p	MIR381HG	ncRNA	intron	intron	MIR381HG	378881
hsa-mir-487b	hsa-miR-487b-5p	MIR381HG	ncRNA	intron	intron	MIR381HG	378881
hsa-mir-497	hsa-miR-497-5p	MIR497HG	ncRNA	intron	intron	MIR497HG	100506755
hsa-mir-497	hsa-miR-497-3p	MIR497HG	ncRNA	intron	intron	MIR497HG	100506755
hsa-mir-503	hsa-miR-503-5p	MIR503HG	ncRNA	intron	intron	MIR503HG	84848
hsa-mir-503	hsa-miR-503-3p	MIR503HG	ncRNA	intron	intron	MIR503HG	84848
hsa-mir-539	hsa-miR-539-5p	MIR381HG	ncRNA	intron	intron	MIR381HG	378881
hsa-mir-539	hsa-miR-539-3p	MIR381HG	ncRNA	intron	intron	MIR381HG	378881
hsa-mir-544a	hsa-miR-544a	MIR381HG	ncRNA	intron	intron	MIR381HG	378881
hsa-mir-545	hsa-miR-545-5p	FTX	ncRNA	intron	intron	FTX	100302692
hsa-mir-545	hsa-miR-545-3p	FTX	ncRNA	intron	intron	FTX	100302692
hsa-mir-548x	hsa-miR-548x-3p	MIR548XHG	ncRNA	intron	intron	MIR548XHG	101927797
hsa-mir-548x	hsa-miR-548x-5p	MIR548XHG	ncRNA	intron	intron	MIR548XHG	101927797
hsa-mir-551b	hsa-miR-551b-5p	EGFEM1P	ncRNA	intron	intron	EGFEM1P	93556
hsa-mir-551b	hsa-miR-551b-3p	EGFEM1P	ncRNA	intron	intron	EGFEM1P	93556
hsa-mir-5583-2	hsa-miR-5583-5p	MIR924HG	ncRNA	intron	intron	MIR924HG	647946
hsa-mir-5583-2	hsa-miR-5583-3p	MIR924HG	ncRNA	intron	intron	MIR924HG	647946
hsa-mir-5689	hsa-miR-5689	MIR5689HG	ncRNA	intron	intron	MIR5689HG	106660610
hsa-mir-5692c-2	hsa-miR-5692c	CZ1P-ASNS	ncRNA	intron	intron	CZ1P-ASNS	107986827
hsa-mir-570	hsa-miR-570-3p	LINC00969	ncRNA	intron	intron	LINC00969	440993
hsa-mir-570	hsa-miR-570-5p	LINC00969	ncRNA	intron	intron	LINC00969	440993
hsa-mir-583	hsa-miR-583	LOC101929710	ncRNA	intron	intron	LOC101929710	101929710
hsa-mir-646	hsa-miR-646	MIR646HG	ncRNA	intron	intron	MIR646HG	284757
hsa-mir-6511a-2	hsa-miR-6511a-5p	PKD1P1	ncRNA	intron	intron	PKD1P1	339044
hsa-mir-6511a-2	hsa-miR-6511a-3p	PKD1P1	ncRNA	intron	intron	PKD1P1	339044
hsa-mir-6511a-3	hsa-miR-6511a-5p	PKD1P3-NPIPA1	ncRNA	intron	intron	PKD1P3-NPIPA1	109951030
hsa-mir-6511a-3	hsa-miR-6511a-3p	PKD1P3-NPIPA1	ncRNA	intron	intron	PKD1P3-NPIPA1	109951030
hsa-mir-6511a-4	hsa-miR-6511a-5p	PKD1P3-NPIPA1	ncRNA	intron	intron	PKD1P3-NPIPA1	109951030
hsa-mir-6511a-4	hsa-miR-6511a-3p	PKD1P3-NPIPA1	ncRNA	intron	intron	PKD1P3-NPIPA1	109951030
hsa-mir-6511b-2	hsa-miR-6511b-5p	PKD1P6	ncRNA	intron	intron	PKD1P6	353511
hsa-mir-6511b-2	hsa-miR-6511b-3p	PKD1P6	ncRNA	intron	intron	PKD1P6	353511
hsa-mir-655	hsa-miR-655-3p	MIR381HG	ncRNA	intron	intron	MIR381HG	378881
hsa-mir-655	hsa-miR-655-5p	MIR381HG	ncRNA	intron	intron	MIR381HG	378881
hsa-mir-6724-1	hsa-miR-6724-5p	LOC100507412	ncRNA	intron	intron	LOC100507412	100507412
hsa-mir-6724-2	hsa-miR-6724-5p	LOC100507412	ncRNA	intron	intron	LOC100507412	100507412
hsa-mir-6724-3	hsa-miR-6724-5p	LOC100507412	ncRNA	intron	intron	LOC100507412	100507412
hsa-mir-6724-4	hsa-miR-6724-5p	LOC100507412	ncRNA	intron	intron	LOC100507412	100507412
hsa-mir-6770-2	hsa-miR-6770-5p	PKD1P1	ncRNA	intron	intron	PKD1P1	339044
hsa-mir-6770-2	hsa-miR-6770-3p	PKD1P1	ncRNA	intron	intron	PKD1P1	339044
hsa-mir-6770-3	hsa-miR-6770-5p	PKD1P3-NPIPA1	ncRNA	intron	intron	PKD1P3-NPIPA1	109951030
hsa-mir-6770-3	hsa-miR-6770-3p	PKD1P3-NPIPA1	ncRNA	intron	intron	PKD1P3-NPIPA1	109951030
hsa-mir-6817	hsa-miR-6817-5p	CRYBB2P1	ncRNA	intron	intron	CRYBB2P1	1416
hsa-mir-6817	hsa-miR-6817-3p	CRYBB2P1	ncRNA	intron	intron	CRYBB2P1	1416
hsa-mir-6859-1	hsa-miR-6859-5p	WASH7P	ncRNA	intron	intron	WASH7P	653635
hsa-mir-6859-1	hsa-miR-6859-3p	WASH7P	ncRNA	intron	intron	WASH7P	653635
hsa-mir-6859-3	hsa-miR-6859-5p	WASH3P	ncRNA	intron	intron	WASH3P	374666
hsa-mir-6859-3	hsa-miR-6859-3p	WASH3P	ncRNA	intron	intron	WASH3P	374666
hsa-mir-7-3	hsa-miR-7-5p	MIR7-3HG	ncRNA	intron	intron	MIR7-3HG	284424
hsa-mir-762	hsa-miR-762	MIR762HG	ncRNA	intron	intron	MIR762HG	101928736
hsa-mir-770	hsa-miR-770-5p	MEG3	ncRNA	intron	intron	MEG3	55384
hsa-mir-889	hsa-miR-889-3p	MIR381HG	ncRNA	intron	intron	MIR381HG	378881
hsa-mir-889	hsa-miR-889-5p	MIR381HG	ncRNA	intron	intron	MIR381HG	378881
hsa-mir-924	hsa-miR-924	MIR924HG	ncRNA	intron	intron	MIR924HG	647946
hsa-mir-99a	hsa-miR-99a-5p	MIR99AHG	ncRNA	intron	intron	MIR99AHG	388815
hsa-mir-99a	hsa-miR-99a-3p	MIR99AHG	ncRNA	intron	intron	MIR99AHG	388815
hsa-let-7e	hsa-let-7e-5p	SPACA6	protein_coding	intron	intron	SPACA6	147650
hsa-let-7e	hsa-let-7e-3p	SPACA6	protein_coding	intron	intron	SPACA6	147650
hsa-let-7f-2	hsa-let-7f-5p	HUWE1	protein_coding	intron	intron	HUWE1	10075
hsa-let-7f-2	hsa-let-7f-2-3p	HUWE1	protein_coding	intron	intron	HUWE1	10075
hsa-let-7g	hsa-let-7g-5p	WDR82	protein_coding	intron	intron	WDR82	80335
hsa-let-7g	hsa-let-7g-3p	WDR82	protein_coding	intron	intron	WDR82	80335
hsa-mir-101-1	hsa-miR-101-5p	JAK1	protein_coding	intron	intron	JAK1	3716
hsa-mir-101-1	hsa-miR-101-3p	JAK1	protein_coding	intron	intron	JAK1	3716
hsa-mir-101-2	hsa-miR-101-3p	RCL1	protein_coding	intron	intron	RCL1	10171
hsa-mir-103a-1	hsa-miR-103a-3p	PANK3	protein_coding	intron	intron	PANK3	79646
hsa-mir-103a-2	hsa-miR-103a-2-5p	PANK2	protein_coding	intron	intron	PANK2	80025
hsa-mir-103a-2	hsa-miR-103a-3p	PANK2	protein_coding	intron	intron	PANK2	80025
hsa-mir-105-1	hsa-miR-105-5p	GABRA3	protein_coding	intron	intron	GABRA3	2556
hsa-mir-105-1	hsa-miR-105-3p	GABRA3	protein_coding	intron	intron	GABRA3	2556
hsa-mir-105-2	hsa-miR-105-5p	GABRA3	protein_coding	intron	intron	GABRA3	2556
hsa-mir-105-2	hsa-miR-105-3p	GABRA3	protein_coding	intron	intron	GABRA3	2556
hsa-mir-106b	hsa-miR-106b-5p	MCM7	protein_coding	intron	intron	MCM7	4176
hsa-mir-106b	hsa-miR-106b-3p	MCM7	protein_coding	intron	intron	MCM7	4176
hsa-mir-107	hsa-miR-107	PANK1	protein_coding	intron	intron	PANK1	53354
hsa-mir-10a	hsa-miR-10a-5p	HOXB3	protein_coding	intron	intron	HOXB3	3213
hsa-mir-10a	hsa-miR-10a-3p	HOXB3	protein_coding	intron	intron	HOXB3	3213
hsa-mir-10b	hsa-miR-10b-5p	HOXD3	protein_coding	intron	intron	HOXD3	3232
hsa-mir-10b	hsa-miR-10b-3p	HOXD3	protein_coding	intron	intron	HOXD3	3232
hsa-mir-1180	hsa-miR-1180-3p	B9D1	protein_coding	intron	intron	B9D1	27077
hsa-mir-1180	hsa-miR-1180-5p	B9D1	protein_coding	intron	intron	B9D1	27077
hsa-mir-1183	hsa-miR-1183	SP4	protein_coding	intron	intron	SP4	6671
hsa-mir-1184-1	hsa-miR-1184	F8	protein_coding	intron	intron	F8	2157
hsa-mir-1200	hsa-miR-1200	ELMO1	protein_coding	intron	intron	ELMO1	9844
hsa-mir-1203	hsa-miR-1203	SKAP1	protein_coding	intron	intron	SKAP1	8631
hsa-mir-1224	hsa-miR-1224-5p	VWA5B2	protein_coding	intron	intron	VWA5B2	90113
hsa-mir-1224	hsa-miR-1224-3p	VWA5B2	protein_coding	intron	intron	VWA5B2	90113
hsa-mir-1225	hsa-miR-1225-5p	PKD1	protein_coding	intron	intron	PKD1	5310
hsa-mir-1225	hsa-miR-1225-3p	PKD1	protein_coding	intron	intron	PKD1	5310
hsa-mir-1226	hsa-miR-1226-5p	DHX30	protein_coding	intron	intron	DHX30	22907
hsa-mir-1226	hsa-miR-1226-3p	DHX30	protein_coding	intron	intron	DHX30	22907
hsa-mir-1227	hsa-miR-1227-3p	PLEKHJ1	protein_coding	intron	intron	PLEKHJ1	55111
hsa-mir-1227	hsa-miR-1227-5p	PLEKHJ1	protein_coding	intron	intron	PLEKHJ1	55111
hsa-mir-1228	hsa-miR-1228-5p	LRP1	protein_coding	intron	intron	LRP1	4035
hsa-mir-1228	hsa-miR-1228-3p	LRP1	protein_coding	intron	intron	LRP1	4035
hsa-mir-1229	hsa-miR-1229-3p	MGAT4B	protein_coding	intron	intron	MGAT4B	11282
hsa-mir-1229	hsa-miR-1229-5p	MGAT4B	protein_coding	intron	intron	MGAT4B	11282
hsa-mir-1231	hsa-miR-1231	NAV1	protein_coding	intron	intron	NAV1	89796
hsa-mir-1233-1	hsa-miR-1233-3p	GOLGA8A	protein_coding	intron	intron	GOLGA8A	23015
hsa-mir-1233-1	hsa-miR-1233-5p	GOLGA8A	protein_coding	intron	intron	GOLGA8A	23015
hsa-mir-1233-2	hsa-miR-1233-3p	GOLGA8B	protein_coding	intron	intron	GOLGA8B	440270
hsa-mir-1233-2	hsa-miR-1233-5p	GOLGA8B	protein_coding	intron	intron	GOLGA8B	440270
hsa-mir-1234	hsa-miR-1234-3p	CPSF1	protein_coding	intron	intron	CPSF1	29894
hsa-mir-1237	hsa-miR-1237-3p	RPS6KA4	protein_coding	intron	intron	RPS6KA4	8986
hsa-mir-1237	hsa-miR-1237-5p	RPS6KA4	protein_coding	intron	intron	RPS6KA4	8986
hsa-mir-1238	hsa-miR-1238-3p	ATG4D	protein_coding	intron	intron	ATG4D	84971
hsa-mir-1238	hsa-miR-1238-5p	ATG4D	protein_coding	intron	intron	ATG4D	84971
hsa-mir-1243	hsa-miR-1243	ANK2	protein_coding	intron	intron	ANK2	287
hsa-mir-1244-4	hsa-miR-1244	BCL2L14	protein_coding	intron	intron	BCL2L14	79370
hsa-mir-1245a	hsa-miR-1245a	COL3A1	protein_coding	intron	intron	COL3A1	1281
hsa-mir-1248	hsa-miR-1248	EIF4A2	protein_coding	intron	intron	EIF4A2	1974
hsa-mir-1249	hsa-miR-1249-3p	KIAA0930	protein_coding	intron	intron	KIAA0930	23313
hsa-mir-1249	hsa-miR-1249-5p	KIAA0930	protein_coding	intron	intron	KIAA0930	23313
hsa-mir-1250	hsa-miR-1250-5p	AATK	protein_coding	intron	intron	AATK	9625
hsa-mir-1250	hsa-miR-1250-3p	AATK	protein_coding	intron	intron	AATK	9625
hsa-mir-1252	hsa-miR-1252-5p	SYT1	protein_coding	intron	intron	SYT1	6857
hsa-mir-1252	hsa-miR-1252-3p	SYT1	protein_coding	intron	intron	SYT1	6857
hsa-mir-1254-1	hsa-miR-1254	CCAR1	protein_coding	intron	intron	CCAR1	55749
hsa-mir-1255a	hsa-miR-1255a	PPP3CA	protein_coding	intron	intron	PPP3CA	5530
hsa-mir-1255b-2	hsa-miR-1255b-5p	DCAF6	protein_coding	intron	intron	DCAF6	55827
hsa-mir-1255b-2	hsa-miR-1255b-2-3p	DCAF6	protein_coding	intron	intron	DCAF6	55827
hsa-mir-1256	hsa-miR-1256	EIF4G3	protein_coding	intron	intron	EIF4G3	8672
hsa-mir-1258	hsa-miR-1258	ZNF385B	protein_coding	intron	intron	ZNF385B	151126
hsa-mir-126	hsa-miR-126-5p	EGFL7	protein_coding	intron	intron	EGFL7	51162
hsa-mir-126	hsa-miR-126-3p	EGFL7	protein_coding	intron	intron	EGFL7	51162
hsa-mir-1262	hsa-miR-1262	WLS	protein_coding	intron	intron	WLS	79971
hsa-mir-1264	hsa-miR-1264	HTR2C	protein_coding	intron	intron	HTR2C	3358
hsa-mir-1266	hsa-miR-1266-5p	MYO5C	protein_coding	intron	intron	MYO5C	55930
hsa-mir-1266	hsa-miR-1266-3p	MYO5C	protein_coding	intron	intron	MYO5C	55930
hsa-mir-1267	hsa-miR-1267	FAM155A	protein_coding	intron	intron	FAM155A	728215
hsa-mir-1268b	hsa-miR-1268b	CCDC40	protein_coding	intron	intron	CCDC40	55036
hsa-mir-1271	hsa-miR-1271-5p	ARL10	protein_coding	intron	intron	ARL10	285598
hsa-mir-1271	hsa-miR-1271-3p	ARL10	protein_coding	intron	intron	ARL10	285598
hsa-mir-1272	hsa-miR-1272	RBPMS2	protein_coding	intron	intron	RBPMS2	348093
hsa-mir-1273a	hsa-miR-1273a	RGS22	protein_coding	intron	intron	RGS22	26166
hsa-mir-1273c	hsa-miR-1273c	TIAM2	protein_coding	intron	intron	TIAM2	26230
hsa-mir-1273d	hsa-miR-1273d	KIF1B	protein_coding	intron	intron	KIF1B	23095
hsa-mir-1273f	hsa-miR-1273f	SCP2	protein_coding	intron	intron	SCP2	6342
hsa-mir-1273g	hsa-miR-1273g-5p	SCP2	protein_coding	intron	intron	SCP2	6342
hsa-mir-1273g	hsa-miR-1273g-3p	SCP2	protein_coding	intron	intron	SCP2	6342
hsa-mir-1273h	hsa-miR-1273h-5p	PRKCB	protein_coding	intron	intron	PRKCB	5579
hsa-mir-1273h	hsa-miR-1273h-3p	PRKCB	protein_coding	intron	intron	PRKCB	5579
hsa-mir-1276	hsa-miR-1276	KLHL25	protein_coding	intron	intron	KLHL25	64410
hsa-mir-1277	hsa-miR-1277-3p	WDR44	protein_coding	intron	intron	WDR44	54521
hsa-mir-1277	hsa-miR-1277-5p	WDR44	protein_coding	intron	intron	WDR44	54521
hsa-mir-1278	hsa-miR-1278	CDC73	protein_coding	intron	intron	CDC73	79577
hsa-mir-128-1	hsa-miR-128-3p	R3HDM1	protein_coding	intron	intron	R3HDM1	23518
hsa-mir-128-1	hsa-miR-128-1-5p	R3HDM1	protein_coding	intron	intron	R3HDM1	23518
hsa-mir-128-2	hsa-miR-128-3p	ARPP21	protein_coding	intron	intron	ARPP21	10777
hsa-mir-128-2	hsa-miR-128-2-5p	ARPP21	protein_coding	intron	intron	ARPP21	10777
hsa-mir-1284	hsa-miR-1284	FOXP1	protein_coding	intron	intron	FOXP1	27086
hsa-mir-1285-1	hsa-miR-1285-3p	KRIT1	protein_coding	intron	intron	KRIT1	889
hsa-mir-1285-1	hsa-miR-1285-5p	KRIT1	protein_coding	intron	intron	KRIT1	889
hsa-mir-1286	hsa-miR-1286	RTN4R	protein_coding	intron	intron	RTN4R	65078
hsa-mir-1288	hsa-miR-1288-3p	PIGL	protein_coding	intron	intron	PIGL	9487
hsa-mir-1288	hsa-miR-1288-5p	PIGL	protein_coding	intron	intron	PIGL	9487
hsa-mir-1289-2	hsa-miR-1289	FSTL4	protein_coding	intron	intron	FSTL4	23105
hsa-mir-1290	hsa-miR-1290	ALDH4A1	protein_coding	intron	intron	ALDH4A1	8659
hsa-mir-1291	hsa-miR-1291	KANSL2	protein_coding	intron	intron	KANSL2	54934
hsa-mir-1293	hsa-miR-1293	LIMA1	protein_coding	intron	intron	LIMA1	51474
hsa-mir-1294	hsa-miR-1294	GALNT10	protein_coding	intron	intron	GALNT10	55568
hsa-mir-1295b	hsa-miR-1295b-5p	FMO3	protein_coding	intron	intron	FMO3	2328
hsa-mir-1295b	hsa-miR-1295b-3p	FMO3	protein_coding	intron	intron	FMO3	2328
hsa-mir-1296	hsa-miR-1296-5p	JMJD1C	protein_coding	intron	intron	JMJD1C	221037
hsa-mir-1296	hsa-miR-1296-3p	JMJD1C	protein_coding	intron	intron	JMJD1C	221037
hsa-mir-1298	hsa-miR-1298-5p	HTR2C	protein_coding	intron	intron	HTR2C	3358
hsa-mir-1298	hsa-miR-1298-3p	HTR2C	protein_coding	intron	intron	HTR2C	3358
hsa-mir-1301	hsa-miR-1301-3p	DNMT3A	protein_coding	intron	intron	DNMT3A	1788
hsa-mir-1301	hsa-miR-1301-5p	DNMT3A	protein_coding	intron	intron	DNMT3A	1788
hsa-mir-1302-5	hsa-miR-1302	FAM65C	protein_coding	intron	intron	FAM65C	140876
hsa-mir-1304	hsa-miR-1304-5p	TAF1D	protein_coding	intron	intron	TAF1D	79101
hsa-mir-1304	hsa-miR-1304-3p	TAF1D	protein_coding	intron	intron	TAF1D	79101
hsa-mir-1322	hsa-miR-1322	PINX1	protein_coding	intron	intron	PINX1	54984
hsa-mir-1343	hsa-miR-1343-3p	PDHX	protein_coding	intron	intron	PDHX	8050
hsa-mir-1343	hsa-miR-1343-5p	PDHX	protein_coding	intron	intron	PDHX	8050
hsa-mir-135b	hsa-miR-135b-5p	LEMD1	protein_coding	intron	intron	LEMD1	93273
hsa-mir-135b	hsa-miR-135b-3p	LEMD1	protein_coding	intron	intron	LEMD1	93273
hsa-mir-139	hsa-miR-139-5p	PDE2A	protein_coding	intron	intron	PDE2A	5138
hsa-mir-139	hsa-miR-139-3p	PDE2A	protein_coding	intron	intron	PDE2A	5138
hsa-mir-140	hsa-miR-140-5p	WWP2	protein_coding	intron	intron	WWP2	11060
hsa-mir-140	hsa-miR-140-3p	WWP2	protein_coding	intron	intron	WWP2	11060
hsa-mir-1468	hsa-miR-1468-5p	ARHGEF9	protein_coding	intron	intron	ARHGEF9	23229
hsa-mir-1468	hsa-miR-1468-3p	ARHGEF9	protein_coding	intron	intron	ARHGEF9	23229
hsa-mir-1469	hsa-miR-1469	NR2F2	protein_coding	intron	intron	NR2F2	7026
hsa-mir-148b	hsa-miR-148b-5p	COPZ1	protein_coding	intron	intron	COPZ1	22818
hsa-mir-148b	hsa-miR-148b-3p	COPZ1	protein_coding	intron	intron	COPZ1	22818
hsa-mir-149	hsa-miR-149-5p	GPC1	protein_coding	intron	intron	GPC1	2817
hsa-mir-149	hsa-miR-149-3p	GPC1	protein_coding	intron	intron	GPC1	2817
hsa-mir-151a	hsa-miR-151a-5p	PTK2	protein_coding	intron	intron	PTK2	5747
hsa-mir-151a	hsa-miR-151a-3p	PTK2	protein_coding	intron	intron	PTK2	5747
hsa-mir-152	hsa-miR-152-3p	COPZ2	protein_coding	intron	intron	COPZ2	51226
hsa-mir-152	hsa-miR-152-5p	COPZ2	protein_coding	intron	intron	COPZ2	51226
hsa-mir-153-1	hsa-miR-153-3p	PTPRN	protein_coding	intron	intron	PTPRN	5798
hsa-mir-153-2	hsa-miR-153-3p	PTPRN2	protein_coding	intron	intron	PTPRN2	5799
hsa-mir-153-2	hsa-miR-153-5p	PTPRN2	protein_coding	intron	intron	PTPRN2	5799
hsa-mir-1537	hsa-miR-1537-3p	LYST	protein_coding	intron	intron	LYST	1130
hsa-mir-1537	hsa-miR-1537-5p	LYST	protein_coding	intron	intron	LYST	1130
hsa-mir-15b	hsa-miR-15b-5p	SMC4	protein_coding	intron	intron	SMC4	10051
hsa-mir-15b	hsa-miR-15b-3p	SMC4	protein_coding	intron	intron	SMC4	10051
hsa-mir-16-2	hsa-miR-16-5p	SMC4	protein_coding	intron	intron	SMC4	10051
hsa-mir-16-2	hsa-miR-16-2-3p	SMC4	protein_coding	intron	intron	SMC4	10051
hsa-mir-181c	hsa-miR-181c-5p	NANOS3	protein_coding	intron	intron	NANOS3	342977
hsa-mir-181c	hsa-miR-181c-3p	NANOS3	protein_coding	intron	intron	NANOS3	342977
hsa-mir-181d	hsa-miR-181d-5p	NANOS3	protein_coding	intron	intron	NANOS3	342977
hsa-mir-181d	hsa-miR-181d-3p	NANOS3	protein_coding	intron	intron	NANOS3	342977
hsa-mir-185	hsa-miR-185-5p	TANGO2	protein_coding	intron	intron	TANGO2	128989
hsa-mir-185	hsa-miR-185-3p	TANGO2	protein_coding	intron	intron	TANGO2	128989
hsa-mir-186	hsa-miR-186-5p	ZRANB2	protein_coding	intron	intron	ZRANB2	9406
hsa-mir-186	hsa-miR-186-3p	ZRANB2	protein_coding	intron	intron	ZRANB2	9406
hsa-mir-188	hsa-miR-188-5p	CLCN5	protein_coding	intron	intron	CLCN5	1184
hsa-mir-188	hsa-miR-188-3p	CLCN5	protein_coding	intron	intron	CLCN5	1184
hsa-mir-190a	hsa-miR-190a-5p	TLN2	protein_coding	intron	intron	TLN2	83660
hsa-mir-190a	hsa-miR-190a-3p	TLN2	protein_coding	intron	intron	TLN2	83660
hsa-mir-190b	hsa-miR-190b	TPM3	protein_coding	intron	intron	TPM3	7170
hsa-mir-1910	hsa-miR-1910-5p	C16ORF74	protein_coding	intron	intron	C16ORF74	404550
hsa-mir-1910	hsa-miR-1910-3p	C16ORF74	protein_coding	intron	intron	C16ORF74	404550
hsa-mir-1911	hsa-miR-1911-5p	HTR2C	protein_coding	intron	intron	HTR2C	3358
hsa-mir-1911	hsa-miR-1911-3p	HTR2C	protein_coding	intron	intron	HTR2C	3358
hsa-mir-1912	hsa-miR-1912	HTR2C	protein_coding	intron	intron	HTR2C	3358
hsa-mir-1913	hsa-miR-1913	RPS6KA2	protein_coding	intron	intron	RPS6KA2	6196
hsa-mir-1914	hsa-miR-1914-5p	UCKL1	protein_coding	intron	intron	UCKL1	54963
hsa-mir-1914	hsa-miR-1914-3p	UCKL1	protein_coding	intron	intron	UCKL1	54963
hsa-mir-1915	hsa-miR-1915-5p	CASC10	protein_coding	intron	intron	CASC10	399726
hsa-mir-1915	hsa-miR-1915-3p	CASC10	protein_coding	intron	intron	CASC10	399726
hsa-mir-196a-1	hsa-miR-196a-5p	HOXB7	protein_coding	intron	intron	HOXB7	3217
hsa-mir-1976	hsa-miR-1976	RPS6KA1	protein_coding	intron	intron	RPS6KA1	6195
hsa-mir-204	hsa-miR-204-5p	TRPM3	protein_coding	intron	intron	TRPM3	80036
hsa-mir-204	hsa-miR-204-3p	TRPM3	protein_coding	intron	intron	TRPM3	80036
hsa-mir-208a	hsa-miR-208a-3p	MYH6	protein_coding	intron	intron	MYH6	4624
hsa-mir-208a	hsa-miR-208a-5p	MYH6	protein_coding	intron	intron	MYH6	4624
hsa-mir-208b	hsa-miR-208b-3p	MYH7	protein_coding	intron	intron	MYH7	4625
hsa-mir-208b	hsa-miR-208b-5p	MYH7	protein_coding	intron	intron	MYH7	4625
hsa-mir-211	hsa-miR-211-5p	TRPM1	protein_coding	intron	intron	TRPM1	4308
hsa-mir-211	hsa-miR-211-3p	TRPM1	protein_coding	intron	intron	TRPM1	4308
hsa-mir-2115	hsa-miR-2115-5p	SPINK8	protein_coding	intron	intron	SPINK8	646424
hsa-mir-2115	hsa-miR-2115-3p	SPINK8	protein_coding	intron	intron	SPINK8	646424
hsa-mir-2116	hsa-miR-2116-5p	MYO1E	protein_coding	intron	intron	MYO1E	4643
hsa-mir-2116	hsa-miR-2116-3p	MYO1E	protein_coding	intron	intron	MYO1E	4643
hsa-mir-218-1	hsa-miR-218-5p	SLIT2	protein_coding	intron	intron	SLIT2	9353
hsa-mir-218-1	hsa-miR-218-1-3p	SLIT2	protein_coding	intron	intron	SLIT2	9353
hsa-mir-218-2	hsa-miR-218-5p	SLIT3	protein_coding	intron	intron	SLIT3	6586
hsa-mir-218-2	hsa-miR-218-2-3p	SLIT3	protein_coding	intron	intron	SLIT3	6586
hsa-mir-224	hsa-miR-224-5p	GABRE	protein_coding	intron	intron	GABRE	2564
hsa-mir-224	hsa-miR-224-3p	GABRE	protein_coding	intron	intron	GABRE	2564
hsa-mir-2276	hsa-miR-2276-3p	SPATA13	protein_coding	intron	intron	SPATA13	221178
hsa-mir-2276	hsa-miR-2276-5p	SPATA13	protein_coding	intron	intron	SPATA13	221178
hsa-mir-2278	hsa-miR-2278	C9ORF3	protein_coding	intron	intron	C9ORF3	84909
hsa-mir-2355	hsa-miR-2355-5p	KLF7	protein_coding	intron	intron	KLF7	8609
hsa-mir-2355	hsa-miR-2355-3p	KLF7	protein_coding	intron	intron	KLF7	8609
hsa-mir-23b	hsa-miR-23b-5p	C9ORF3	protein_coding	intron	intron	C9ORF3	84909
hsa-mir-23b	hsa-miR-23b-3p	C9ORF3	protein_coding	intron	intron	C9ORF3	84909
hsa-mir-23c	hsa-miR-23c	MAP7D2	protein_coding	intron	intron	MAP7D2	256714
hsa-mir-24-1	hsa-miR-24-1-5p	C9ORF3	protein_coding	intron	intron	C9ORF3	84909
hsa-mir-24-1	hsa-miR-24-3p	C9ORF3	protein_coding	intron	intron	C9ORF3	84909
hsa-mir-2467	hsa-miR-2467-5p	HDAC4	protein_coding	intron	intron	HDAC4	9759
hsa-mir-2467	hsa-miR-2467-3p	HDAC4	protein_coding	intron	intron	HDAC4	9759
hsa-mir-25	hsa-miR-25-5p	MCM7	protein_coding	intron	intron	MCM7	4176
hsa-mir-25	hsa-miR-25-3p	MCM7	protein_coding	intron	intron	MCM7	4176
hsa-mir-2681	hsa-miR-2681-5p	FGF14	protein_coding	intron	intron	FGF14	2259
hsa-mir-2681	hsa-miR-2681-3p	FGF14	protein_coding	intron	intron	FGF14	2259
hsa-mir-26a-1	hsa-miR-26a-5p	CTDSPL	protein_coding	intron	intron	CTDSPL	10217
hsa-mir-26a-1	hsa-miR-26a-1-3p	CTDSPL	protein_coding	intron	intron	CTDSPL	10217
hsa-mir-26a-2	hsa-miR-26a-5p	CTDSP2	protein_coding	intron	intron	CTDSP2	10106
hsa-mir-26a-2	hsa-miR-26a-2-3p	CTDSP2	protein_coding	intron	intron	CTDSP2	10106
hsa-mir-26b	hsa-miR-26b-5p	CTDSP1	protein_coding	intron	intron	CTDSP1	58190
hsa-mir-26b	hsa-miR-26b-3p	CTDSP1	protein_coding	intron	intron	CTDSP1	58190
hsa-mir-27b	hsa-miR-27b-5p	C9ORF3	protein_coding	intron	intron	C9ORF3	84909
hsa-mir-27b	hsa-miR-27b-3p	C9ORF3	protein_coding	intron	intron	C9ORF3	84909
hsa-mir-28	hsa-miR-28-5p	LPP	protein_coding	intron	intron	LPP	4026
hsa-mir-28	hsa-miR-28-3p	LPP	protein_coding	intron	intron	LPP	4026
hsa-mir-2909	hsa-miR-2909	AATF	protein_coding	intron	intron	AATF	26574
hsa-mir-301a	hsa-miR-301a-3p	SKA2	protein_coding	intron	intron	SKA2	348235
hsa-mir-301a	hsa-miR-301a-5p	SKA2	protein_coding	intron	intron	SKA2	348235
hsa-mir-3064	hsa-miR-3064-5p	DDX5	protein_coding	intron	intron	DDX5	1655
hsa-mir-3064	hsa-miR-3064-3p	DDX5	protein_coding	intron	intron	DDX5	1655
hsa-mir-30c-1	hsa-miR-30c-5p	NFYC	protein_coding	intron	intron	NFYC	4802
hsa-mir-30c-1	hsa-miR-30c-1-3p	NFYC	protein_coding	intron	intron	NFYC	4802
hsa-mir-30e	hsa-miR-30e-5p	NFYC	protein_coding	intron	intron	NFYC	4802
hsa-mir-30e	hsa-miR-30e-3p	NFYC	protein_coding	intron	intron	NFYC	4802
hsa-mir-3115	hsa-miR-3115	KDM1A	protein_coding	intron	intron	KDM1A	23028
hsa-mir-3116-1	hsa-miR-3116	PATJ	protein_coding	intron	intron	PATJ	10207
hsa-mir-3117	hsa-miR-3117-3p	SGIP1	protein_coding	intron	intron	SGIP1	84251
hsa-mir-3117	hsa-miR-3117-5p	SGIP1	protein_coding	intron	intron	SGIP1	84251
hsa-mir-3119-2	hsa-miR-3119	METTL11B	protein_coding	intron	intron	METTL11B	149281
hsa-mir-3120	hsa-miR-3120-3p	DNM3	protein_coding	intron	intron	DNM3	26052
hsa-mir-3120	hsa-miR-3120-5p	DNM3	protein_coding	intron	intron	DNM3	26052
hsa-mir-3121	hsa-miR-3121-3p	ACBD6	protein_coding	intron	intron	ACBD6	84320
hsa-mir-3121	hsa-miR-3121-5p	ACBD6	protein_coding	intron	intron	ACBD6	84320
hsa-mir-3122	hsa-miR-3122	DTL	protein_coding	intron	intron	DTL	51514
hsa-mir-3125	hsa-miR-3125	TRIB2	protein_coding	intron	intron	TRIB2	28951
hsa-mir-3126	hsa-miR-3126-5p	ANTXR1	protein_coding	intron	intron	ANTXR1	84168
hsa-mir-3126	hsa-miR-3126-3p	ANTXR1	protein_coding	intron	intron	ANTXR1	84168
hsa-mir-3127	hsa-miR-3127-5p	CNNM4	protein_coding	intron	intron	CNNM4	26504
hsa-mir-3127	hsa-miR-3127-3p	CNNM4	protein_coding	intron	intron	CNNM4	26504
hsa-mir-3128	hsa-miR-3128	NFE2L2	protein_coding	intron	intron	NFE2L2	4780
hsa-mir-3129	hsa-miR-3129-5p	COL5A2	protein_coding	intron	intron	COL5A2	1290
hsa-mir-3129	hsa-miR-3129-3p	COL5A2	protein_coding	intron	intron	COL5A2	1290
hsa-mir-3130-2	hsa-miR-3130-5p	FASTKD2	protein_coding	intron	intron	FASTKD2	22868
hsa-mir-3130-2	hsa-miR-3130-3p	FASTKD2	protein_coding	intron	intron	FASTKD2	22868
hsa-mir-3131	hsa-miR-3131	IHH	protein_coding	intron	intron	IHH	3549
hsa-mir-3133	hsa-miR-3133	FARP2	protein_coding	intron	intron	FARP2	9855
hsa-mir-3134	hsa-miR-3134	ANKRD28	protein_coding	intron	intron	ANKRD28	23243
hsa-mir-3135a	hsa-miR-3135a	KAT2B	protein_coding	intron	intron	KAT2B	8850
hsa-mir-3136	hsa-miR-3136-5p	TMF1	protein_coding	intron	intron	TMF1	7110
hsa-mir-3136	hsa-miR-3136-3p	TMF1	protein_coding	intron	intron	TMF1	7110
hsa-mir-3137	hsa-miR-3137	XXYLT1	protein_coding	intron	intron	XXYLT1	152002
hsa-mir-3138	hsa-miR-3138	WDR1	protein_coding	intron	intron	WDR1	9948
hsa-mir-3139	hsa-miR-3139	GAB1	protein_coding	intron	intron	GAB1	2549
hsa-mir-3140	hsa-miR-3140-3p	FBXW7	protein_coding	intron	intron	FBXW7	55294
hsa-mir-3140	hsa-miR-3140-5p	FBXW7	protein_coding	intron	intron	FBXW7	55294
hsa-mir-3145	hsa-miR-3145-3p	NHSL1	protein_coding	intron	intron	NHSL1	57224
hsa-mir-3145	hsa-miR-3145-5p	NHSL1	protein_coding	intron	intron	NHSL1	57224
hsa-mir-3146	hsa-miR-3146	TWISTNB	protein_coding	intron	intron	TWISTNB	221830
hsa-mir-3151	hsa-miR-3151-5p	BAALC	protein_coding	intron	intron	BAALC	79870
hsa-mir-3151	hsa-miR-3151-3p	BAALC	protein_coding	intron	intron	BAALC	79870
hsa-mir-3152	hsa-miR-3152-3p	ADAMTSL1	protein_coding	intron	intron	ADAMTSL1	92949
hsa-mir-3152	hsa-miR-3152-5p	ADAMTSL1	protein_coding	intron	intron	ADAMTSL1	92949
hsa-mir-3153	hsa-miR-3153	CKS2	protein_coding	intron	intron	CKS2	1164
hsa-mir-3155a	hsa-miR-3155a	PFKFB3	protein_coding	intron	intron	PFKFB3	5209
hsa-mir-3156-2	hsa-miR-3156-5p	ANKRD30B	protein_coding	intron	intron	ANKRD30B	374860
hsa-mir-3156-2	hsa-miR-3156-3p	ANKRD30B	protein_coding	intron	intron	ANKRD30B	374860
hsa-mir-3157	hsa-miR-3157-5p	ENTPD1-AS1	protein_coding	intron	intron	ENTPD1-AS1	728558
hsa-mir-3157	hsa-miR-3157-3p	ENTPD1-AS1	protein_coding	intron	intron	ENTPD1-AS1	728558
hsa-mir-3158-1	hsa-miR-3158-3p	DPCD	protein_coding	intron	intron	DPCD	25911
hsa-mir-3158-1	hsa-miR-3158-5p	DPCD	protein_coding	intron	intron	DPCD	25911
hsa-mir-3160-1	hsa-miR-3160-3p	AMBRA1	protein_coding	intron	intron	AMBRA1	55626
hsa-mir-3160-1	hsa-miR-3160-5p	AMBRA1	protein_coding	intron	intron	AMBRA1	55626
hsa-mir-3161	hsa-miR-3161	PTPRJ	protein_coding	intron	intron	PTPRJ	5795
hsa-mir-3162	hsa-miR-3162-5p	OSBP	protein_coding	intron	intron	OSBP	5007
hsa-mir-3162	hsa-miR-3162-3p	OSBP	protein_coding	intron	intron	OSBP	5007
hsa-mir-3163	hsa-miR-3163	PC	protein_coding	intron	intron	PC	5091
hsa-mir-3164	hsa-miR-3164	TPCN2	protein_coding	intron	intron	TPCN2	219931
hsa-mir-3165	hsa-miR-3165	NUMA1	protein_coding	intron	intron	NUMA1	4926
hsa-mir-3167	hsa-miR-3167	KIRREL3	protein_coding	intron	intron	KIRREL3	84623
hsa-mir-3170	hsa-miR-3170	FARP1	protein_coding	intron	intron	FARP1	10160
hsa-mir-3173	hsa-miR-3173-3p	DICER1	protein_coding	intron	intron	DICER1	23405
hsa-mir-3173	hsa-miR-3173-5p	DICER1	protein_coding	intron	intron	DICER1	23405
hsa-mir-3174	hsa-miR-3174	ZNF710	protein_coding	intron	intron	ZNF710	374655
hsa-mir-3175	hsa-miR-3175	CHD2	protein_coding	intron	intron	CHD2	1106
hsa-mir-3176	hsa-miR-3176	CAPN15	protein_coding	intron	intron	CAPN15	6650
hsa-mir-3177	hsa-miR-3177-3p	MAPK8IP3	protein_coding	intron	intron	MAPK8IP3	23162
hsa-mir-3177	hsa-miR-3177-5p	MAPK8IP3	protein_coding	intron	intron	MAPK8IP3	23162
hsa-mir-3179-4	hsa-miR-3179	NOMO2	protein_coding	intron	intron	NOMO2	283820
hsa-mir-3181	hsa-miR-3181	CYLD	protein_coding	intron	intron	CYLD	1540
hsa-mir-3182	hsa-miR-3182	CDH13	protein_coding	intron	intron	CDH13	1012
hsa-mir-3183	hsa-miR-3183	ABR	protein_coding	intron	intron	ABR	29
hsa-mir-3189	hsa-miR-3189-3p	GDF15	protein_coding	intron	intron	GDF15	9518
hsa-mir-3189	hsa-miR-3189-5p	GDF15	protein_coding	intron	intron	GDF15	9518
hsa-mir-3191	hsa-miR-3191-3p	BBC3	protein_coding	intron	intron	BBC3	27113
hsa-mir-3191	hsa-miR-3191-5p	BBC3	protein_coding	intron	intron	BBC3	27113
hsa-mir-3192	hsa-miR-3192-5p	POLR3F	protein_coding	intron	intron	POLR3F	10621
hsa-mir-3192	hsa-miR-3192-3p	POLR3F	protein_coding	intron	intron	POLR3F	10621
hsa-mir-3194	hsa-miR-3194-5p	NFATC2	protein_coding	intron	intron	NFATC2	4773
hsa-mir-3194	hsa-miR-3194-3p	NFATC2	protein_coding	intron	intron	NFATC2	4773
hsa-mir-3196	hsa-miR-3196	BIRC7	protein_coding	intron	intron	BIRC7	79444
hsa-mir-3198-1	hsa-miR-3198	BID	protein_coding	intron	intron	BID	637
hsa-mir-32	hsa-miR-32-5p	TMEM245	protein_coding	intron	intron	TMEM245	23731
hsa-mir-32	hsa-miR-32-3p	TMEM245	protein_coding	intron	intron	TMEM245	23731
hsa-mir-3200	hsa-miR-3200-5p	OSBP2	protein_coding	intron	intron	OSBP2	23762
hsa-mir-3200	hsa-miR-3200-3p	OSBP2	protein_coding	intron	intron	OSBP2	23762
hsa-mir-3202-1	hsa-miR-3202	TMEM187	protein_coding	intron	intron	TMEM187	8269
hsa-mir-320b-2	hsa-miR-320b	NVL	protein_coding	intron	intron	NVL	4931
hsa-mir-320e	hsa-miR-320e	PRKD2	protein_coding	intron	intron	PRKD2	25865
hsa-mir-326	hsa-miR-326	ARRB1	protein_coding	intron	intron	ARRB1	408
hsa-mir-330	hsa-miR-330-5p	EML2	protein_coding	intron	intron	EML2	24139
hsa-mir-330	hsa-miR-330-3p	EML2	protein_coding	intron	intron	EML2	24139
hsa-mir-335	hsa-miR-335-5p	MEST	protein_coding	intron	intron	MEST	4232
hsa-mir-335	hsa-miR-335-3p	MEST	protein_coding	intron	intron	MEST	4232
hsa-mir-338	hsa-miR-338-5p	AATK	protein_coding	intron	intron	AATK	9625
hsa-mir-338	hsa-miR-338-3p	AATK	protein_coding	intron	intron	AATK	9625
hsa-mir-339	hsa-miR-339-5p	C7ORF50	protein_coding	intron	intron	C7ORF50	84310
hsa-mir-339	hsa-miR-339-3p	C7ORF50	protein_coding	intron	intron	C7ORF50	84310
hsa-mir-33a	hsa-miR-33a-5p	SREBF2	protein_coding	intron	intron	SREBF2	6721
hsa-mir-33a	hsa-miR-33a-3p	SREBF2	protein_coding	intron	intron	SREBF2	6721
hsa-mir-33b	hsa-miR-33b-5p	SREBF1	protein_coding	intron	intron	SREBF1	6720
hsa-mir-33b	hsa-miR-33b-3p	SREBF1	protein_coding	intron	intron	SREBF1	6720
hsa-mir-340	hsa-miR-340-5p	RNF130	protein_coding	intron	intron	RNF130	55819
hsa-mir-340	hsa-miR-340-3p	RNF130	protein_coding	intron	intron	RNF130	55819
hsa-mir-342	hsa-miR-342-5p	EVL	protein_coding	intron	intron	EVL	51466
hsa-mir-342	hsa-miR-342-3p	EVL	protein_coding	intron	intron	EVL	51466
hsa-mir-346	hsa-miR-346	GRID1	protein_coding	intron	intron	GRID1	2894
hsa-mir-3609	hsa-miR-3609	TRRAP	protein_coding	intron	intron	TRRAP	8295
hsa-mir-361	hsa-miR-361-5p	CHM	protein_coding	intron	intron	CHM	1121
hsa-mir-361	hsa-miR-361-3p	CHM	protein_coding	intron	intron	CHM	1121
hsa-mir-3611	hsa-miR-3611	CUL2	protein_coding	intron	intron	CUL2	8453
hsa-mir-3612	hsa-miR-3612	TMEM132C	protein_coding	intron	intron	TMEM132C	92293
hsa-mir-3616	hsa-miR-3616-5p	EYA2	protein_coding	intron	intron	EYA2	2139
hsa-mir-3616	hsa-miR-3616-3p	EYA2	protein_coding	intron	intron	EYA2	2139
hsa-mir-362	hsa-miR-362-5p	CLCN5	protein_coding	intron	intron	CLCN5	1184
hsa-mir-362	hsa-miR-362-3p	CLCN5	protein_coding	intron	intron	CLCN5	1184
hsa-mir-3620	hsa-miR-3620-3p	ARF1	protein_coding	intron	intron	ARF1	375
hsa-mir-3620	hsa-miR-3620-5p	ARF1	protein_coding	intron	intron	ARF1	375
hsa-mir-3646	hsa-miR-3646	HNF4A	protein_coding	intron	intron	HNF4A	3172
hsa-mir-3650	hsa-miR-3650	LIFR	protein_coding	intron	intron	LIFR	3977
hsa-mir-3651	hsa-miR-3651	IARS	protein_coding	intron	intron	IARS	3376
hsa-mir-3653	hsa-miR-3653-3p	AP1B1	protein_coding	intron	intron	AP1B1	162
hsa-mir-3653	hsa-miR-3653-5p	AP1B1	protein_coding	intron	intron	AP1B1	162
hsa-mir-3654	hsa-miR-3654	CHCHD3	protein_coding	intron	intron	CHCHD3	54927
hsa-mir-3657	hsa-miR-3657	NAA25	protein_coding	intron	intron	NAA25	80018
hsa-mir-3662	hsa-miR-3662	HBS1L	protein_coding	intron	intron	HBS1L	10767
hsa-mir-3664	hsa-miR-3664-5p	SHANK2	protein_coding	intron	intron	SHANK2	22941
hsa-mir-3664	hsa-miR-3664-3p	SHANK2	protein_coding	intron	intron	SHANK2	22941
hsa-mir-3666	hsa-miR-3666	FOXP2	protein_coding	intron	intron	FOXP2	93986
hsa-mir-3670-4	hsa-miR-3670	NOMO2	protein_coding	intron	intron	NOMO2	283820
hsa-mir-3671	hsa-miR-3671	JAK1	protein_coding	intron	intron	JAK1	3716
hsa-mir-3679	hsa-miR-3679-5p	MGAT5	protein_coding	intron	intron	MGAT5	4249
hsa-mir-3679	hsa-miR-3679-3p	MGAT5	protein_coding	intron	intron	MGAT5	4249
hsa-mir-3684	hsa-miR-3684	METAP1	protein_coding	intron	intron	METAP1	23173
hsa-mir-3688-2	hsa-miR-3688-3p	RAPGEF2	protein_coding	intron	intron	RAPGEF2	9693
hsa-mir-3688-2	hsa-miR-3688-5p	RAPGEF2	protein_coding	intron	intron	RAPGEF2	9693
hsa-mir-3690-1	hsa-miR-3690	CSF2RA	protein_coding	intron	intron	CSF2RA	1438
hsa-mir-3691	hsa-miR-3691-5p	LYRM4	protein_coding	intron	intron	LYRM4	57128
hsa-mir-3691	hsa-miR-3691-3p	LYRM4	protein_coding	intron	intron	LYRM4	57128
hsa-mir-3692	hsa-miR-3692-5p	ZDHHC14	protein_coding	intron	intron	ZDHHC14	79683
hsa-mir-3692	hsa-miR-3692-3p	ZDHHC14	protein_coding	intron	intron	ZDHHC14	79683
hsa-mir-378a	hsa-miR-378a-5p	PPARGC1B	protein_coding	intron	intron	PPARGC1B	133522
hsa-mir-378a	hsa-miR-378a-3p	PPARGC1B	protein_coding	intron	intron	PPARGC1B	133522
hsa-mir-378d-1	hsa-miR-378d	C4ORF50	protein_coding	intron	intron	C4ORF50	389197
hsa-mir-378e	hsa-miR-378e	DOCK2	protein_coding	intron	intron	DOCK2	1794
hsa-mir-378j	hsa-miR-378j	DDX52	protein_coding	intron	intron	DDX52	11056
hsa-mir-383	hsa-miR-383-5p	SGCZ	protein_coding	intron	intron	SGCZ	137868
hsa-mir-383	hsa-miR-383-3p	SGCZ	protein_coding	intron	intron	SGCZ	137868
hsa-mir-3907	hsa-miR-3907	CRYGN	protein_coding	intron	intron	CRYGN	155051
hsa-mir-3909	hsa-miR-3909	TOM1	protein_coding	intron	intron	TOM1	10043
hsa-mir-3914-2	hsa-miR-3914	WBSCR17	protein_coding	intron	intron	WBSCR17	64409
hsa-mir-3915	hsa-miR-3915	DMD	protein_coding	intron	intron	DMD	1756
hsa-mir-3919	hsa-miR-3919	SCHIP1	protein_coding	intron	intron	SCHIP1	29970
hsa-mir-3920	hsa-miR-3920	TRPC6	protein_coding	intron	intron	TRPC6	7225
hsa-mir-3921	hsa-miR-3921	FILIP1L	protein_coding	intron	intron	FILIP1L	11259
hsa-mir-3922	hsa-miR-3922-3p	CHST11	protein_coding	intron	intron	CHST11	50515
hsa-mir-3922	hsa-miR-3922-5p	CHST11	protein_coding	intron	intron	CHST11	50515
hsa-mir-3926-1	hsa-miR-3926	LONRF1	protein_coding	intron	intron	LONRF1	91694
hsa-mir-3935	hsa-miR-3935	GNAO1	protein_coding	intron	intron	GNAO1	2775
hsa-mir-3938	hsa-miR-3938	ERC2	protein_coding	intron	intron	ERC2	26059
hsa-mir-3941	hsa-miR-3941	PLEKHA1	protein_coding	intron	intron	PLEKHA1	59338
hsa-mir-3942	hsa-miR-3942-5p	DPH6	protein_coding	intron	intron	DPH6	89978
hsa-mir-3942	hsa-miR-3942-3p	DPH6	protein_coding	intron	intron	DPH6	89978
hsa-mir-3943	hsa-miR-3943	HECW1	protein_coding	intron	intron	HECW1	23072
hsa-mir-3944	hsa-miR-3944-3p	ECHS1	protein_coding	intron	intron	ECHS1	1892
hsa-mir-3944	hsa-miR-3944-5p	ECHS1	protein_coding	intron	intron	ECHS1	1892
hsa-mir-3972	hsa-miR-3972	PADI3	protein_coding	intron	intron	PADI3	51702
hsa-mir-3973	hsa-miR-3973	LDLRAD3	protein_coding	intron	intron	LDLRAD3	143458
hsa-mir-3975	hsa-miR-3975	GALNT1	protein_coding	intron	intron	GALNT1	2589
hsa-mir-3978	hsa-miR-3978	TMEM164	protein_coding	intron	intron	TMEM164	84187
hsa-mir-423	hsa-miR-423-5p	NSRP1	protein_coding	intron	intron	NSRP1	84081
hsa-mir-423	hsa-miR-423-3p	NSRP1	protein_coding	intron	intron	NSRP1	84081
hsa-mir-4251	hsa-miR-4251	PRDM16	protein_coding	intron	intron	PRDM16	63976
hsa-mir-4254	hsa-miR-4254	ADGRB2	protein_coding	intron	intron	ADGRB2	576
hsa-mir-4257	hsa-miR-4257	ADAMTSL4	protein_coding	intron	intron	ADAMTSL4	54507
hsa-mir-4259	hsa-miR-4259	CFAP45	protein_coding	intron	intron	CFAP45	25790
hsa-mir-4263	hsa-miR-4263	BRE	protein_coding	intron	intron	BRE	9577
hsa-mir-4270	hsa-miR-4270	COLQ	protein_coding	intron	intron	COLQ	8292
hsa-mir-4274	hsa-miR-4274	SORCS2	protein_coding	intron	intron	SORCS2	57537
hsa-mir-4285	hsa-miR-4285	SH2B2	protein_coding	intron	intron	SH2B2	10603
hsa-mir-4287	hsa-miR-4287	SCARA5	protein_coding	intron	intron	SCARA5	286133
hsa-mir-4292	hsa-miR-4292	RABL6	protein_coding	intron	intron	RABL6	55684
hsa-mir-4293	hsa-miR-4293	FRMD4A	protein_coding	intron	intron	FRMD4A	55691
hsa-mir-4295	hsa-miR-4295	VTI1A	protein_coding	intron	intron	VTI1A	143187
hsa-mir-4296	hsa-miR-4296	CTBP2	protein_coding	intron	intron	CTBP2	1488
hsa-mir-4297	hsa-miR-4297	EBF3	protein_coding	intron	intron	EBF3	253738
hsa-mir-4301	hsa-miR-4301	DRD2	protein_coding	intron	intron	DRD2	1813
hsa-mir-4304	hsa-miR-4304	PITPNM2	protein_coding	intron	intron	PITPNM2	57605
hsa-mir-4306	hsa-miR-4306	CLYBL	protein_coding	intron	intron	CLYBL	171425
hsa-mir-4308	hsa-miR-4308	GCH1	protein_coding	intron	intron	GCH1	2643
hsa-mir-4310	hsa-miR-4310	SPTBN5	protein_coding	intron	intron	SPTBN5	51332
hsa-mir-4317	hsa-miR-4317	L3MBTL4	protein_coding	intron	intron	L3MBTL4	91133
hsa-mir-4320	hsa-miR-4320	MYO5B	protein_coding	intron	intron	MYO5B	4645
hsa-mir-4323	hsa-miR-4323	POU2F2	protein_coding	intron	intron	POU2F2	5452
hsa-mir-4324	hsa-miR-4324	SLC6A16	protein_coding	intron	intron	SLC6A16	28968
hsa-mir-4326	hsa-miR-4326	ARFGAP1	protein_coding	intron	intron	ARFGAP1	55738
hsa-mir-4329	hsa-miR-4329	AMOT	protein_coding	intron	intron	AMOT	154796
hsa-mir-4420	hsa-miR-4420	LAPTM5	protein_coding	intron	intron	LAPTM5	7805
hsa-mir-4427	hsa-miR-4427	KCNK1	protein_coding	intron	intron	KCNK1	3775
hsa-mir-4428	hsa-miR-4428	RYR2	protein_coding	intron	intron	RYR2	6262
hsa-mir-4436b-1	hsa-miR-4436b-5p	MALL	protein_coding	intron	intron	MALL	7851
hsa-mir-4436b-1	hsa-miR-4436b-3p	MALL	protein_coding	intron	intron	MALL	7851
hsa-mir-4436b-2	hsa-miR-4436b-5p	MALL	protein_coding	intron	intron	MALL	7851
hsa-mir-4436b-2	hsa-miR-4436b-3p	MALL	protein_coding	intron	intron	MALL	7851
hsa-mir-4438	hsa-miR-4438	SPAG16	protein_coding	intron	intron	SPAG16	79582
hsa-mir-4439	hsa-miR-4439	DOCK10	protein_coding	intron	intron	DOCK10	55619
hsa-mir-4440	hsa-miR-4440	HDAC4	protein_coding	intron	intron	HDAC4	9759
hsa-mir-4441	hsa-miR-4441	HDAC4	protein_coding	intron	intron	HDAC4	9759
hsa-mir-4446	hsa-miR-4446-5p	SIDT1	protein_coding	intron	intron	SIDT1	54847
hsa-mir-4446	hsa-miR-4446-3p	SIDT1	protein_coding	intron	intron	SIDT1	54847
hsa-mir-4447	hsa-miR-4447	LSAMP	protein_coding	intron	intron	LSAMP	4045
hsa-mir-4450	hsa-miR-4450	SHROOM3	protein_coding	intron	intron	SHROOM3	57619
hsa-mir-4451	hsa-miR-4451	ARHGAP24	protein_coding	intron	intron	ARHGAP24	83478
hsa-mir-4452	hsa-miR-4452	MAPK10	protein_coding	intron	intron	MAPK10	5602
hsa-mir-4459	hsa-miR-4459	ARL15	protein_coding	intron	intron	ARL15	54622
hsa-mir-4461	hsa-miR-4461	PCBD2	protein_coding	intron	intron	PCBD2	84105
hsa-mir-4467	hsa-miR-4467	LRWD1	protein_coding	intron	intron	LRWD1	222229
hsa-mir-4473	hsa-miR-4473	MLLT3	protein_coding	intron	intron	MLLT3	4300
hsa-mir-4474	hsa-miR-4474-5p	MLLT3	protein_coding	intron	intron	MLLT3	4300
hsa-mir-4474	hsa-miR-4474-3p	MLLT3	protein_coding	intron	intron	MLLT3	4300
hsa-mir-4476	hsa-miR-4476	PAX5	protein_coding	intron	intron	PAX5	5079
hsa-mir-4479	hsa-miR-4479	TRAF2	protein_coding	intron	intron	TRAF2	7186
hsa-mir-448	hsa-miR-448	HTR2C	protein_coding	intron	intron	HTR2C	3358
hsa-mir-4480	hsa-miR-4480	CAMK1D	protein_coding	intron	intron	CAMK1D	57118
hsa-mir-4486	hsa-miR-4486	NAV2	protein_coding	intron	intron	NAV2	89797
hsa-mir-4489	hsa-miR-4489	SIPA1	protein_coding	intron	intron	SIPA1	6494
hsa-mir-4498	hsa-miR-4498	GCN1	protein_coding	intron	intron	GCN1	10985
hsa-mir-4499	hsa-miR-4499	CRYL1	protein_coding	intron	intron	CRYL1	51084
hsa-mir-449a	hsa-miR-449a	CDC20B	protein_coding	intron	intron	CDC20B	166979
hsa-mir-449b	hsa-miR-449b-5p	CDC20B	protein_coding	intron	intron	CDC20B	166979
hsa-mir-449b	hsa-miR-449b-3p	CDC20B	protein_coding	intron	intron	CDC20B	166979
hsa-mir-449c	hsa-miR-449c-5p	CDC20B	protein_coding	intron	intron	CDC20B	166979
hsa-mir-449c	hsa-miR-449c-3p	CDC20B	protein_coding	intron	intron	CDC20B	166979
hsa-mir-4501	hsa-miR-4501	HS6ST3	protein_coding	intron	intron	HS6ST3	266722
hsa-mir-4503	hsa-miR-4503	SLC25A21	protein_coding	intron	intron	SLC25A21	89874
hsa-mir-4504	hsa-miR-4504	L2HGDH	protein_coding	intron	intron	L2HGDH	79944
hsa-mir-4506	hsa-miR-4506	ASB2	protein_coding	intron	intron	ASB2	51676
hsa-mir-4511	hsa-miR-4511	DENND4A	protein_coding	intron	intron	DENND4A	10260
hsa-mir-4517	hsa-miR-4517	NFATC2IP	protein_coding	intron	intron	NFATC2IP	84901
hsa-mir-4518	hsa-miR-4518	ITGAL	protein_coding	intron	intron	ITGAL	3683
hsa-mir-452	hsa-miR-452-5p	GABRE	protein_coding	intron	intron	GABRE	2564
hsa-mir-452	hsa-miR-452-3p	GABRE	protein_coding	intron	intron	GABRE	2564
hsa-mir-4524a	hsa-miR-4524a-5p	ABCA6	protein_coding	intron	intron	ABCA6	23460
hsa-mir-4524a	hsa-miR-4524a-3p	ABCA6	protein_coding	intron	intron	ABCA6	23460
hsa-mir-4525	hsa-miR-4525	RAB40B	protein_coding	intron	intron	RAB40B	10966
hsa-mir-4526	hsa-miR-4526	LDLRAD4	protein_coding	intron	intron	LDLRAD4	753
hsa-mir-4528	hsa-miR-4528	DCC	protein_coding	intron	intron	DCC	1630
hsa-mir-4534	hsa-miR-4534	POLR2F	protein_coding	intron	intron	POLR2F	5435
hsa-mir-4535	hsa-miR-4535	FAM19A5	protein_coding	intron	intron	FAM19A5	25817
hsa-mir-454	hsa-miR-454-5p	SKA2	protein_coding	intron	intron	SKA2	348235
hsa-mir-454	hsa-miR-454-3p	SKA2	protein_coding	intron	intron	SKA2	348235
hsa-mir-4540	hsa-miR-4540	PAX5	protein_coding	intron	intron	PAX5	5079
hsa-mir-455	hsa-miR-455-5p	COL27A1	protein_coding	intron	intron	COL27A1	85301
hsa-mir-455	hsa-miR-455-3p	COL27A1	protein_coding	intron	intron	COL27A1	85301
hsa-mir-4632	hsa-miR-4632-3p	TNFRSF1B	protein_coding	intron	intron	TNFRSF1B	7133
hsa-mir-4632	hsa-miR-4632-5p	TNFRSF1B	protein_coding	intron	intron	TNFRSF1B	7133
hsa-mir-4633	hsa-miR-4633-5p	ISOC1	protein_coding	intron	intron	ISOC1	51015
hsa-mir-4633	hsa-miR-4633-3p	ISOC1	protein_coding	intron	intron	ISOC1	51015
hsa-mir-4635	hsa-miR-4635	SLC12A7	protein_coding	intron	intron	SLC12A7	10723
hsa-mir-4636	hsa-miR-4636	SEMA5A	protein_coding	intron	intron	SEMA5A	9037
hsa-mir-4637	hsa-miR-4637	ANKH	protein_coding	intron	intron	ANKH	56172
hsa-mir-4639	hsa-miR-4639-5p	MYLIP	protein_coding	intron	intron	MYLIP	29116
hsa-mir-4639	hsa-miR-4639-3p	MYLIP	protein_coding	intron	intron	MYLIP	29116
hsa-mir-4640	hsa-miR-4640-5p	DDR1	protein_coding	intron	intron	DDR1	780
hsa-mir-4640	hsa-miR-4640-3p	DDR1	protein_coding	intron	intron	DDR1	780
hsa-mir-4641	hsa-miR-4641	FOXP4	protein_coding	intron	intron	FOXP4	116113
hsa-mir-4642	hsa-miR-4642	CDC5L	protein_coding	intron	intron	CDC5L	988
hsa-mir-4644	hsa-miR-4644	FAM120B	protein_coding	intron	intron	FAM120B	84498
hsa-mir-4646	hsa-miR-4646-5p	ABHD16A	protein_coding	intron	intron	ABHD16A	7920
hsa-mir-4646	hsa-miR-4646-3p	ABHD16A	protein_coding	intron	intron	ABHD16A	7920
hsa-mir-4648	hsa-miR-4648	LFNG	protein_coding	intron	intron	LFNG	3955
hsa-mir-4649	hsa-miR-4649-5p	AEBP1	protein_coding	intron	intron	AEBP1	165
hsa-mir-4649	hsa-miR-4649-3p	AEBP1	protein_coding	intron	intron	AEBP1	165
hsa-mir-4651	hsa-miR-4651	POR	protein_coding	intron	intron	POR	5447
hsa-mir-4652	hsa-miR-4652-5p	GNGT1	protein_coding	intron	intron	GNGT1	2792
hsa-mir-4652	hsa-miR-4652-3p	GNGT1	protein_coding	intron	intron	GNGT1	2792
hsa-mir-4653	hsa-miR-4653-5p	AP1S1	protein_coding	intron	intron	AP1S1	1174
hsa-mir-4653	hsa-miR-4653-3p	AP1S1	protein_coding	intron	intron	AP1S1	1174
hsa-mir-4654	hsa-miR-4654	NOS1AP	protein_coding	intron	intron	NOS1AP	9722
hsa-mir-4655	hsa-miR-4655-5p	MAD1L1	protein_coding	intron	intron	MAD1L1	8379
hsa-mir-4655	hsa-miR-4655-3p	MAD1L1	protein_coding	intron	intron	MAD1L1	8379
hsa-mir-4659a	hsa-miR-4659a-5p	AGPAT5	protein_coding	intron	intron	AGPAT5	55326
hsa-mir-4659a	hsa-miR-4659a-3p	AGPAT5	protein_coding	intron	intron	AGPAT5	55326
hsa-mir-4660	hsa-miR-4660	ERI1	protein_coding	intron	intron	ERI1	90459
hsa-mir-4661	hsa-miR-4661-5p	LRRC69	protein_coding	intron	intron	LRRC69	100130742
hsa-mir-4661	hsa-miR-4661-3p	LRRC69	protein_coding	intron	intron	LRRC69	100130742
hsa-mir-4666b	hsa-miR-4666b	IL1RAPL1	protein_coding	intron	intron	IL1RAPL1	11141
hsa-mir-4667	hsa-miR-4667-5p	TESK1	protein_coding	intron	intron	TESK1	7016
hsa-mir-4667	hsa-miR-4667-3p	TESK1	protein_coding	intron	intron	TESK1	7016
hsa-mir-4668	hsa-miR-4668-5p	UGCG	protein_coding	intron	intron	UGCG	7357
hsa-mir-4668	hsa-miR-4668-3p	UGCG	protein_coding	intron	intron	UGCG	7357
hsa-mir-4670	hsa-miR-4670-5p	ECM2	protein_coding	intron	intron	ECM2	1842
hsa-mir-4670	hsa-miR-4670-3p	ECM2	protein_coding	intron	intron	ECM2	1842
hsa-mir-4671	hsa-miR-4671-5p	SLC35F3	protein_coding	intron	intron	SLC35F3	148641
hsa-mir-4671	hsa-miR-4671-3p	SLC35F3	protein_coding	intron	intron	SLC35F3	148641
hsa-mir-4672	hsa-miR-4672	AK1	protein_coding	intron	intron	AK1	203
hsa-mir-4673	hsa-miR-4673	NOTCH1	protein_coding	intron	intron	NOTCH1	4851
hsa-mir-4676	hsa-miR-4676-5p	MCU	protein_coding	intron	intron	MCU	90550
hsa-mir-4676	hsa-miR-4676-3p	MCU	protein_coding	intron	intron	MCU	90550
hsa-mir-4677	hsa-miR-4677-5p	SDCCAG8	protein_coding	intron	intron	SDCCAG8	10806
hsa-mir-4677	hsa-miR-4677-3p	SDCCAG8	protein_coding	intron	intron	SDCCAG8	10806
hsa-mir-4681	hsa-miR-4681	GRK5	protein_coding	intron	intron	GRK5	2869
hsa-mir-4684	hsa-miR-4684-5p	EPHB2	protein_coding	intron	intron	EPHB2	2048
hsa-mir-4684	hsa-miR-4684-3p	EPHB2	protein_coding	intron	intron	EPHB2	2048
hsa-mir-4685	hsa-miR-4685-5p	HPS1	protein_coding	intron	intron	HPS1	3257
hsa-mir-4685	hsa-miR-4685-3p	HPS1	protein_coding	intron	intron	HPS1	3257
hsa-mir-4688	hsa-miR-4688	DGKZ	protein_coding	intron	intron	DGKZ	8525
hsa-mir-4690	hsa-miR-4690-5p	PCNX3	protein_coding	intron	intron	PCNX3	399909
hsa-mir-4690	hsa-miR-4690-3p	PCNX3	protein_coding	intron	intron	PCNX3	399909
hsa-mir-4691	hsa-miR-4691-5p	NDUFS8	protein_coding	intron	intron	NDUFS8	4728
hsa-mir-4691	hsa-miR-4691-3p	NDUFS8	protein_coding	intron	intron	NDUFS8	4728
hsa-mir-4695	hsa-miR-4695-5p	ALDH4A1	protein_coding	intron	intron	ALDH4A1	8659
hsa-mir-4695	hsa-miR-4695-3p	ALDH4A1	protein_coding	intron	intron	ALDH4A1	8659
hsa-mir-4696	hsa-miR-4696	CHRDL2	protein_coding	intron	intron	CHRDL2	25884
hsa-mir-4698	hsa-miR-4698	PCED1B	protein_coding	intron	intron	PCED1B	91523
hsa-mir-4699	hsa-miR-4699-5p	ACSS3	protein_coding	intron	intron	ACSS3	79611
hsa-mir-4699	hsa-miR-4699-3p	ACSS3	protein_coding	intron	intron	ACSS3	79611
hsa-mir-4701	hsa-miR-4701-5p	ADCY6	protein_coding	intron	intron	ADCY6	112
hsa-mir-4701	hsa-miR-4701-3p	ADCY6	protein_coding	intron	intron	ADCY6	112
hsa-mir-4705	hsa-miR-4705	FGF14	protein_coding	intron	intron	FGF14	2259
hsa-mir-4706	hsa-miR-4706	FNTB	protein_coding	intron	intron	FNTB	2342
hsa-mir-4714	hsa-miR-4714-5p	IGF1R	protein_coding	intron	intron	IGF1R	3480
hsa-mir-4714	hsa-miR-4714-3p	IGF1R	protein_coding	intron	intron	IGF1R	3480
hsa-mir-4715	hsa-miR-4715-5p	ATP10A	protein_coding	intron	intron	ATP10A	57194
hsa-mir-4715	hsa-miR-4715-3p	ATP10A	protein_coding	intron	intron	ATP10A	57194
hsa-mir-4722	hsa-miR-4722-5p	PIEZO1	protein_coding	intron	intron	PIEZO1	9780
hsa-mir-4722	hsa-miR-4722-3p	PIEZO1	protein_coding	intron	intron	PIEZO1	9780
hsa-mir-4723	hsa-miR-4723-5p	TMEM199	protein_coding	intron	intron	TMEM199	147007
hsa-mir-4723	hsa-miR-4723-3p	TMEM199	protein_coding	intron	intron	TMEM199	147007
hsa-mir-4726	hsa-miR-4726-5p	MLLT6	protein_coding	intron	intron	MLLT6	4302
hsa-mir-4726	hsa-miR-4726-3p	MLLT6	protein_coding	intron	intron	MLLT6	4302
hsa-mir-4728	hsa-miR-4728-5p	ERBB2	protein_coding	intron	intron	ERBB2	2064
hsa-mir-4728	hsa-miR-4728-3p	ERBB2	protein_coding	intron	intron	ERBB2	2064
hsa-mir-4729	hsa-miR-4729	YPEL2	protein_coding	intron	intron	YPEL2	388403
hsa-mir-4730	hsa-miR-4730	ENDOV	protein_coding	intron	intron	ENDOV	284131
hsa-mir-4731	hsa-miR-4731-5p	PMP22	protein_coding	intron	intron	PMP22	5376
hsa-mir-4731	hsa-miR-4731-3p	PMP22	protein_coding	intron	intron	PMP22	5376
hsa-mir-4735	hsa-miR-4735-5p	KCNT2	protein_coding	intron	intron	KCNT2	343450
hsa-mir-4735	hsa-miR-4735-3p	KCNT2	protein_coding	intron	intron	KCNT2	343450
hsa-mir-4742	hsa-miR-4742-5p	WDR26	protein_coding	intron	intron	WDR26	80232
hsa-mir-4742	hsa-miR-4742-3p	WDR26	protein_coding	intron	intron	WDR26	80232
hsa-mir-4743	hsa-miR-4743-5p	CTIF	protein_coding	intron	intron	CTIF	9811
hsa-mir-4743	hsa-miR-4743-3p	CTIF	protein_coding	intron	intron	CTIF	9811
hsa-mir-4744	hsa-miR-4744	DYM	protein_coding	intron	intron	DYM	54808
hsa-mir-4745	hsa-miR-4745-5p	PTBP1	protein_coding	intron	intron	PTBP1	5725
hsa-mir-4745	hsa-miR-4745-3p	PTBP1	protein_coding	intron	intron	PTBP1	5725
hsa-mir-4747	hsa-miR-4747-5p	UHRF1	protein_coding	intron	intron	UHRF1	29128
hsa-mir-4747	hsa-miR-4747-3p	UHRF1	protein_coding	intron	intron	UHRF1	29128
hsa-mir-4748	hsa-miR-4748	DNM2	protein_coding	intron	intron	DNM2	1785
hsa-mir-4749	hsa-miR-4749-5p	PTOV1	protein_coding	intron	intron	PTOV1	53635
hsa-mir-4749	hsa-miR-4749-3p	PTOV1	protein_coding	intron	intron	PTOV1	53635
hsa-mir-4750	hsa-miR-4750-5p	TBC1D17	protein_coding	intron	intron	TBC1D17	79735
hsa-mir-4750	hsa-miR-4750-3p	TBC1D17	protein_coding	intron	intron	TBC1D17	79735
hsa-mir-4753	hsa-miR-4753-5p	ARID4B	protein_coding	intron	intron	ARID4B	51742
hsa-mir-4753	hsa-miR-4753-3p	ARID4B	protein_coding	intron	intron	ARID4B	51742
hsa-mir-4755	hsa-miR-4755-5p	RALY	protein_coding	intron	intron	RALY	22913
hsa-mir-4755	hsa-miR-4755-3p	RALY	protein_coding	intron	intron	RALY	22913
hsa-mir-4756	hsa-miR-4756-5p	BCAS1	protein_coding	intron	intron	BCAS1	8537
hsa-mir-4756	hsa-miR-4756-3p	BCAS1	protein_coding	intron	intron	BCAS1	8537
hsa-mir-4760	hsa-miR-4760-5p	DSCAM	protein_coding	intron	intron	DSCAM	1826
hsa-mir-4760	hsa-miR-4760-3p	DSCAM	protein_coding	intron	intron	DSCAM	1826
hsa-mir-4761	hsa-miR-4761-5p	COMT	protein_coding	intron	intron	COMT	1312
hsa-mir-4761	hsa-miR-4761-3p	COMT	protein_coding	intron	intron	COMT	1312
hsa-mir-4762	hsa-miR-4762-5p	ATXN10	protein_coding	intron	intron	ATXN10	25814
hsa-mir-4762	hsa-miR-4762-3p	ATXN10	protein_coding	intron	intron	ATXN10	25814
hsa-mir-4764	hsa-miR-4764-5p	LARGE1	protein_coding	intron	intron	LARGE1	9215
hsa-mir-4764	hsa-miR-4764-3p	LARGE1	protein_coding	intron	intron	LARGE1	9215
hsa-mir-4765	hsa-miR-4765	TTC27	protein_coding	intron	intron	TTC27	55622
hsa-mir-4766	hsa-miR-4766-5p	SLC25A17	protein_coding	intron	intron	SLC25A17	10478
hsa-mir-4766	hsa-miR-4766-3p	SLC25A17	protein_coding	intron	intron	SLC25A17	10478
hsa-mir-4768	hsa-miR-4768-5p	NHS	protein_coding	intron	intron	NHS	4810
hsa-mir-4768	hsa-miR-4768-3p	NHS	protein_coding	intron	intron	NHS	4810
hsa-mir-4771-2	hsa-miR-4771	ANAPC1	protein_coding	intron	intron	ANAPC1	64682
hsa-mir-4772	hsa-miR-4772-5p	IL18RAP	protein_coding	intron	intron	IL18RAP	8807
hsa-mir-4772	hsa-miR-4772-3p	IL18RAP	protein_coding	intron	intron	IL18RAP	8807
hsa-mir-4773-1	hsa-miR-4773	TNFAIP6	protein_coding	intron	intron	TNFAIP6	7130
hsa-mir-4774	hsa-miR-4774-5p	CERS6	protein_coding	intron	intron	CERS6	253782
hsa-mir-4774	hsa-miR-4774-3p	CERS6	protein_coding	intron	intron	CERS6	253782
hsa-mir-4777	hsa-miR-4777-5p	ARMC9	protein_coding	intron	intron	ARMC9	80210
hsa-mir-4777	hsa-miR-4777-3p	ARMC9	protein_coding	intron	intron	ARMC9	80210
hsa-mir-4779	hsa-miR-4779	IMMT	protein_coding	intron	intron	IMMT	10989
hsa-mir-4782	hsa-miR-4782-5p	SLC35F5	protein_coding	intron	intron	SLC35F5	80255
hsa-mir-4782	hsa-miR-4782-3p	SLC35F5	protein_coding	intron	intron	SLC35F5	80255
hsa-mir-4785	hsa-miR-4785	RBMS1	protein_coding	intron	intron	RBMS1	5937
hsa-mir-4786	hsa-miR-4786-5p	NDUFA10	protein_coding	intron	intron	NDUFA10	4705
hsa-mir-4786	hsa-miR-4786-3p	NDUFA10	protein_coding	intron	intron	NDUFA10	4705
hsa-mir-4789	hsa-miR-4789-5p	NAALADL2	protein_coding	intron	intron	NAALADL2	254827
hsa-mir-4789	hsa-miR-4789-3p	NAALADL2	protein_coding	intron	intron	NAALADL2	254827
hsa-mir-4794	hsa-miR-4794	CACHD1	protein_coding	intron	intron	CACHD1	57685
hsa-mir-4796	hsa-miR-4796-5p	ZBTB20	protein_coding	intron	intron	ZBTB20	26137
hsa-mir-4796	hsa-miR-4796-3p	ZBTB20	protein_coding	intron	intron	ZBTB20	26137
hsa-mir-4797	hsa-miR-4797-5p	DLG1	protein_coding	intron	intron	DLG1	1739
hsa-mir-4797	hsa-miR-4797-3p	DLG1	protein_coding	intron	intron	DLG1	1739
hsa-mir-4798	hsa-miR-4798-5p	SORCS2	protein_coding	intron	intron	SORCS2	57537
hsa-mir-4798	hsa-miR-4798-3p	SORCS2	protein_coding	intron	intron	SORCS2	57537
hsa-mir-4799	hsa-miR-4799-5p	ARHGAP10	protein_coding	intron	intron	ARHGAP10	79658
hsa-mir-4799	hsa-miR-4799-3p	ARHGAP10	protein_coding	intron	intron	ARHGAP10	79658
hsa-mir-4802	hsa-miR-4802-5p	RBM47	protein_coding	intron	intron	RBM47	54502
hsa-mir-4802	hsa-miR-4802-3p	RBM47	protein_coding	intron	intron	RBM47	54502
hsa-mir-4803	hsa-miR-4803	MAP1B	protein_coding	intron	intron	MAP1B	4131
hsa-mir-4804	hsa-miR-4804-5p	TNPO1	protein_coding	intron	intron	TNPO1	3842
hsa-mir-4804	hsa-miR-4804-3p	TNPO1	protein_coding	intron	intron	TNPO1	3842
hsa-mir-486-1	hsa-miR-486-5p	ANK1	protein_coding	intron	intron	ANK1	286
hsa-mir-486-1	hsa-miR-486-3p	ANK1	protein_coding	intron	intron	ANK1	286
hsa-mir-488	hsa-miR-488-5p	ASTN1	protein_coding	intron	intron	ASTN1	460
hsa-mir-488	hsa-miR-488-3p	ASTN1	protein_coding	intron	intron	ASTN1	460
hsa-mir-489	hsa-miR-489-3p	CALCR	protein_coding	intron	intron	CALCR	799
hsa-mir-489	hsa-miR-489-5p	CALCR	protein_coding	intron	intron	CALCR	799
hsa-mir-490	hsa-miR-490-5p	CHRM2	protein_coding	intron	intron	CHRM2	1129
hsa-mir-490	hsa-miR-490-3p	CHRM2	protein_coding	intron	intron	CHRM2	1129
hsa-mir-491	hsa-miR-491-5p	FOCAD	protein_coding	intron	intron	FOCAD	54914
hsa-mir-491	hsa-miR-491-3p	FOCAD	protein_coding	intron	intron	FOCAD	54914
hsa-mir-499a	hsa-miR-499a-5p	MYH7B	protein_coding	intron	intron	MYH7B	57644
hsa-mir-499a	hsa-miR-499a-3p	MYH7B	protein_coding	intron	intron	MYH7B	57644
hsa-mir-5002	hsa-miR-5002-5p	KALRN	protein_coding	intron	intron	KALRN	8997
hsa-mir-5002	hsa-miR-5002-3p	KALRN	protein_coding	intron	intron	KALRN	8997
hsa-mir-5003	hsa-miR-5003-5p	NEURL1B	protein_coding	intron	intron	NEURL1B	54492
hsa-mir-5003	hsa-miR-5003-3p	NEURL1B	protein_coding	intron	intron	NEURL1B	54492
hsa-mir-5008	hsa-miR-5008-5p	WNT9A	protein_coding	intron	intron	WNT9A	7483
hsa-mir-5008	hsa-miR-5008-3p	WNT9A	protein_coding	intron	intron	WNT9A	7483
hsa-mir-5009	hsa-miR-5009-5p	AP3S2	protein_coding	intron	intron	AP3S2	10239
hsa-mir-5009	hsa-miR-5009-3p	AP3S2	protein_coding	intron	intron	AP3S2	10239
hsa-mir-500a	hsa-miR-500a-5p	CLCN5	protein_coding	intron	intron	CLCN5	1184
hsa-mir-500a	hsa-miR-500a-3p	CLCN5	protein_coding	intron	intron	CLCN5	1184
hsa-mir-500b	hsa-miR-500b-5p	CLCN5	protein_coding	intron	intron	CLCN5	1184
hsa-mir-500b	hsa-miR-500b-3p	CLCN5	protein_coding	intron	intron	CLCN5	1184
hsa-mir-501	hsa-miR-501-5p	CLCN5	protein_coding	intron	intron	CLCN5	1184
hsa-mir-501	hsa-miR-501-3p	CLCN5	protein_coding	intron	intron	CLCN5	1184
hsa-mir-502	hsa-miR-502-5p	CLCN5	protein_coding	intron	intron	CLCN5	1184
hsa-mir-502	hsa-miR-502-3p	CLCN5	protein_coding	intron	intron	CLCN5	1184
hsa-mir-504	hsa-miR-504-5p	FGF13	protein_coding	intron	intron	FGF13	2258
hsa-mir-504	hsa-miR-504-3p	FGF13	protein_coding	intron	intron	FGF13	2258
hsa-mir-5047	hsa-miR-5047	DDX5	protein_coding	intron	intron	DDX5	1655
hsa-mir-505	hsa-miR-505-5p	ATP11C	protein_coding	intron	intron	ATP11C	286410
hsa-mir-505	hsa-miR-505-3p	ATP11C	protein_coding	intron	intron	ATP11C	286410
hsa-mir-5088	hsa-miR-5088-5p	PRMT1	protein_coding	intron	intron	PRMT1	3276
hsa-mir-5088	hsa-miR-5088-3p	PRMT1	protein_coding	intron	intron	PRMT1	3276
hsa-mir-5089	hsa-miR-5089-5p	GOSR2	protein_coding	intron	intron	GOSR2	9570
hsa-mir-5089	hsa-miR-5089-3p	GOSR2	protein_coding	intron	intron	GOSR2	9570
hsa-mir-5092	hsa-miR-5092	SLC12A8	protein_coding	intron	intron	SLC12A8	84561
hsa-mir-5094	hsa-miR-5094	AP3S2	protein_coding	intron	intron	AP3S2	10239
hsa-mir-5095	hsa-miR-5095	SCP2	protein_coding	intron	intron	SCP2	6342
hsa-mir-5096	hsa-miR-5096	BMP2K	protein_coding	intron	intron	BMP2K	55589
hsa-mir-511	hsa-miR-511-5p	MRC1	protein_coding	intron	intron	MRC1	4360
hsa-mir-511	hsa-miR-511-3p	MRC1	protein_coding	intron	intron	MRC1	4360
hsa-mir-5189	hsa-miR-5189-5p	ZFPM1	protein_coding	intron	intron	ZFPM1	161882
hsa-mir-5189	hsa-miR-5189-3p	ZFPM1	protein_coding	intron	intron	ZFPM1	161882
hsa-mir-5190	hsa-miR-5190	LDLRAD4	protein_coding	intron	intron	LDLRAD4	753
hsa-mir-5191	hsa-miR-5191	NAV1	protein_coding	intron	intron	NAV1	89796
hsa-mir-5192	hsa-miR-5192	B3GNT2	protein_coding	intron	intron	B3GNT2	10678
hsa-mir-5194	hsa-miR-5194	FAM49B	protein_coding	intron	intron	FAM49B	51571
hsa-mir-532	hsa-miR-532-5p	CLCN5	protein_coding	intron	intron	CLCN5	1184
hsa-mir-532	hsa-miR-532-3p	CLCN5	protein_coding	intron	intron	CLCN5	1184
hsa-mir-544b	hsa-miR-544b	UMPS	protein_coding	intron	intron	UMPS	7372
hsa-mir-548aa-2	hsa-miR-548aa	PITPNC1	protein_coding	intron	intron	PITPNC1	26207
hsa-mir-548ac	hsa-miR-548ac	CD58	protein_coding	intron	intron	CD58	965
hsa-mir-548ah	hsa-miR-548ah-5p	SHROOM3	protein_coding	intron	intron	SHROOM3	57619
hsa-mir-548ah	hsa-miR-548ah-3p	SHROOM3	protein_coding	intron	intron	SHROOM3	57619
hsa-mir-548am	hsa-miR-548am-3p	CTPS2	protein_coding	intron	intron	CTPS2	56474
hsa-mir-548am	hsa-miR-548am-5p	CTPS2	protein_coding	intron	intron	CTPS2	56474
hsa-mir-548an	hsa-miR-548an	CXORF57	protein_coding	intron	intron	CXORF57	55086
hsa-mir-548ao	hsa-miR-548ao-5p	SFRP1	protein_coding	intron	intron	SFRP1	6422
hsa-mir-548ao	hsa-miR-548ao-3p	SFRP1	protein_coding	intron	intron	SFRP1	6422
hsa-mir-548aq	hsa-miR-548aq-5p	IGF2BP2	protein_coding	intron	intron	IGF2BP2	10644
hsa-mir-548aq	hsa-miR-548aq-3p	IGF2BP2	protein_coding	intron	intron	IGF2BP2	10644
hsa-mir-548ar	hsa-miR-548ar-5p	CDC16	protein_coding	intron	intron	CDC16	8881
hsa-mir-548ar	hsa-miR-548ar-3p	CDC16	protein_coding	intron	intron	CDC16	8881
hsa-mir-548as	hsa-miR-548as-5p	GPC5	protein_coding	intron	intron	GPC5	2262
hsa-mir-548as	hsa-miR-548as-3p	GPC5	protein_coding	intron	intron	GPC5	2262
hsa-mir-548at	hsa-miR-548at-5p	ATP6V0A1	protein_coding	intron	intron	ATP6V0A1	535
hsa-mir-548at	hsa-miR-548at-3p	ATP6V0A1	protein_coding	intron	intron	ATP6V0A1	535
hsa-mir-548au	hsa-miR-548au-5p	PHF2	protein_coding	intron	intron	PHF2	5253
hsa-mir-548au	hsa-miR-548au-3p	PHF2	protein_coding	intron	intron	PHF2	5253
hsa-mir-548av	hsa-miR-548av-5p	NETO1	protein_coding	intron	intron	NETO1	81832
hsa-mir-548av	hsa-miR-548av-3p	NETO1	protein_coding	intron	intron	NETO1	81832
hsa-mir-548ax	hsa-miR-548ax	ARHGAP6	protein_coding	intron	intron	ARHGAP6	395
hsa-mir-548b	hsa-miR-548b-5p	FAM184A	protein_coding	intron	intron	FAM184A	79632
hsa-mir-548b	hsa-miR-548b-3p	FAM184A	protein_coding	intron	intron	FAM184A	79632
hsa-mir-548bb	hsa-miR-548bb-5p	FHIT	protein_coding	intron	intron	FHIT	2272
hsa-mir-548bb	hsa-miR-548bb-3p	FHIT	protein_coding	intron	intron	FHIT	2272
hsa-mir-548c	hsa-miR-548c-5p	RASSF3	protein_coding	intron	intron	RASSF3	283349
hsa-mir-548c	hsa-miR-548c-3p	RASSF3	protein_coding	intron	intron	RASSF3	283349
hsa-mir-548d-1	hsa-miR-548d-5p	ATAD2	protein_coding	intron	intron	ATAD2	29028
hsa-mir-548d-1	hsa-miR-548d-3p	ATAD2	protein_coding	intron	intron	ATAD2	29028
hsa-mir-548e	hsa-miR-548e-3p	SHOC2	protein_coding	intron	intron	SHOC2	8036
hsa-mir-548e	hsa-miR-548e-5p	SHOC2	protein_coding	intron	intron	SHOC2	8036
hsa-mir-548f-1	hsa-miR-548f-3p	PCDH15	protein_coding	intron	intron	PCDH15	65217
hsa-mir-548f-1	hsa-miR-548f-5p	PCDH15	protein_coding	intron	intron	PCDH15	65217
hsa-mir-548f-2	hsa-miR-548f-3p	ERBB4	protein_coding	intron	intron	ERBB4	2066
hsa-mir-548f-3	hsa-miR-548f-3p	TMEM232	protein_coding	intron	intron	TMEM232	642987
hsa-mir-548f-5	hsa-miR-548f-3p	DMD	protein_coding	intron	intron	DMD	1756
hsa-mir-548h-1	hsa-miR-548h-5p	ESR2	protein_coding	intron	intron	ESR2	2100
hsa-mir-548h-3	hsa-miR-548h-5p	HS3ST3A1	protein_coding	intron	intron	HS3ST3A1	9955
hsa-mir-548j	hsa-miR-548j-5p	TPST2	protein_coding	intron	intron	TPST2	8459
hsa-mir-548j	hsa-miR-548j-3p	TPST2	protein_coding	intron	intron	TPST2	8459
hsa-mir-548k	hsa-miR-548k	PPFIA1	protein_coding	intron	intron	PPFIA1	8500
hsa-mir-548l	hsa-miR-548l	MRE11	protein_coding	intron	intron	MRE11	4361
hsa-mir-548n	hsa-miR-548n	DPY19L1	protein_coding	intron	intron	DPY19L1	23333
hsa-mir-548o-2	hsa-miR-548o-3p	RALGAPB	protein_coding	intron	intron	RALGAPB	57148
hsa-mir-548o-2	hsa-miR-548o-5p	RALGAPB	protein_coding	intron	intron	RALGAPB	57148
hsa-mir-548p	hsa-miR-548p	ST8SIA4	protein_coding	intron	intron	ST8SIA4	7903
hsa-mir-548s	hsa-miR-548s	LPIN1	protein_coding	intron	intron	LPIN1	23175
hsa-mir-548t	hsa-miR-548t-5p	GALNT7	protein_coding	intron	intron	GALNT7	51809
hsa-mir-548t	hsa-miR-548t-3p	GALNT7	protein_coding	intron	intron	GALNT7	51809
hsa-mir-548u	hsa-miR-548u	PRIM2	protein_coding	intron	intron	PRIM2	5558
hsa-mir-548v	hsa-miR-548v	MTUS1	protein_coding	intron	intron	MTUS1	57509
hsa-mir-548w	hsa-miR-548w	HS3ST4	protein_coding	intron	intron	HS3ST4	9951
hsa-mir-550a-1	hsa-miR-550a-5p	ZNRF2	protein_coding	intron	intron	ZNRF2	223082
hsa-mir-550a-1	hsa-miR-550a-3p	ZNRF2	protein_coding	intron	intron	ZNRF2	223082
hsa-mir-551a	hsa-miR-551a	MEGF6	protein_coding	intron	intron	MEGF6	1953
hsa-mir-553	hsa-miR-553	RTCA	protein_coding	intron	intron	RTCA	8634
hsa-mir-554	hsa-miR-554	TUFT1	protein_coding	intron	intron	TUFT1	7286
hsa-mir-556	hsa-miR-556-5p	NOS1AP	protein_coding	intron	intron	NOS1AP	9722
hsa-mir-556	hsa-miR-556-3p	NOS1AP	protein_coding	intron	intron	NOS1AP	9722
hsa-mir-5579	hsa-miR-5579-5p	TENM4	protein_coding	intron	intron	TENM4	26011
hsa-mir-5579	hsa-miR-5579-3p	TENM4	protein_coding	intron	intron	TENM4	26011
hsa-mir-558	hsa-miR-558	BIRC6	protein_coding	intron	intron	BIRC6	57448
hsa-mir-5581	hsa-miR-5581-5p	MEAF6	protein_coding	intron	intron	MEAF6	64769
hsa-mir-5581	hsa-miR-5581-3p	MEAF6	protein_coding	intron	intron	MEAF6	64769
hsa-mir-5582	hsa-miR-5582-5p	CKAP5	protein_coding	intron	intron	CKAP5	9793
hsa-mir-5582	hsa-miR-5582-3p	CKAP5	protein_coding	intron	intron	CKAP5	9793
hsa-mir-5584	hsa-miR-5584-5p	RNF220	protein_coding	intron	intron	RNF220	55182
hsa-mir-5584	hsa-miR-5584-3p	RNF220	protein_coding	intron	intron	RNF220	55182
hsa-mir-5585	hsa-miR-5585-5p	TMEM39B	protein_coding	intron	intron	TMEM39B	55116
hsa-mir-5585	hsa-miR-5585-3p	TMEM39B	protein_coding	intron	intron	TMEM39B	55116
hsa-mir-5586	hsa-miR-5586-5p	RTN1	protein_coding	intron	intron	RTN1	6252
hsa-mir-5586	hsa-miR-5586-3p	RTN1	protein_coding	intron	intron	RTN1	6252
hsa-mir-5587	hsa-miR-5587-5p	CAPN15	protein_coding	intron	intron	CAPN15	6650
hsa-mir-5587	hsa-miR-5587-3p	CAPN15	protein_coding	intron	intron	CAPN15	6650
hsa-mir-5588	hsa-miR-5588-5p	EHHADH	protein_coding	intron	intron	EHHADH	1962
hsa-mir-5588	hsa-miR-5588-3p	EHHADH	protein_coding	intron	intron	EHHADH	1962
hsa-mir-559	hsa-miR-559	EPCAM	protein_coding	intron	intron	EPCAM	4072
hsa-mir-5590	hsa-miR-5590-5p	ACMSD	protein_coding	intron	intron	ACMSD	130013
hsa-mir-5590	hsa-miR-5590-3p	ACMSD	protein_coding	intron	intron	ACMSD	130013
hsa-mir-5591	hsa-miR-5591-5p	KLB	protein_coding	intron	intron	KLB	152831
hsa-mir-5591	hsa-miR-5591-3p	KLB	protein_coding	intron	intron	KLB	152831
hsa-mir-561	hsa-miR-561-3p	GULP1	protein_coding	intron	intron	GULP1	51454
hsa-mir-561	hsa-miR-561-5p	GULP1	protein_coding	intron	intron	GULP1	51454
hsa-mir-562	hsa-miR-562	DIS3L2	protein_coding	intron	intron	DIS3L2	129563
hsa-mir-566	hsa-miR-566	SEMA3F	protein_coding	intron	intron	SEMA3F	6405
hsa-mir-567	hsa-miR-567	C3ORF52	protein_coding	intron	intron	C3ORF52	79669
hsa-mir-5682	hsa-miR-5682	STXBP5L	protein_coding	intron	intron	STXBP5L	9515
hsa-mir-5687	hsa-miR-5687	PLPP1	protein_coding	intron	intron	PLPP1	8611
hsa-mir-5688	hsa-miR-5688	CADM2	protein_coding	intron	intron	CADM2	253559
hsa-mir-569	hsa-miR-569	TNIK	protein_coding	intron	intron	TNIK	23043
hsa-mir-5690	hsa-miR-5690	FKBP5	protein_coding	intron	intron	FKBP5	2289
hsa-mir-5691	hsa-miR-5691	SCUBE2	protein_coding	intron	intron	SCUBE2	57758
hsa-mir-5697	hsa-miR-5697	NMNAT1	protein_coding	intron	intron	NMNAT1	64802
hsa-mir-5698	hsa-miR-5698	NUP210L	protein_coding	intron	intron	NUP210L	91181
hsa-mir-5699	hsa-miR-5699-3p	DIP2C	protein_coding	intron	intron	DIP2C	22982
hsa-mir-5699	hsa-miR-5699-5p	DIP2C	protein_coding	intron	intron	DIP2C	22982
hsa-mir-5704	hsa-miR-5704	CPNE4	protein_coding	intron	intron	CPNE4	131034
hsa-mir-5706	hsa-miR-5706	DMXL1	protein_coding	intron	intron	DMXL1	1657
hsa-mir-571	hsa-miR-571	ZNF141	protein_coding	intron	intron	ZNF141	7700
hsa-mir-573	hsa-miR-573	DHX15	protein_coding	intron	intron	DHX15	1665
hsa-mir-574	hsa-miR-574-5p	FAM114A1	protein_coding	intron	intron	FAM114A1	92689
hsa-mir-574	hsa-miR-574-3p	FAM114A1	protein_coding	intron	intron	FAM114A1	92689
hsa-mir-575	hsa-miR-575	SCD5	protein_coding	intron	intron	SCD5	79966
hsa-mir-576	hsa-miR-576-5p	SEC24B	protein_coding	intron	intron	SEC24B	10427
hsa-mir-576	hsa-miR-576-3p	SEC24B	protein_coding	intron	intron	SEC24B	10427
hsa-mir-577	hsa-miR-577	UGT8	protein_coding	intron	intron	UGT8	7368
hsa-mir-578	hsa-miR-578	CPE	protein_coding	intron	intron	CPE	1363
hsa-mir-5787	hsa-miR-5787	GNAI2	protein_coding	intron	intron	GNAI2	2771
hsa-mir-579	hsa-miR-579-3p	ZFR	protein_coding	intron	intron	ZFR	51663
hsa-mir-579	hsa-miR-579-5p	ZFR	protein_coding	intron	intron	ZFR	51663
hsa-mir-580	hsa-miR-580-3p	LMBRD2	protein_coding	intron	intron	LMBRD2	92255
hsa-mir-580	hsa-miR-580-5p	LMBRD2	protein_coding	intron	intron	LMBRD2	92255
hsa-mir-581	hsa-miR-581	ARL15	protein_coding	intron	intron	ARL15	54622
hsa-mir-582	hsa-miR-582-5p	PDE4D	protein_coding	intron	intron	PDE4D	5144
hsa-mir-582	hsa-miR-582-3p	PDE4D	protein_coding	intron	intron	PDE4D	5144
hsa-mir-585	hsa-miR-585-3p	SLIT3	protein_coding	intron	intron	SLIT3	6586
hsa-mir-585	hsa-miR-585-5p	SLIT3	protein_coding	intron	intron	SLIT3	6586
hsa-mir-586	hsa-miR-586	SUPT3H	protein_coding	intron	intron	SUPT3H	8464
hsa-mir-589	hsa-miR-589-5p	FBXL18	protein_coding	intron	intron	FBXL18	80028
hsa-mir-589	hsa-miR-589-3p	FBXL18	protein_coding	intron	intron	FBXL18	80028
hsa-mir-590	hsa-miR-590-5p	EIF4H	protein_coding	intron	intron	EIF4H	7458
hsa-mir-590	hsa-miR-590-3p	EIF4H	protein_coding	intron	intron	EIF4H	7458
hsa-mir-591	hsa-miR-591	SLC25A13	protein_coding	intron	intron	SLC25A13	10165
hsa-mir-592	hsa-miR-592	GRM8	protein_coding	intron	intron	GRM8	2918
hsa-mir-593	hsa-miR-593-5p	SND1	protein_coding	intron	intron	SND1	27044
hsa-mir-593	hsa-miR-593-3p	SND1	protein_coding	intron	intron	SND1	27044
hsa-mir-595	hsa-miR-595	PTPRN2	protein_coding	intron	intron	PTPRN2	5799
hsa-mir-597	hsa-miR-597-5p	TNKS	protein_coding	intron	intron	TNKS	8658
hsa-mir-597	hsa-miR-597-3p	TNKS	protein_coding	intron	intron	TNKS	8658
hsa-mir-598	hsa-miR-598-3p	XKR6	protein_coding	intron	intron	XKR6	286046
hsa-mir-598	hsa-miR-598-5p	XKR6	protein_coding	intron	intron	XKR6	286046
hsa-mir-601	hsa-miR-601	DENND1A	protein_coding	intron	intron	DENND1A	57706
hsa-mir-603	hsa-miR-603	KIAA1217	protein_coding	intron	intron	KIAA1217	56243
hsa-mir-604	hsa-miR-604	SVIL	protein_coding	intron	intron	SVIL	6840
hsa-mir-605	hsa-miR-605-5p	PRKG1	protein_coding	intron	intron	PRKG1	5592
hsa-mir-605	hsa-miR-605-3p	PRKG1	protein_coding	intron	intron	PRKG1	5592
hsa-mir-606	hsa-miR-606	C10ORF11	protein_coding	intron	intron	C10ORF11	83938
hsa-mir-6070	hsa-miR-6070	HSF2BP	protein_coding	intron	intron	HSF2BP	11077
hsa-mir-6075	hsa-miR-6075	LPCAT1	protein_coding	intron	intron	LPCAT1	79888
hsa-mir-6079	hsa-miR-6079	ST3GAL3	protein_coding	intron	intron	ST3GAL3	6487
hsa-mir-608	hsa-miR-608	SEMA4G	protein_coding	intron	intron	SEMA4G	57715
hsa-mir-6081	hsa-miR-6081	C9ORF3	protein_coding	intron	intron	C9ORF3	84909
hsa-mir-6083	hsa-miR-6083	KALRN	protein_coding	intron	intron	KALRN	8997
hsa-mir-6086	hsa-miR-6086	EGFL6	protein_coding	intron	intron	EGFL6	25975
hsa-mir-609	hsa-miR-609	CFAP43	protein_coding	intron	intron	CFAP43	80217
hsa-mir-6124	hsa-miR-6124	MICAL2	protein_coding	intron	intron	MICAL2	9645
hsa-mir-613	hsa-miR-613	APOLD1	protein_coding	intron	intron	APOLD1	81575
hsa-mir-6132	hsa-miR-6132	ST7	protein_coding	intron	intron	ST7	7982
hsa-mir-6133	hsa-miR-6133	EXOC4	protein_coding	intron	intron	EXOC4	60412
hsa-mir-616	hsa-miR-616-5p	DDIT3	protein_coding	intron	intron	DDIT3	1649
hsa-mir-616	hsa-miR-616-3p	DDIT3	protein_coding	intron	intron	DDIT3	1649
hsa-mir-6165	hsa-miR-6165	NGFR	protein_coding	intron	intron	NGFR	4804
hsa-mir-617	hsa-miR-617	LIN7A	protein_coding	intron	intron	LIN7A	8825
hsa-mir-618	hsa-miR-618	LIN7A	protein_coding	intron	intron	LIN7A	8825
hsa-mir-619	hsa-miR-619-3p	SSH1	protein_coding	intron	intron	SSH1	54434
hsa-mir-619	hsa-miR-619-5p	SSH1	protein_coding	intron	intron	SSH1	54434
hsa-mir-620	hsa-miR-620	MED13L	protein_coding	intron	intron	MED13L	23389
hsa-mir-623	hsa-miR-623	UBAC2	protein_coding	intron	intron	UBAC2	337867
hsa-mir-624	hsa-miR-624-5p	STRN3	protein_coding	intron	intron	STRN3	29966
hsa-mir-624	hsa-miR-624-3p	STRN3	protein_coding	intron	intron	STRN3	29966
hsa-mir-625	hsa-miR-625-5p	FUT8	protein_coding	intron	intron	FUT8	2530
hsa-mir-625	hsa-miR-625-3p	FUT8	protein_coding	intron	intron	FUT8	2530
hsa-mir-626	hsa-miR-626	MGA	protein_coding	intron	intron	MGA	23269
hsa-mir-627	hsa-miR-627-5p	VPS39	protein_coding	intron	intron	VPS39	23339
hsa-mir-627	hsa-miR-627-3p	VPS39	protein_coding	intron	intron	VPS39	23339
hsa-mir-628	hsa-miR-628-5p	CCPG1	protein_coding	intron	intron	CCPG1	9236
hsa-mir-628	hsa-miR-628-3p	CCPG1	protein_coding	intron	intron	CCPG1	9236
hsa-mir-629	hsa-miR-629-5p	TLE3	protein_coding	intron	intron	TLE3	7090
hsa-mir-629	hsa-miR-629-3p	TLE3	protein_coding	intron	intron	TLE3	7090
hsa-mir-634	hsa-miR-634	PRKCA	protein_coding	intron	intron	PRKCA	5578
hsa-mir-635	hsa-miR-635	WIPI1	protein_coding	intron	intron	WIPI1	55062
hsa-mir-637	hsa-miR-637	DAPK3	protein_coding	intron	intron	DAPK3	1613
hsa-mir-638	hsa-miR-638	DNM2	protein_coding	intron	intron	DNM2	1785
hsa-mir-640	hsa-miR-640	GATAD2A	protein_coding	intron	intron	GATAD2A	54815
hsa-mir-641	hsa-miR-641	AKT2	protein_coding	intron	intron	AKT2	208
hsa-mir-642a	hsa-miR-642a-5p	GIPR	protein_coding	intron	intron	GIPR	2696
hsa-mir-642a	hsa-miR-642a-3p	GIPR	protein_coding	intron	intron	GIPR	2696
hsa-mir-643	hsa-miR-643	ZNF766	protein_coding	intron	intron	ZNF766	90321
hsa-mir-644a	hsa-miR-644a	ITCH	protein_coding	intron	intron	ITCH	83737
hsa-mir-647	hsa-miR-647	UCKL1	protein_coding	intron	intron	UCKL1	54963
hsa-mir-648	hsa-miR-648	MICAL3	protein_coding	intron	intron	MICAL3	57553
hsa-mir-6499	hsa-miR-6499-5p	FAT2	protein_coding	intron	intron	FAT2	2196
hsa-mir-6499	hsa-miR-6499-3p	FAT2	protein_coding	intron	intron	FAT2	2196
hsa-mir-6503	hsa-miR-6503-5p	MS4A4E	protein_coding	intron	intron	MS4A4E	643680
hsa-mir-6503	hsa-miR-6503-3p	MS4A4E	protein_coding	intron	intron	MS4A4E	643680
hsa-mir-6504	hsa-miR-6504-5p	CMIP	protein_coding	intron	intron	CMIP	80790
hsa-mir-6504	hsa-miR-6504-3p	CMIP	protein_coding	intron	intron	CMIP	80790
hsa-mir-6505	hsa-miR-6505-5p	PFKM	protein_coding	intron	intron	PFKM	5213
hsa-mir-6505	hsa-miR-6505-3p	PFKM	protein_coding	intron	intron	PFKM	5213
hsa-mir-6507	hsa-miR-6507-5p	HPSE2	protein_coding	intron	intron	HPSE2	60495
hsa-mir-6507	hsa-miR-6507-3p	HPSE2	protein_coding	intron	intron	HPSE2	60495
hsa-mir-6509	hsa-miR-6509-5p	WDR91	protein_coding	intron	intron	WDR91	29062
hsa-mir-6509	hsa-miR-6509-3p	WDR91	protein_coding	intron	intron	WDR91	29062
hsa-mir-6510	hsa-miR-6510-5p	KRT15	protein_coding	intron	intron	KRT15	3866
hsa-mir-6510	hsa-miR-6510-3p	KRT15	protein_coding	intron	intron	KRT15	3866
hsa-mir-6511a-1	hsa-miR-6511a-5p	NPIPA1	protein_coding	intron	intron	NPIPA1	9284
hsa-mir-6511a-1	hsa-miR-6511a-3p	NPIPA1	protein_coding	intron	intron	NPIPA1	9284
hsa-mir-6512	hsa-miR-6512-5p	NFE2L2	protein_coding	intron	intron	NFE2L2	4780
hsa-mir-6512	hsa-miR-6512-3p	NFE2L2	protein_coding	intron	intron	NFE2L2	4780
hsa-mir-6514	hsa-miR-6514-5p	NXF1	protein_coding	intron	intron	NXF1	10482
hsa-mir-6514	hsa-miR-6514-3p	NXF1	protein_coding	intron	intron	NXF1	10482
hsa-mir-6515	hsa-miR-6515-5p	CALR	protein_coding	intron	intron	CALR	811
hsa-mir-6515	hsa-miR-6515-3p	CALR	protein_coding	intron	intron	CALR	811
hsa-mir-6516	hsa-miR-6516-5p	SEC14L1	protein_coding	intron	intron	SEC14L1	6397
hsa-mir-6516	hsa-miR-6516-3p	SEC14L1	protein_coding	intron	intron	SEC14L1	6397
hsa-mir-652	hsa-miR-652-3p	TMEM164	protein_coding	intron	intron	TMEM164	84187
hsa-mir-652	hsa-miR-652-5p	TMEM164	protein_coding	intron	intron	TMEM164	84187
hsa-mir-653	hsa-miR-653-5p	CALCR	protein_coding	intron	intron	CALCR	799
hsa-mir-653	hsa-miR-653-3p	CALCR	protein_coding	intron	intron	CALCR	799
hsa-mir-657	hsa-miR-657	AATK	protein_coding	intron	intron	AATK	9625
hsa-mir-660	hsa-miR-660-5p	CLCN5	protein_coding	intron	intron	CLCN5	1184
hsa-mir-660	hsa-miR-660-3p	CLCN5	protein_coding	intron	intron	CLCN5	1184
hsa-mir-661	hsa-miR-661	PLEC	protein_coding	intron	intron	PLEC	5339
hsa-mir-663b	hsa-miR-663b	ANKRD30BL	protein_coding	intron	intron	ANKRD30BL	554226
hsa-mir-664a	hsa-miR-664a-5p	RAB3GAP2	protein_coding	intron	intron	RAB3GAP2	25782
hsa-mir-664a	hsa-miR-664a-3p	RAB3GAP2	protein_coding	intron	intron	RAB3GAP2	25782
hsa-mir-6715a	hsa-miR-6715a-3p	TECTB	protein_coding	intron	intron	TECTB	6975
hsa-mir-6719	hsa-miR-6719-3p	DYRK1B	protein_coding	intron	intron	DYRK1B	9149
hsa-mir-6722	hsa-miR-6722-5p	LCN6	protein_coding	intron	intron	LCN6	158062
hsa-mir-6722	hsa-miR-6722-3p	LCN6	protein_coding	intron	intron	LCN6	158062
hsa-mir-6726	hsa-miR-6726-5p	ACAP3	protein_coding	intron	intron	ACAP3	116983
hsa-mir-6726	hsa-miR-6726-3p	ACAP3	protein_coding	intron	intron	ACAP3	116983
hsa-mir-6727	hsa-miR-6727-5p	CPSF3L	protein_coding	intron	intron	CPSF3L	54973
hsa-mir-6727	hsa-miR-6727-3p	CPSF3L	protein_coding	intron	intron	CPSF3L	54973
hsa-mir-6728	hsa-miR-6728-5p	ENO1	protein_coding	intron	intron	ENO1	2023
hsa-mir-6728	hsa-miR-6728-3p	ENO1	protein_coding	intron	intron	ENO1	2023
hsa-mir-6729	hsa-miR-6729-5p	MIIP	protein_coding	intron	intron	MIIP	60672
hsa-mir-6729	hsa-miR-6729-3p	MIIP	protein_coding	intron	intron	MIIP	60672
hsa-mir-6730	hsa-miR-6730-5p	DHRS3	protein_coding	intron	intron	DHRS3	9249
hsa-mir-6730	hsa-miR-6730-3p	DHRS3	protein_coding	intron	intron	DHRS3	9249
hsa-mir-6731	hsa-miR-6731-5p	RUNX3	protein_coding	intron	intron	RUNX3	864
hsa-mir-6731	hsa-miR-6731-3p	RUNX3	protein_coding	intron	intron	RUNX3	864
hsa-mir-6732	hsa-miR-6732-5p	ZC3H12A	protein_coding	intron	intron	ZC3H12A	80149
hsa-mir-6732	hsa-miR-6732-3p	ZC3H12A	protein_coding	intron	intron	ZC3H12A	80149
hsa-mir-6734	hsa-miR-6734-5p	ELOVL1	protein_coding	intron	intron	ELOVL1	64834
hsa-mir-6734	hsa-miR-6734-3p	ELOVL1	protein_coding	intron	intron	ELOVL1	64834
hsa-mir-6735	hsa-miR-6735-5p	SZT2	protein_coding	intron	intron	SZT2	23334
hsa-mir-6735	hsa-miR-6735-3p	SZT2	protein_coding	intron	intron	SZT2	23334
hsa-mir-6736	hsa-miR-6736-5p	PIAS3	protein_coding	intron	intron	PIAS3	10401
hsa-mir-6736	hsa-miR-6736-3p	PIAS3	protein_coding	intron	intron	PIAS3	10401
hsa-mir-6737	hsa-miR-6737-5p	SLC39A1	protein_coding	intron	intron	SLC39A1	27173
hsa-mir-6737	hsa-miR-6737-3p	SLC39A1	protein_coding	intron	intron	SLC39A1	27173
hsa-mir-6738	hsa-miR-6738-5p	ARHGEF2	protein_coding	intron	intron	ARHGEF2	9181
hsa-mir-6738	hsa-miR-6738-3p	ARHGEF2	protein_coding	intron	intron	ARHGEF2	9181
hsa-mir-6739	hsa-miR-6739-5p	IPO9	protein_coding	intron	intron	IPO9	55705
hsa-mir-6739	hsa-miR-6739-3p	IPO9	protein_coding	intron	intron	IPO9	55705
hsa-mir-6740	hsa-miR-6740-5p	RNPEP	protein_coding	intron	intron	RNPEP	6051
hsa-mir-6740	hsa-miR-6740-3p	RNPEP	protein_coding	intron	intron	RNPEP	6051
hsa-mir-6741	hsa-miR-6741-5p	PYCR2	protein_coding	intron	intron	PYCR2	29920
hsa-mir-6741	hsa-miR-6741-3p	PYCR2	protein_coding	intron	intron	PYCR2	29920
hsa-mir-6742	hsa-miR-6742-5p	TRIM11	protein_coding	intron	intron	TRIM11	81559
hsa-mir-6742	hsa-miR-6742-3p	TRIM11	protein_coding	intron	intron	TRIM11	81559
hsa-mir-6744	hsa-miR-6744-5p	MUC5B	protein_coding	intron	intron	MUC5B	727897
hsa-mir-6744	hsa-miR-6744-3p	MUC5B	protein_coding	intron	intron	MUC5B	727897
hsa-mir-6745	hsa-miR-6745	PACSIN3	protein_coding	intron	intron	PACSIN3	29763
hsa-mir-6746	hsa-miR-6746-5p	FADS3	protein_coding	intron	intron	FADS3	3995
hsa-mir-6746	hsa-miR-6746-3p	FADS3	protein_coding	intron	intron	FADS3	3995
hsa-mir-6747	hsa-miR-6747-5p	EEF1G	protein_coding	intron	intron	EEF1G	1937
hsa-mir-6747	hsa-miR-6747-3p	EEF1G	protein_coding	intron	intron	EEF1G	1937
hsa-mir-6749	hsa-miR-6749-5p	ATG2A	protein_coding	intron	intron	ATG2A	23130
hsa-mir-6749	hsa-miR-6749-3p	ATG2A	protein_coding	intron	intron	ATG2A	23130
hsa-mir-6750	hsa-miR-6750-5p	ATG2A	protein_coding	intron	intron	ATG2A	23130
hsa-mir-6750	hsa-miR-6750-3p	ATG2A	protein_coding	intron	intron	ATG2A	23130
hsa-mir-6751	hsa-miR-6751-5p	SYVN1	protein_coding	intron	intron	SYVN1	84447
hsa-mir-6751	hsa-miR-6751-3p	SYVN1	protein_coding	intron	intron	SYVN1	84447
hsa-mir-6752	hsa-miR-6752-5p	AIP	protein_coding	intron	intron	AIP	9049
hsa-mir-6752	hsa-miR-6752-3p	AIP	protein_coding	intron	intron	AIP	9049
hsa-mir-6753	hsa-miR-6753-5p	TCIRG1	protein_coding	intron	intron	TCIRG1	10312
hsa-mir-6753	hsa-miR-6753-3p	TCIRG1	protein_coding	intron	intron	TCIRG1	10312
hsa-mir-6754	hsa-miR-6754-5p	NADSYN1	protein_coding	intron	intron	NADSYN1	55191
hsa-mir-6754	hsa-miR-6754-3p	NADSYN1	protein_coding	intron	intron	NADSYN1	55191
hsa-mir-6755	hsa-miR-6755-5p	EED	protein_coding	intron	intron	EED	8726
hsa-mir-6755	hsa-miR-6755-3p	EED	protein_coding	intron	intron	EED	8726
hsa-mir-6756	hsa-miR-6756-5p	MCAM	protein_coding	intron	intron	MCAM	4162
hsa-mir-6756	hsa-miR-6756-3p	MCAM	protein_coding	intron	intron	MCAM	4162
hsa-mir-6757	hsa-miR-6757-5p	TNS2	protein_coding	intron	intron	TNS2	23371
hsa-mir-6757	hsa-miR-6757-3p	TNS2	protein_coding	intron	intron	TNS2	23371
hsa-mir-6758	hsa-miR-6758-5p	MARS	protein_coding	intron	intron	MARS	4141
hsa-mir-6758	hsa-miR-6758-3p	MARS	protein_coding	intron	intron	MARS	4141
hsa-mir-6759	hsa-miR-6759-5p	CDK4	protein_coding	intron	intron	CDK4	1019
hsa-mir-6759	hsa-miR-6759-3p	CDK4	protein_coding	intron	intron	CDK4	1019
hsa-mir-676	hsa-miR-676-5p	EDA	protein_coding	intron	intron	EDA	1896
hsa-mir-676	hsa-miR-676-3p	EDA	protein_coding	intron	intron	EDA	1896
hsa-mir-6760	hsa-miR-6760-5p	CUX2	protein_coding	intron	intron	CUX2	23316
hsa-mir-6760	hsa-miR-6760-3p	CUX2	protein_coding	intron	intron	CUX2	23316
hsa-mir-6761	hsa-miR-6761-5p	ALDH2	protein_coding	intron	intron	ALDH2	217
hsa-mir-6761	hsa-miR-6761-3p	ALDH2	protein_coding	intron	intron	ALDH2	217
hsa-mir-6762	hsa-miR-6762-5p	TPCN1	protein_coding	intron	intron	TPCN1	53373
hsa-mir-6762	hsa-miR-6762-3p	TPCN1	protein_coding	intron	intron	TPCN1	53373
hsa-mir-6763	hsa-miR-6763-5p	FBRSL1	protein_coding	intron	intron	FBRSL1	57666
hsa-mir-6763	hsa-miR-6763-3p	FBRSL1	protein_coding	intron	intron	FBRSL1	57666
hsa-mir-6764	hsa-miR-6764-5p	YY1	protein_coding	intron	intron	YY1	7528
hsa-mir-6764	hsa-miR-6764-3p	YY1	protein_coding	intron	intron	YY1	7528
hsa-mir-6765	hsa-miR-6765-5p	JAG2	protein_coding	intron	intron	JAG2	3714
hsa-mir-6765	hsa-miR-6765-3p	JAG2	protein_coding	intron	intron	JAG2	3714
hsa-mir-6766	hsa-miR-6766-5p	POLG	protein_coding	intron	intron	POLG	5428
hsa-mir-6766	hsa-miR-6766-3p	POLG	protein_coding	intron	intron	POLG	5428
hsa-mir-6767	hsa-miR-6767-5p	CCNF	protein_coding	intron	intron	CCNF	899
hsa-mir-6767	hsa-miR-6767-3p	CCNF	protein_coding	intron	intron	CCNF	899
hsa-mir-6768	hsa-miR-6768-5p	C16ORF59	protein_coding	intron	intron	C16ORF59	80178
hsa-mir-6768	hsa-miR-6768-3p	C16ORF59	protein_coding	intron	intron	C16ORF59	80178
hsa-mir-6769a	hsa-miR-6769a-5p	MGRN1	protein_coding	intron	intron	MGRN1	23295
hsa-mir-6769a	hsa-miR-6769a-3p	MGRN1	protein_coding	intron	intron	MGRN1	23295
hsa-mir-6769b	hsa-miR-6769b-5p	IKBKE	protein_coding	intron	intron	IKBKE	9641
hsa-mir-6769b	hsa-miR-6769b-3p	IKBKE	protein_coding	intron	intron	IKBKE	9641
hsa-mir-6770-1	hsa-miR-6770-5p	NPIPA1	protein_coding	intron	intron	NPIPA1	9284
hsa-mir-6770-1	hsa-miR-6770-3p	NPIPA1	protein_coding	intron	intron	NPIPA1	9284
hsa-mir-6771	hsa-miR-6771-5p	ADCY7	protein_coding	intron	intron	ADCY7	113
hsa-mir-6771	hsa-miR-6771-3p	ADCY7	protein_coding	intron	intron	ADCY7	113
hsa-mir-6772	hsa-miR-6772-5p	KIFC3	protein_coding	intron	intron	KIFC3	3801
hsa-mir-6772	hsa-miR-6772-3p	KIFC3	protein_coding	intron	intron	KIFC3	3801
hsa-mir-6773	hsa-miR-6773-5p	ESRP2	protein_coding	intron	intron	ESRP2	80004
hsa-mir-6773	hsa-miR-6773-3p	ESRP2	protein_coding	intron	intron	ESRP2	80004
hsa-mir-6774	hsa-miR-6774-5p	IRF8	protein_coding	intron	intron	IRF8	3394
hsa-mir-6774	hsa-miR-6774-3p	IRF8	protein_coding	intron	intron	IRF8	3394
hsa-mir-6775	hsa-miR-6775-5p	SLC7A5	protein_coding	intron	intron	SLC7A5	8140
hsa-mir-6775	hsa-miR-6775-3p	SLC7A5	protein_coding	intron	intron	SLC7A5	8140
hsa-mir-6776	hsa-miR-6776-5p	CLUH	protein_coding	intron	intron	CLUH	23277
hsa-mir-6776	hsa-miR-6776-3p	CLUH	protein_coding	intron	intron	CLUH	23277
hsa-mir-6777	hsa-miR-6777-5p	SREBF1	protein_coding	intron	intron	SREBF1	6720
hsa-mir-6777	hsa-miR-6777-3p	SREBF1	protein_coding	intron	intron	SREBF1	6720
hsa-mir-6778	hsa-miR-6778-5p	SHMT1	protein_coding	intron	intron	SHMT1	6470
hsa-mir-6778	hsa-miR-6778-3p	SHMT1	protein_coding	intron	intron	SHMT1	6470
hsa-mir-6779	hsa-miR-6779-5p	LASP1	protein_coding	intron	intron	LASP1	3927
hsa-mir-6779	hsa-miR-6779-3p	LASP1	protein_coding	intron	intron	LASP1	3927
hsa-mir-6780a	hsa-miR-6780a-5p	EZH1	protein_coding	intron	intron	EZH1	2145
hsa-mir-6780a	hsa-miR-6780a-3p	EZH1	protein_coding	intron	intron	EZH1	2145
hsa-mir-6780b	hsa-miR-6780b-5p	ABCC10	protein_coding	intron	intron	ABCC10	89845
hsa-mir-6780b	hsa-miR-6780b-3p	ABCC10	protein_coding	intron	intron	ABCC10	89845
hsa-mir-6781	hsa-miR-6781-5p	BECN1	protein_coding	intron	intron	BECN1	8678
hsa-mir-6781	hsa-miR-6781-3p	BECN1	protein_coding	intron	intron	BECN1	8678
hsa-mir-6782	hsa-miR-6782-5p	UBTF	protein_coding	intron	intron	UBTF	7343
hsa-mir-6782	hsa-miR-6782-3p	UBTF	protein_coding	intron	intron	UBTF	7343
hsa-mir-6783	hsa-miR-6783-5p	KIF18B	protein_coding	intron	intron	KIF18B	146909
hsa-mir-6783	hsa-miR-6783-3p	KIF18B	protein_coding	intron	intron	KIF18B	146909
hsa-mir-6784	hsa-miR-6784-5p	PLCD3	protein_coding	intron	intron	PLCD3	113026
hsa-mir-6784	hsa-miR-6784-3p	PLCD3	protein_coding	intron	intron	PLCD3	113026
hsa-mir-6785	hsa-miR-6785-5p	TMEM94	protein_coding	intron	intron	TMEM94	9772
hsa-mir-6785	hsa-miR-6785-3p	TMEM94	protein_coding	intron	intron	TMEM94	9772
hsa-mir-6786	hsa-miR-6786-5p	HGS	protein_coding	intron	intron	HGS	9146
hsa-mir-6786	hsa-miR-6786-3p	HGS	protein_coding	intron	intron	HGS	9146
hsa-mir-6787	hsa-miR-6787-5p	SLC16A3	protein_coding	intron	intron	SLC16A3	9123
hsa-mir-6787	hsa-miR-6787-3p	SLC16A3	protein_coding	intron	intron	SLC16A3	9123
hsa-mir-6788	hsa-miR-6788-5p	PIEZO2	protein_coding	intron	intron	PIEZO2	63895
hsa-mir-6788	hsa-miR-6788-3p	PIEZO2	protein_coding	intron	intron	PIEZO2	63895
hsa-mir-6790	hsa-miR-6790-5p	GTF2F1	protein_coding	intron	intron	GTF2F1	2962
hsa-mir-6790	hsa-miR-6790-3p	GTF2F1	protein_coding	intron	intron	GTF2F1	2962
hsa-mir-6791	hsa-miR-6791-5p	GPR108	protein_coding	intron	intron	GPR108	56927
hsa-mir-6791	hsa-miR-6791-3p	GPR108	protein_coding	intron	intron	GPR108	56927
hsa-mir-6792	hsa-miR-6792-5p	CAMSAP3	protein_coding	intron	intron	CAMSAP3	57662
hsa-mir-6792	hsa-miR-6792-3p	CAMSAP3	protein_coding	intron	intron	CAMSAP3	57662
hsa-mir-6793	hsa-miR-6793-5p	DNM2	protein_coding	intron	intron	DNM2	1785
hsa-mir-6793	hsa-miR-6793-3p	DNM2	protein_coding	intron	intron	DNM2	1785
hsa-mir-6794	hsa-miR-6794-5p	MAST1	protein_coding	intron	intron	MAST1	22983
hsa-mir-6794	hsa-miR-6794-3p	MAST1	protein_coding	intron	intron	MAST1	22983
hsa-mir-6795	hsa-miR-6795-5p	NOTCH3	protein_coding	intron	intron	NOTCH3	4854
hsa-mir-6795	hsa-miR-6795-3p	NOTCH3	protein_coding	intron	intron	NOTCH3	4854
hsa-mir-6796	hsa-miR-6796-5p	PLD3	protein_coding	intron	intron	PLD3	23646
hsa-mir-6796	hsa-miR-6796-3p	PLD3	protein_coding	intron	intron	PLD3	23646
hsa-mir-6797	hsa-miR-6797-5p	RPS19	protein_coding	intron	intron	RPS19	6223
hsa-mir-6797	hsa-miR-6797-3p	RPS19	protein_coding	intron	intron	RPS19	6223
hsa-mir-6798	hsa-miR-6798-5p	RUVBL2	protein_coding	intron	intron	RUVBL2	10856
hsa-mir-6798	hsa-miR-6798-3p	RUVBL2	protein_coding	intron	intron	RUVBL2	10856
hsa-mir-6799	hsa-miR-6799-5p	AP2A1	protein_coding	intron	intron	AP2A1	160
hsa-mir-6799	hsa-miR-6799-3p	AP2A1	protein_coding	intron	intron	AP2A1	160
hsa-mir-6801	hsa-miR-6801-5p	PPP2R1A	protein_coding	intron	intron	PPP2R1A	5518
hsa-mir-6801	hsa-miR-6801-3p	PPP2R1A	protein_coding	intron	intron	PPP2R1A	5518
hsa-mir-6802	hsa-miR-6802-5p	PPP6R1	protein_coding	intron	intron	PPP6R1	22870
hsa-mir-6802	hsa-miR-6802-3p	PPP6R1	protein_coding	intron	intron	PPP6R1	22870
hsa-mir-6803	hsa-miR-6803-5p	PPP6R1	protein_coding	intron	intron	PPP6R1	22870
hsa-mir-6803	hsa-miR-6803-3p	PPP6R1	protein_coding	intron	intron	PPP6R1	22870
hsa-mir-6804	hsa-miR-6804-5p	PPP6R1	protein_coding	intron	intron	PPP6R1	22870
hsa-mir-6804	hsa-miR-6804-3p	PPP6R1	protein_coding	intron	intron	PPP6R1	22870
hsa-mir-6806	hsa-miR-6806-5p	ZSCAN22	protein_coding	intron	intron	ZSCAN22	342945
hsa-mir-6806	hsa-miR-6806-3p	ZSCAN22	protein_coding	intron	intron	ZSCAN22	342945
hsa-mir-6807	hsa-miR-6807-5p	TRIM28	protein_coding	intron	intron	TRIM28	10155
hsa-mir-6807	hsa-miR-6807-3p	TRIM28	protein_coding	intron	intron	TRIM28	10155
hsa-mir-6808	hsa-miR-6808-5p	DVL1	protein_coding	intron	intron	DVL1	1855
hsa-mir-6808	hsa-miR-6808-3p	DVL1	protein_coding	intron	intron	DVL1	1855
hsa-mir-6809	hsa-miR-6809-5p	TNS1	protein_coding	intron	intron	TNS1	7145
hsa-mir-6809	hsa-miR-6809-3p	TNS1	protein_coding	intron	intron	TNS1	7145
hsa-mir-6810	hsa-miR-6810-5p	PNKD	protein_coding	intron	intron	PNKD	25953
hsa-mir-6810	hsa-miR-6810-3p	PNKD	protein_coding	intron	intron	PNKD	25953
hsa-mir-6811	hsa-miR-6811-5p	MLPH	protein_coding	intron	intron	MLPH	79083
hsa-mir-6811	hsa-miR-6811-3p	MLPH	protein_coding	intron	intron	MLPH	79083
hsa-mir-6812	hsa-miR-6812-5p	PIGT	protein_coding	intron	intron	PIGT	51604
hsa-mir-6812	hsa-miR-6812-3p	PIGT	protein_coding	intron	intron	PIGT	51604
hsa-mir-6813	hsa-miR-6813-5p	RGS19	protein_coding	intron	intron	RGS19	10287
hsa-mir-6813	hsa-miR-6813-3p	RGS19	protein_coding	intron	intron	RGS19	10287
hsa-mir-6814	hsa-miR-6814-5p	RIPK4	protein_coding	intron	intron	RIPK4	54101
hsa-mir-6814	hsa-miR-6814-3p	RIPK4	protein_coding	intron	intron	RIPK4	54101
hsa-mir-6815	hsa-miR-6815-5p	COL18A1	protein_coding	intron	intron	COL18A1	80781
hsa-mir-6815	hsa-miR-6815-3p	COL18A1	protein_coding	intron	intron	COL18A1	80781
hsa-mir-6818	hsa-miR-6818-5p	MTMR3	protein_coding	intron	intron	MTMR3	8897
hsa-mir-6818	hsa-miR-6818-3p	MTMR3	protein_coding	intron	intron	MTMR3	8897
hsa-mir-6819	hsa-miR-6819-5p	MYH9	protein_coding	intron	intron	MYH9	4627
hsa-mir-6819	hsa-miR-6819-3p	MYH9	protein_coding	intron	intron	MYH9	4627
hsa-mir-6820	hsa-miR-6820-5p	POLR2F	protein_coding	intron	intron	POLR2F	5435
hsa-mir-6820	hsa-miR-6820-3p	POLR2F	protein_coding	intron	intron	POLR2F	5435
hsa-mir-6821	hsa-miR-6821-5p	PIM3	protein_coding	intron	intron	PIM3	415116
hsa-mir-6821	hsa-miR-6821-3p	PIM3	protein_coding	intron	intron	PIM3	415116
hsa-mir-6822	hsa-miR-6822-5p	TTC21A	protein_coding	intron	intron	TTC21A	199223
hsa-mir-6822	hsa-miR-6822-3p	TTC21A	protein_coding	intron	intron	TTC21A	199223
hsa-mir-6823	hsa-miR-6823-5p	PFKFB4	protein_coding	intron	intron	PFKFB4	5210
hsa-mir-6823	hsa-miR-6823-3p	PFKFB4	protein_coding	intron	intron	PFKFB4	5210
hsa-mir-6825	hsa-miR-6825-5p	TPRA1	protein_coding	intron	intron	TPRA1	131601
hsa-mir-6825	hsa-miR-6825-3p	TPRA1	protein_coding	intron	intron	TPRA1	131601
hsa-mir-6826	hsa-miR-6826-5p	COPG1	protein_coding	intron	intron	COPG1	22820
hsa-mir-6826	hsa-miR-6826-3p	COPG1	protein_coding	intron	intron	COPG1	22820
hsa-mir-6827	hsa-miR-6827-5p	AMOTL2	protein_coding	intron	intron	AMOTL2	51421
hsa-mir-6827	hsa-miR-6827-3p	AMOTL2	protein_coding	intron	intron	AMOTL2	51421
hsa-mir-6828	hsa-miR-6828-5p	CLDN11	protein_coding	intron	intron	CLDN11	5010
hsa-mir-6828	hsa-miR-6828-3p	CLDN11	protein_coding	intron	intron	CLDN11	5010
hsa-mir-6829	hsa-miR-6829-5p	TNK2	protein_coding	intron	intron	TNK2	10188
hsa-mir-6829	hsa-miR-6829-3p	TNK2	protein_coding	intron	intron	TNK2	10188
hsa-mir-6830	hsa-miR-6830-5p	P4HA2	protein_coding	intron	intron	P4HA2	8974
hsa-mir-6830	hsa-miR-6830-3p	P4HA2	protein_coding	intron	intron	P4HA2	8974
hsa-mir-6832	hsa-miR-6832-5p	PRRC2A	protein_coding	intron	intron	PRRC2A	7916
hsa-mir-6832	hsa-miR-6832-3p	PRRC2A	protein_coding	intron	intron	PRRC2A	7916
hsa-mir-6835	hsa-miR-6835-5p	HMGA1	protein_coding	intron	intron	HMGA1	3159
hsa-mir-6835	hsa-miR-6835-3p	HMGA1	protein_coding	intron	intron	HMGA1	3159
hsa-mir-6836	hsa-miR-6836-5p	SNX8	protein_coding	intron	intron	SNX8	29886
hsa-mir-6836	hsa-miR-6836-3p	SNX8	protein_coding	intron	intron	SNX8	29886
hsa-mir-6837	hsa-miR-6837-5p	DBNL	protein_coding	intron	intron	DBNL	28988
hsa-mir-6837	hsa-miR-6837-3p	DBNL	protein_coding	intron	intron	DBNL	28988
hsa-mir-6839	hsa-miR-6839-5p	ZNF107	protein_coding	intron	intron	ZNF107	51427
hsa-mir-6839	hsa-miR-6839-3p	ZNF107	protein_coding	intron	intron	ZNF107	51427
hsa-mir-6841	hsa-miR-6841-5p	NEFL	protein_coding	intron	intron	NEFL	4747
hsa-mir-6841	hsa-miR-6841-3p	NEFL	protein_coding	intron	intron	NEFL	4747
hsa-mir-6842	hsa-miR-6842-5p	PTK2B	protein_coding	intron	intron	PTK2B	2185
hsa-mir-6842	hsa-miR-6842-3p	PTK2B	protein_coding	intron	intron	PTK2B	2185
hsa-mir-6843	hsa-miR-6843-3p	CLU	protein_coding	intron	intron	CLU	1191
hsa-mir-6844	hsa-miR-6844	TATDN1	protein_coding	intron	intron	TATDN1	83940
hsa-mir-6845	hsa-miR-6845-5p	NRBP2	protein_coding	intron	intron	NRBP2	340371
hsa-mir-6845	hsa-miR-6845-3p	NRBP2	protein_coding	intron	intron	NRBP2	340371
hsa-mir-6846	hsa-miR-6846-5p	OPLAH	protein_coding	intron	intron	OPLAH	26873
hsa-mir-6846	hsa-miR-6846-3p	OPLAH	protein_coding	intron	intron	OPLAH	26873
hsa-mir-6847	hsa-miR-6847-5p	EXOSC4	protein_coding	intron	intron	EXOSC4	54512
hsa-mir-6847	hsa-miR-6847-3p	EXOSC4	protein_coding	intron	intron	EXOSC4	54512
hsa-mir-6849	hsa-miR-6849-5p	CPSF1	protein_coding	intron	intron	CPSF1	29894
hsa-mir-6849	hsa-miR-6849-3p	CPSF1	protein_coding	intron	intron	CPSF1	29894
hsa-mir-6850	hsa-miR-6850-5p	RPL8	protein_coding	intron	intron	RPL8	6132
hsa-mir-6850	hsa-miR-6850-3p	RPL8	protein_coding	intron	intron	RPL8	6132
hsa-mir-6851	hsa-miR-6851-5p	NOL6	protein_coding	intron	intron	NOL6	65083
hsa-mir-6851	hsa-miR-6851-3p	NOL6	protein_coding	intron	intron	NOL6	65083
hsa-mir-6854	hsa-miR-6854-5p	TBC1D2	protein_coding	intron	intron	TBC1D2	55357
hsa-mir-6854	hsa-miR-6854-3p	TBC1D2	protein_coding	intron	intron	TBC1D2	55357
hsa-mir-6855	hsa-miR-6855-5p	USP20	protein_coding	intron	intron	USP20	10868
hsa-mir-6855	hsa-miR-6855-3p	USP20	protein_coding	intron	intron	USP20	10868
hsa-mir-6856	hsa-miR-6856-5p	FUBP3	protein_coding	intron	intron	FUBP3	8939
hsa-mir-6856	hsa-miR-6856-3p	FUBP3	protein_coding	intron	intron	FUBP3	8939
hsa-mir-6857	hsa-miR-6857-5p	SMC1A	protein_coding	intron	intron	SMC1A	8243
hsa-mir-6857	hsa-miR-6857-3p	SMC1A	protein_coding	intron	intron	SMC1A	8243
hsa-mir-6858	hsa-miR-6858-5p	FAM50A	protein_coding	intron	intron	FAM50A	9130
hsa-mir-6858	hsa-miR-6858-3p	FAM50A	protein_coding	intron	intron	FAM50A	9130
hsa-mir-6860	hsa-miR-6860	SYT12	protein_coding	intron	intron	SYT12	91683
hsa-mir-6862-1	hsa-miR-6862-5p	EIF3CL	protein_coding	intron	intron	EIF3CL	728689
hsa-mir-6862-1	hsa-miR-6862-3p	EIF3CL	protein_coding	intron	intron	EIF3CL	728689
hsa-mir-6862-2	hsa-miR-6862-5p	EIF3C	protein_coding	intron	intron	EIF3C	8663
hsa-mir-6862-2	hsa-miR-6862-3p	EIF3C	protein_coding	intron	intron	EIF3C	8663
hsa-mir-6863	hsa-miR-6863	SLC12A3	protein_coding	intron	intron	SLC12A3	6559
hsa-mir-6864	hsa-miR-6864-5p	CAMTA2	protein_coding	intron	intron	CAMTA2	23125
hsa-mir-6864	hsa-miR-6864-3p	CAMTA2	protein_coding	intron	intron	CAMTA2	23125
hsa-mir-6865	hsa-miR-6865-5p	CAMTA2	protein_coding	intron	intron	CAMTA2	23125
hsa-mir-6865	hsa-miR-6865-3p	CAMTA2	protein_coding	intron	intron	CAMTA2	23125
hsa-mir-6866	hsa-miR-6866-5p	CASC3	protein_coding	intron	intron	CASC3	22794
hsa-mir-6866	hsa-miR-6866-3p	CASC3	protein_coding	intron	intron	CASC3	22794
hsa-mir-6867	hsa-miR-6867-5p	RAPGEFL1	protein_coding	intron	intron	RAPGEFL1	51195
hsa-mir-6867	hsa-miR-6867-3p	RAPGEFL1	protein_coding	intron	intron	RAPGEFL1	51195
hsa-mir-6868	hsa-miR-6868-5p	EXOC7	protein_coding	intron	intron	EXOC7	23265
hsa-mir-6868	hsa-miR-6868-3p	EXOC7	protein_coding	intron	intron	EXOC7	23265
hsa-mir-6869	hsa-miR-6869-5p	FKBP1A	protein_coding	intron	intron	FKBP1A	2280
hsa-mir-6869	hsa-miR-6869-3p	FKBP1A	protein_coding	intron	intron	FKBP1A	2280
hsa-mir-6870	hsa-miR-6870-5p	JAG1	protein_coding	intron	intron	JAG1	182
hsa-mir-6870	hsa-miR-6870-3p	JAG1	protein_coding	intron	intron	JAG1	182
hsa-mir-6871	hsa-miR-6871-5p	PLCG1	protein_coding	intron	intron	PLCG1	5335
hsa-mir-6871	hsa-miR-6871-3p	PLCG1	protein_coding	intron	intron	PLCG1	5335
hsa-mir-6873	hsa-miR-6873-5p	WDR46	protein_coding	intron	intron	WDR46	9277
hsa-mir-6873	hsa-miR-6873-3p	WDR46	protein_coding	intron	intron	WDR46	9277
hsa-mir-6874	hsa-miR-6874-5p	RNF216	protein_coding	intron	intron	RNF216	54476
hsa-mir-6874	hsa-miR-6874-3p	RNF216	protein_coding	intron	intron	RNF216	54476
hsa-mir-6876	hsa-miR-6876-5p	DOCK5	protein_coding	intron	intron	DOCK5	80005
hsa-mir-6876	hsa-miR-6876-3p	DOCK5	protein_coding	intron	intron	DOCK5	80005
hsa-mir-6877	hsa-miR-6877-5p	GTF3C5	protein_coding	intron	intron	GTF3C5	9328
hsa-mir-6877	hsa-miR-6877-3p	GTF3C5	protein_coding	intron	intron	GTF3C5	9328
hsa-mir-6878	hsa-miR-6878-5p	TARS2	protein_coding	intron	intron	TARS2	80222
hsa-mir-6878	hsa-miR-6878-3p	TARS2	protein_coding	intron	intron	TARS2	80222
hsa-mir-6879	hsa-miR-6879-5p	ARL2	protein_coding	intron	intron	ARL2	402
hsa-mir-6879	hsa-miR-6879-3p	ARL2	protein_coding	intron	intron	ARL2	402
hsa-mir-6880	hsa-miR-6880-5p	NCOR2	protein_coding	intron	intron	NCOR2	9612
hsa-mir-6880	hsa-miR-6880-3p	NCOR2	protein_coding	intron	intron	NCOR2	9612
hsa-mir-6881	hsa-miR-6881-5p	SEMA7A	protein_coding	intron	intron	SEMA7A	8482
hsa-mir-6881	hsa-miR-6881-3p	SEMA7A	protein_coding	intron	intron	SEMA7A	8482
hsa-mir-6883	hsa-miR-6883-5p	PER1	protein_coding	intron	intron	PER1	5187
hsa-mir-6883	hsa-miR-6883-3p	PER1	protein_coding	intron	intron	PER1	5187
hsa-mir-6884	hsa-miR-6884-5p	MED24	protein_coding	intron	intron	MED24	9862
hsa-mir-6884	hsa-miR-6884-3p	MED24	protein_coding	intron	intron	MED24	9862
hsa-mir-6885	hsa-miR-6885-5p	GTF2F1	protein_coding	intron	intron	GTF2F1	2962
hsa-mir-6885	hsa-miR-6885-3p	GTF2F1	protein_coding	intron	intron	GTF2F1	2962
hsa-mir-6886	hsa-miR-6886-5p	LDLR	protein_coding	intron	intron	LDLR	3949
hsa-mir-6886	hsa-miR-6886-3p	LDLR	protein_coding	intron	intron	LDLR	3949
hsa-mir-6887	hsa-miR-6887-5p	FXYD3	protein_coding	intron	intron	FXYD3	5349
hsa-mir-6887	hsa-miR-6887-3p	FXYD3	protein_coding	intron	intron	FXYD3	5349
hsa-mir-6888	hsa-miR-6888-5p	TANC1	protein_coding	intron	intron	TANC1	85461
hsa-mir-6888	hsa-miR-6888-3p	TANC1	protein_coding	intron	intron	TANC1	85461
hsa-mir-6889	hsa-miR-6889-5p	RANGAP1	protein_coding	intron	intron	RANGAP1	5905
hsa-mir-6889	hsa-miR-6889-3p	RANGAP1	protein_coding	intron	intron	RANGAP1	5905
hsa-mir-6890	hsa-miR-6890-5p	QARS	protein_coding	intron	intron	QARS	5859
hsa-mir-6890	hsa-miR-6890-3p	QARS	protein_coding	intron	intron	QARS	5859
hsa-mir-6891	hsa-miR-6891-5p	HLA-B	protein_coding	intron	intron	HLA-B	3106
hsa-mir-6891	hsa-miR-6891-3p	HLA-B	protein_coding	intron	intron	HLA-B	3106
hsa-mir-6893	hsa-miR-6893-5p	TONSL	protein_coding	intron	intron	TONSL	4796
hsa-mir-6893	hsa-miR-6893-3p	TONSL	protein_coding	intron	intron	TONSL	4796
hsa-mir-6894	hsa-miR-6894-5p	KDM5C	protein_coding	intron	intron	KDM5C	8242
hsa-mir-6894	hsa-miR-6894-3p	KDM5C	protein_coding	intron	intron	KDM5C	8242
hsa-mir-6895	hsa-miR-6895-5p	KDM5C	protein_coding	intron	intron	KDM5C	8242
hsa-mir-6895	hsa-miR-6895-3p	KDM5C	protein_coding	intron	intron	KDM5C	8242
hsa-mir-708	hsa-miR-708-5p	TENM4	protein_coding	intron	intron	TENM4	26011
hsa-mir-708	hsa-miR-708-3p	TENM4	protein_coding	intron	intron	TENM4	26011
hsa-mir-7-1	hsa-miR-7-5p	HNRNPK	protein_coding	intron	intron	HNRNPK	3190
hsa-mir-7-1	hsa-miR-7-1-3p	HNRNPK	protein_coding	intron	intron	HNRNPK	3190
hsa-mir-7106	hsa-miR-7106-5p	DDX54	protein_coding	intron	intron	DDX54	79039
hsa-mir-7106	hsa-miR-7106-3p	DDX54	protein_coding	intron	intron	DDX54	79039
hsa-mir-7107	hsa-miR-7107-5p	KDM2B	protein_coding	intron	intron	KDM2B	84678
hsa-mir-7107	hsa-miR-7107-3p	KDM2B	protein_coding	intron	intron	KDM2B	84678
hsa-mir-7108	hsa-miR-7108-5p	LMNB2	protein_coding	intron	intron	LMNB2	84823
hsa-mir-7108	hsa-miR-7108-3p	LMNB2	protein_coding	intron	intron	LMNB2	84823
hsa-mir-7110	hsa-miR-7110-5p	PDIA5	protein_coding	intron	intron	PDIA5	10954
hsa-mir-7110	hsa-miR-7110-3p	PDIA5	protein_coding	intron	intron	PDIA5	10954
hsa-mir-7112	hsa-miR-7112-5p	BOP1	protein_coding	intron	intron	BOP1	23246
hsa-mir-7112	hsa-miR-7112-3p	BOP1	protein_coding	intron	intron	BOP1	23246
hsa-mir-7114	hsa-miR-7114-5p	NSMF	protein_coding	intron	intron	NSMF	26012
hsa-mir-7114	hsa-miR-7114-3p	NSMF	protein_coding	intron	intron	NSMF	26012
hsa-mir-7150	hsa-miR-7150	DENND1A	protein_coding	intron	intron	DENND1A	57706
hsa-mir-7151	hsa-miR-7151-5p	CTNNA3	protein_coding	intron	intron	CTNNA3	29119
hsa-mir-7151	hsa-miR-7151-3p	CTNNA3	protein_coding	intron	intron	CTNNA3	29119
hsa-mir-7152	hsa-miR-7152-5p	CDH23	protein_coding	intron	intron	CDH23	64072
hsa-mir-7152	hsa-miR-7152-3p	CDH23	protein_coding	intron	intron	CDH23	64072
hsa-mir-7156	hsa-miR-7156-5p	ST6GALNAC5	protein_coding	intron	intron	ST6GALNAC5	81849
hsa-mir-7156	hsa-miR-7156-3p	ST6GALNAC5	protein_coding	intron	intron	ST6GALNAC5	81849
hsa-mir-7157	hsa-miR-7157-5p	LRP1B	protein_coding	intron	intron	LRP1B	53353
hsa-mir-7157	hsa-miR-7157-3p	LRP1B	protein_coding	intron	intron	LRP1B	53353
hsa-mir-7160	hsa-miR-7160-5p	MYOM2	protein_coding	intron	intron	MYOM2	9172
hsa-mir-7160	hsa-miR-7160-3p	MYOM2	protein_coding	intron	intron	MYOM2	9172
hsa-mir-7161	hsa-miR-7161-5p	TMEM181	protein_coding	intron	intron	TMEM181	57583
hsa-mir-7161	hsa-miR-7161-3p	TMEM181	protein_coding	intron	intron	TMEM181	57583
hsa-mir-744	hsa-miR-744-5p	MAP2K4	protein_coding	intron	intron	MAP2K4	6416
hsa-mir-744	hsa-miR-744-3p	MAP2K4	protein_coding	intron	intron	MAP2K4	6416
hsa-mir-764	hsa-miR-764	HTR2C	protein_coding	intron	intron	HTR2C	3358
hsa-mir-765	hsa-miR-765	ARHGEF11	protein_coding	intron	intron	ARHGEF11	9826
hsa-mir-766	hsa-miR-766-3p	43349	protein_coding	intron	intron	SEPT6	23157
hsa-mir-766	hsa-miR-766-5p	43349	protein_coding	intron	intron	SEPT6	23157
hsa-mir-767	hsa-miR-767-5p	GABRA3	protein_coding	intron	intron	GABRA3	2556
hsa-mir-767	hsa-miR-767-3p	GABRA3	protein_coding	intron	intron	GABRA3	2556
hsa-mir-7843	hsa-miR-7843-5p	RGS6	protein_coding	intron	intron	RGS6	9628
hsa-mir-7843	hsa-miR-7843-3p	RGS6	protein_coding	intron	intron	RGS6	9628
hsa-mir-7848	hsa-miR-7848-3p	SLA	protein_coding	intron	intron	SLA	6503
hsa-mir-7851	hsa-miR-7851-3p	ZCRB1	protein_coding	intron	intron	ZCRB1	85437
hsa-mir-7853	hsa-miR-7853-5p	F13A1	protein_coding	intron	intron	F13A1	2162
hsa-mir-7854	hsa-miR-7854-3p	CMIP	protein_coding	intron	intron	CMIP	80790
hsa-mir-7855	hsa-miR-7855-5p	SPTB	protein_coding	intron	intron	SPTB	6710
hsa-mir-7856	hsa-miR-7856-5p	ODF2L	protein_coding	intron	intron	ODF2L	57489
hsa-mir-7973-2	hsa-miR-7973	CYP19A1	protein_coding	intron	intron	CYP19A1	1588
hsa-mir-7974	hsa-miR-7974	ZNF653	protein_coding	intron	intron	ZNF653	115950
hsa-mir-7976	hsa-miR-7976	TPRA1	protein_coding	intron	intron	TPRA1	131601
hsa-mir-7978	hsa-miR-7978	KCNIP4	protein_coding	intron	intron	KCNIP4	80333
hsa-mir-8057	hsa-miR-8057	KCTD1	protein_coding	intron	intron	KCTD1	284252
hsa-mir-8058	hsa-miR-8058	CDH13	protein_coding	intron	intron	CDH13	1012
hsa-mir-8061	hsa-miR-8061	LILRB4	protein_coding	intron	intron	LILRB4	11006
hsa-mir-8063	hsa-miR-8063	MEIS2	protein_coding	intron	intron	MEIS2	4212
hsa-mir-8064	hsa-miR-8064	TMEM110	protein_coding	intron	intron	TMEM110	375346
hsa-mir-8066	hsa-miR-8066	PPP3CA	protein_coding	intron	intron	PPP3CA	5530
hsa-mir-8073	hsa-miR-8073	COL4A2	protein_coding	intron	intron	COL4A2	1284
hsa-mir-8075	hsa-miR-8075	CUL4A	protein_coding	intron	intron	CUL4A	8451
hsa-mir-8076	hsa-miR-8076	CFAP44	protein_coding	intron	intron	CFAP44	55779
hsa-mir-8077	hsa-miR-8077	MEGF8	protein_coding	intron	intron	MEGF8	1954
hsa-mir-8082	hsa-miR-8082	ANK2	protein_coding	intron	intron	ANK2	287
hsa-mir-8085	hsa-miR-8085	BCL3	protein_coding	intron	intron	BCL3	602
hsa-mir-8086	hsa-miR-8086	MPP7	protein_coding	intron	intron	MPP7	143098
hsa-mir-8485	hsa-miR-8485	NRXN1	protein_coding	intron	intron	NRXN1	9378
hsa-mir-873	hsa-miR-873-5p	LINGO2	protein_coding	intron	intron	LINGO2	158038
hsa-mir-873	hsa-miR-873-3p	LINGO2	protein_coding	intron	intron	LINGO2	158038
hsa-mir-874	hsa-miR-874-3p	KLHL3	protein_coding	intron	intron	KLHL3	26249
hsa-mir-874	hsa-miR-874-5p	KLHL3	protein_coding	intron	intron	KLHL3	26249
hsa-mir-876	hsa-miR-876-5p	LINGO2	protein_coding	intron	intron	LINGO2	158038
hsa-mir-876	hsa-miR-876-3p	LINGO2	protein_coding	intron	intron	LINGO2	158038
hsa-mir-877	hsa-miR-877-5p	ABCF1	protein_coding	intron	intron	ABCF1	23
hsa-mir-877	hsa-miR-877-3p	ABCF1	protein_coding	intron	intron	ABCF1	23
hsa-mir-885	hsa-miR-885-5p	ATP2B2	protein_coding	intron	intron	ATP2B2	491
hsa-mir-885	hsa-miR-885-3p	ATP2B2	protein_coding	intron	intron	ATP2B2	491
hsa-mir-887	hsa-miR-887-3p	FBXL7	protein_coding	intron	intron	FBXL7	23194
hsa-mir-887	hsa-miR-887-5p	FBXL7	protein_coding	intron	intron	FBXL7	23194
hsa-mir-9-1	hsa-miR-9-5p	C1ORF61	protein_coding	intron	intron	C1ORF61	10485
hsa-mir-9-1	hsa-miR-9-3p	C1ORF61	protein_coding	intron	intron	C1ORF61	10485
hsa-mir-921	hsa-miR-921	FAM78B	protein_coding	intron	intron	FAM78B	149297
hsa-mir-93	hsa-miR-93-5p	MCM7	protein_coding	intron	intron	MCM7	4176
hsa-mir-93	hsa-miR-93-3p	MCM7	protein_coding	intron	intron	MCM7	4176
hsa-mir-933	hsa-miR-933	ATF2	protein_coding	intron	intron	ATF2	1386
hsa-mir-934	hsa-miR-934	VGLL1	protein_coding	intron	intron	VGLL1	51442
hsa-mir-938	hsa-miR-938	SVIL	protein_coding	intron	intron	SVIL	6840
hsa-mir-941-1	hsa-miR-941	DNAJC5	protein_coding	intron	intron	DNAJC5	80331
hsa-mir-941-2	hsa-miR-941	DNAJC5	protein_coding	intron	intron	DNAJC5	80331
hsa-mir-941-3	hsa-miR-941	DNAJC5	protein_coding	intron	intron	DNAJC5	80331
hsa-mir-941-4	hsa-miR-941	DNAJC5	protein_coding	intron	intron	DNAJC5	80331
hsa-mir-941-5	hsa-miR-941	DNAJC5	protein_coding	intron	intron	DNAJC5	80331
hsa-mir-942	hsa-miR-942-5p	TTF2	protein_coding	intron	intron	TTF2	8458
hsa-mir-942	hsa-miR-942-3p	TTF2	protein_coding	intron	intron	TTF2	8458
hsa-mir-944	hsa-miR-944	TP63	protein_coding	intron	intron	TP63	8626
hsa-mir-95	hsa-miR-95-3p	ABLIM2	protein_coding	intron	intron	ABLIM2	84448
hsa-mir-95	hsa-miR-95-5p	ABLIM2	protein_coding	intron	intron	ABLIM2	84448
hsa-mir-98	hsa-miR-98-5p	HUWE1	protein_coding	intron	intron	HUWE1	10075
hsa-mir-98	hsa-miR-98-3p	HUWE1	protein_coding	intron	intron	HUWE1	10075
hsa-mir-99b	hsa-miR-99b-5p	SPACA6	protein_coding	intron	intron	SPACA6	147650
hsa-mir-99b	hsa-miR-99b-3p	SPACA6	protein_coding	intron	intron	SPACA6	147650
hsa-mir-133a-2	hsa-miR-133a-3p	MIR1-1HG	ncRNA	junction	junction	MIR1-1HG	128826
hsa-mir-133a-2	hsa-miR-133a-5p	MIR1-1HG	ncRNA	junction	junction	MIR1-1HG	128826
hsa-mir-205	hsa-miR-205-5p	MIR205HG	ncRNA	junction	junction	MIR205HG	642587
hsa-mir-205	hsa-miR-205-3p	MIR205HG	ncRNA	junction	junction	MIR205HG	642587
hsa-mir-3150b	hsa-miR-3150b-3p	MIR3150BHG	ncRNA	junction	junction	MIR3150BHG	105375650
hsa-mir-3150b	hsa-miR-3150b-5p	MIR3150BHG	ncRNA	junction	junction	MIR3150BHG	105375650
hsa-mir-424	hsa-miR-424-5p	MIR503HG	ncRNA	junction	junction	MIR503HG	84848
hsa-mir-424	hsa-miR-424-3p	MIR503HG	ncRNA	junction	junction	MIR503HG	84848
hsa-mir-492	hsa-miR-492	KRT19P2	ncRNA	junction	junction	KRT19P2	160313
hsa-mir-8069-1	hsa-miR-8069	LOC110091777	ncRNA	junction	junction	LOC110091777	110091777
hsa-mir-8069-2	hsa-miR-8069	LOC110091777	ncRNA	junction	junction	LOC110091777	110091777
hsa-mir-1178	hsa-miR-1178-3p	CIT	protein_coding	junction	junction	CIT	11113
hsa-mir-1178	hsa-miR-1178-5p	CIT	protein_coding	junction	junction	CIT	11113
hsa-mir-1287	hsa-miR-1287-5p	PYROXD2	protein_coding	junction	junction	PYROXD2	84795
hsa-mir-1287	hsa-miR-1287-3p	PYROXD2	protein_coding	junction	junction	PYROXD2	84795
hsa-mir-1292	hsa-miR-1292-5p	NOP56	protein_coding	junction	junction	NOP56	10528
hsa-mir-1292	hsa-miR-1292-3p	NOP56	protein_coding	junction	junction	NOP56	10528
hsa-mir-1909	hsa-miR-1909-5p	REXO1	protein_coding	junction	junction	REXO1	57455
hsa-mir-1909	hsa-miR-1909-3p	REXO1	protein_coding	junction	junction	REXO1	57455
hsa-mir-3605	hsa-miR-3605-5p	PHC2	protein_coding	junction	junction	PHC2	1912
hsa-mir-3605	hsa-miR-3605-3p	PHC2	protein_coding	junction	junction	PHC2	1912
hsa-mir-3606	hsa-miR-3606-5p	COL3A1	protein_coding	junction	junction	COL3A1	1281
hsa-mir-3606	hsa-miR-3606-3p	COL3A1	protein_coding	junction	junction	COL3A1	1281
hsa-mir-3940	hsa-miR-3940-3p	KHSRP	protein_coding	junction	junction	KHSRP	8570
hsa-mir-3940	hsa-miR-3940-5p	KHSRP	protein_coding	junction	junction	KHSRP	8570
hsa-mir-4260	hsa-miR-4260	LAMB3	protein_coding	junction	junction	LAMB3	3914
hsa-mir-4721	hsa-miR-4721	TUFM	protein_coding	junction	junction	TUFM	7284
hsa-mir-4758	hsa-miR-4758-5p	LAMA5	protein_coding	junction	junction	LAMA5	3911
hsa-mir-4758	hsa-miR-4758-3p	LAMA5	protein_coding	junction	junction	LAMA5	3911
hsa-mir-4793	hsa-miR-4793-5p	CELSR3	protein_coding	junction	junction	CELSR3	1951
hsa-mir-4793	hsa-miR-4793-3p	CELSR3	protein_coding	junction	junction	CELSR3	1951
hsa-mir-5004	hsa-miR-5004-5p	SYNGAP1	protein_coding	junction	junction	SYNGAP1	8831
hsa-mir-5004	hsa-miR-5004-3p	SYNGAP1	protein_coding	junction	junction	SYNGAP1	8831
hsa-mir-5006	hsa-miR-5006-5p	VWA8	protein_coding	junction	junction	VWA8	23078
hsa-mir-5006	hsa-miR-5006-3p	VWA8	protein_coding	junction	junction	VWA8	23078
hsa-mir-5010	hsa-miR-5010-5p	ATP6V0A1	protein_coding	junction	junction	ATP6V0A1	535
hsa-mir-5010	hsa-miR-5010-3p	ATP6V0A1	protein_coding	junction	junction	ATP6V0A1	535
hsa-mir-5193	hsa-miR-5193	UBA7	protein_coding	junction	junction	UBA7	7318
hsa-mir-5196	hsa-miR-5196-5p	CD22	protein_coding	junction	junction	CD22	933
hsa-mir-5196	hsa-miR-5196-3p	CD22	protein_coding	junction	junction	CD22	933
hsa-mir-555	hsa-miR-555	ASH1L	protein_coding	junction	junction	ASH1L	55870
hsa-mir-5572	hsa-miR-5572	ARNT2	protein_coding	junction	junction	ARNT2	9915
hsa-mir-5703	hsa-miR-5703	AGFG1	protein_coding	junction	junction	AGFG1	3267
hsa-mir-6511b-1	hsa-miR-6511b-5p	PKD1	protein_coding	junction	junction	PKD1	5310
hsa-mir-6511b-1	hsa-miR-6511b-3p	PKD1	protein_coding	junction	junction	PKD1	5310
hsa-mir-6513	hsa-miR-6513-5p	TMBIM1	protein_coding	junction	junction	TMBIM1	64114
hsa-mir-6513	hsa-miR-6513-3p	TMBIM1	protein_coding	junction	junction	TMBIM1	64114
hsa-mir-6716	hsa-miR-6716-5p	PHLDB1	protein_coding	junction	junction	PHLDB1	23187
hsa-mir-6716	hsa-miR-6716-3p	PHLDB1	protein_coding	junction	junction	PHLDB1	23187
hsa-mir-6717	hsa-miR-6717-5p	NDRG2	protein_coding	junction	junction	NDRG2	57447
hsa-mir-6721	hsa-miR-6721-5p	AGPAT1	protein_coding	junction	junction	AGPAT1	10554
hsa-mir-6800	hsa-miR-6800-5p	MED25	protein_coding	junction	junction	MED25	81857
hsa-mir-6800	hsa-miR-6800-3p	MED25	protein_coding	junction	junction	MED25	81857
hsa-mir-6848	hsa-miR-6848-5p	DGAT1	protein_coding	junction	junction	DGAT1	8694
hsa-mir-6848	hsa-miR-6848-3p	DGAT1	protein_coding	junction	junction	DGAT1	8694
hsa-mir-6852	hsa-miR-6852-5p	TLN1	protein_coding	junction	junction	TLN1	7094
hsa-mir-6852	hsa-miR-6852-3p	TLN1	protein_coding	junction	junction	TLN1	7094
hsa-mir-6861	hsa-miR-6861-5p	HECTD4	protein_coding	junction	junction	HECTD4	283450
hsa-mir-6861	hsa-miR-6861-3p	HECTD4	protein_coding	junction	junction	HECTD4	283450
hsa-mir-7109	hsa-miR-7109-5p	PISD	protein_coding	junction	junction	PISD	23761
hsa-mir-7109	hsa-miR-7109-3p	PISD	protein_coding	junction	junction	PISD	23761
hsa-mir-711	hsa-miR-711	COL7A1	protein_coding	junction	junction	COL7A1	1294
hsa-mir-7162	hsa-miR-7162-5p	MTPAP	protein_coding	junction	junction	MTPAP	55149
hsa-mir-7162	hsa-miR-7162-3p	MTPAP	protein_coding	junction	junction	MTPAP	55149
hsa-mir-7703	hsa-miR-7703	PSME2	protein_coding	junction	junction	PSME2	5721
hsa-mir-7706	hsa-miR-7706	AKAP13	protein_coding	junction	junction	AKAP13	11214
hsa-mir-7846	hsa-miR-7846-3p	TNFRSF1B	protein_coding	junction	junction	TNFRSF1B	7133
hsa-mir-7847	hsa-miR-7847-3p	LSP1	protein_coding	junction	junction	LSP1	4046
hsa-mir-936	hsa-miR-936	COL17A1	protein_coding	junction	junction	COL17A1	1308
hsa-mir-939	hsa-miR-939-5p	CPSF1	protein_coding	junction	junction	CPSF1	29894
hsa-mir-939	hsa-miR-939-3p	CPSF1	protein_coding	junction	junction	CPSF1	29894
hsa-mir-943	hsa-miR-943	NELFA	protein_coding	junction	junction	NELFA	7469
hsa-mir-1908	hsa-miR-1908-5p	FADS2	protein_coding	divergent	mix	FADS2	9415
hsa-mir-1908	hsa-miR-1908-3p	FADS2	protein_coding	divergent	mix	FADS2	9415
hsa-let-7i	hsa-let-7i-5p	LINC01465	ncRNA	divergent	mix	LINC01465	283416
hsa-let-7i	hsa-let-7i-3p	LINC01465	ncRNA	divergent	mix	LINC01465	283416
hsa-mir-3652	hsa-miR-3652	TTC41P	ncRNA	divergent	mix	TTC41P	253724
hsa-mir-4519	hsa-miR-4519	MIR762HG	ncRNA	divergent	mix	MIR762HG	101928736
hsa-mir-636	hsa-miR-636	MFSD11	protein_coding	divergent	mix	MFSD11	79157
hsa-mir-6789	hsa-miR-6789-5p	SF3A2	protein_coding	divergent	mix	SF3A2	8175
hsa-mir-6789	hsa-miR-6789-3p	SF3A2	protein_coding	divergent	mix	SF3A2	8175
hsa-mir-639	hsa-miR-639	DNAJB1	protein_coding	divergent	mix	DNAJB1	3337
hsa-mir-4434	hsa-miR-4434	LOC101927402	ncRNA	divergent	mix	LOC101927402	101927402
hsa-mir-4784	hsa-miR-4784	LOC150776	ncRNA	divergent	mix	LOC150776	150776
hsa-mir-375	hsa-miR-375	LOC100129175	ncRNA	divergent	mix	LOC100129175	100129175
hsa-mir-5001	hsa-miR-5001-5p	EIF4E2	protein_coding	divergent	mix	EIF4E2	9470
hsa-mir-5001	hsa-miR-5001-3p	EIF4E2	protein_coding	divergent	mix	EIF4E2	9470
hsa-mir-584	hsa-miR-584-5p	SH3TC2-DT	ncRNA	divergent	mix	SH3TC2-DT	255187
hsa-mir-584	hsa-miR-584-3p	SH3TC2-DT	ncRNA	divergent	mix	SH3TC2-DT	255187
hsa-mir-1236	hsa-miR-1236-5p	SKIV2L	protein_coding	divergent	mix	SKIV2L	6499
hsa-mir-1236	hsa-miR-1236-3p	SKIV2L	protein_coding	divergent	mix	SKIV2L	6499
hsa-mir-6892	hsa-miR-6892-5p	LOC100507507	protein_coding	divergent	mix	LOC100507507	100507507
hsa-mir-6892	hsa-miR-6892-3p	LOC100507507	protein_coding	divergent	mix	LOC100507507	100507507
hsa-mir-4664	hsa-miR-4664-5p	FAM83H-AS1	ncRNA	divergent	mix	FAM83H-AS1	100128338
hsa-mir-4664	hsa-miR-4664-3p	FAM83H-AS1	ncRNA	divergent	mix	FAM83H-AS1	100128338
hsa-mir-197	hsa-miR-197-5p	GNAI3	protein_coding	readthrough	readthrough	GNAI3	2773
hsa-mir-197	hsa-miR-197-3p	GNAI3	protein_coding	readthrough	readthrough	GNAI3	2773
hsa-mir-614	hsa-miR-614	GPRC5A	protein_coding	readthrough	readthrough	GPRC5A	9052
hsa-mir-615	hsa-miR-615-5p	HOXC6	protein_coding	readthrough	mix	HOXC6	3223
hsa-mir-615	hsa-miR-615-3p	HOXC6	protein_coding	readthrough	mix	HOXC6	3223
hsa-mir-4312	hsa-miR-4312	ANP32A-IT1	ncRNA	readthrough	mix	ANP32A-IT1	80035
hsa-mir-630	hsa-miR-630	ARIH1	protein_coding	readthrough	readthrough	ARIH1	25820
hsa-mir-378i	hsa-miR-378i	TNFRSF13C	protein_coding	readthrough	readthrough	TNFRSF13C	115650
hsa-mir-219a-1	hsa-miR-219a-5p	SLC39A7	protein_coding	readthrough	mix	SLC39A7	7922
hsa-mir-219a-1	hsa-miR-219a-1-3p	SLC39A7	protein_coding	readthrough	mix	SLC39A7	7922
hsa-mir-550a-3	hsa-miR-550a-3p	ZNRF2P2	ncRNA	readthrough	mix	ZNRF2P2	100271874
hsa-mir-550a-3	hsa-miR-550a-3-5p	ZNRF2P2	ncRNA	readthrough	mix	ZNRF2P2	100271874
hsa-mir-6840	hsa-miR-6840-5p	PVRIG2P	ncRNA	readthrough	mix	PVRIG2P	101752334
hsa-mir-6840	hsa-miR-6840-3p	PVRIG2P	ncRNA	readthrough	mix	PVRIG2P	101752334
hsa-mir-602	hsa-miR-602	EHMT1	protein_coding	readthrough	readthrough	EHMT1	79813
hsa-mir-3613	hsa-miR-3613-5p	TRIM13	protein_coding	divergent	mix	TRIM13	10206
hsa-mir-3613	hsa-miR-3613-3p	TRIM13	protein_coding	divergent	mix	TRIM13	10206
hsa-mir-1289-1	hsa-miR-1289	CEP250	protein_coding	divergent	mix	CEP250	11190
hsa-mir-3143	hsa-miR-3143	HIST1H2BK	protein_coding	divergent	mix	HIST1H2BK	85236
hsa-mir-3655	hsa-miR-3655	NDUFA2	protein_coding	divergent	mix	NDUFA2	4695
hsa-mir-3656	hsa-miR-3656	RPS25	protein_coding	divergent	mix	RPS25	6230
hsa-mir-425	hsa-miR-425-5p	NDUFAF3	protein_coding	divergent	mix	NDUFAF3	25915
hsa-mir-425	hsa-miR-425-3p	NDUFAF3	protein_coding	divergent	mix	NDUFAF3	25915
hsa-mir-4258	hsa-miR-4258	SHC1	protein_coding	divergent	mix	SHC1	6464
hsa-mir-4281	hsa-miR-4281	EIF4E1B	protein_coding	divergent	mix	EIF4E1B	253314
hsa-mir-4469	hsa-miR-4469	HOOK3	protein_coding	divergent	mix	HOOK3	84376
hsa-mir-4781	hsa-miR-4781-5p	TMEM59	protein_coding	divergent	mix	TMEM59	9528
hsa-mir-4781	hsa-miR-4781-3p	TMEM59	protein_coding	divergent	mix	TMEM59	9528
hsa-mir-484	hsa-miR-484	KIAA0430	protein_coding	divergent	mix	KIAA0430	9665
hsa-mir-5090	hsa-miR-5090	ALKBH4	protein_coding	divergent	mix	ALKBH4	54784
hsa-mir-548aw	hsa-miR-548aw	TSC1	protein_coding	divergent	mix	TSC1	7248
hsa-mir-611	hsa-miR-611	FEN1	protein_coding	divergent	mix	FEN1	2237
hsa-mir-6508	hsa-miR-6508-5p	LCA5L	protein_coding	divergent	mix	LCA5L	150082
hsa-mir-6508	hsa-miR-6508-3p	LCA5L	protein_coding	divergent	mix	LCA5L	150082
hsa-mir-659	hsa-miR-659-3p	EIF3L	protein_coding	divergent	mix	EIF3L	51386
hsa-mir-659	hsa-miR-659-5p	EIF3L	protein_coding	divergent	mix	EIF3L	51386
hsa-mir-6733	hsa-miR-6733-5p	CFAP57	protein_coding	divergent	mix	CFAP57	149465
hsa-mir-6733	hsa-miR-6733-3p	CFAP57	protein_coding	divergent	mix	CFAP57	149465
hsa-mir-6743	hsa-miR-6743-5p	BET1L	protein_coding	divergent	mix	BET1L	51272
hsa-mir-6743	hsa-miR-6743-3p	BET1L	protein_coding	divergent	mix	BET1L	51272
hsa-mir-6816	hsa-miR-6816-5p	RANBP1	protein_coding	divergent	mix	RANBP1	5902
hsa-mir-6816	hsa-miR-6816-3p	RANBP1	protein_coding	divergent	mix	RANBP1	5902
hsa-mir-6831	hsa-miR-6831-5p	SLC35A4	protein_coding	divergent	mix	SLC35A4	113829
hsa-mir-6831	hsa-miR-6831-3p	SLC35A4	protein_coding	divergent	mix	SLC35A4	113829
hsa-mir-6833	hsa-miR-6833-5p	AGPAT1	protein_coding	divergent	mix	AGPAT1	10554
hsa-mir-6833	hsa-miR-6833-3p	AGPAT1	protein_coding	divergent	mix	AGPAT1	10554
hsa-mir-6834	hsa-miR-6834-5p	WDR46	protein_coding	divergent	mix	WDR46	9277
hsa-mir-6834	hsa-miR-6834-3p	WDR46	protein_coding	divergent	mix	WDR46	9277
hsa-mir-6853	hsa-miR-6853-5p	TLN1	protein_coding	divergent	mix	TLN1	7094
hsa-mir-6853	hsa-miR-6853-3p	TLN1	protein_coding	divergent	mix	TLN1	7094
hsa-mir-3652	hsa-miR-3652	HSP90B1	protein_coding	exon	mix	HSP90B1	7184
hsa-mir-4485	hsa-miR-4485-3p	MTRNR2L8	protein_coding	exon	mix	MTRNR2L8	100463486
hsa-mir-4485	hsa-miR-4485-5p	MTRNR2L8	protein_coding	exon	mix	MTRNR2L8	100463486
hsa-mir-4647	hsa-miR-4647	SLC35B2	protein_coding	exon	mix	SLC35B2	347734
hsa-mir-484	hsa-miR-484	NDE1	protein_coding	exon	mix	NDE1	54820
hsa-mir-5001	hsa-miR-5001-5p	TIGD1	protein_coding	exon	mix	TIGD1	200765
hsa-mir-5001	hsa-miR-5001-3p	TIGD1	protein_coding	exon	mix	TIGD1	200765
hsa-mir-639	hsa-miR-639	TECR	protein_coding	junction	mix	TECR	9524
hsa-mir-3613	hsa-miR-3613-5p	DLEU2	ncRNA	intron	mix	DLEU2	8847
hsa-mir-3613	hsa-miR-3613-3p	DLEU2	ncRNA	intron	mix	DLEU2	8847
hsa-mir-550a-3	hsa-miR-550a-3p	ZNRF2P2	ncRNA	intron	mix	ZNRF2P2	100271874
hsa-mir-550a-3	hsa-miR-550a-3-5p	ZNRF2P2	ncRNA	intron	mix	ZNRF2P2	100271874
hsa-mir-1236	hsa-miR-1236-3p	NELFE	protein_coding	intron	mix	NELFE	7936
hsa-mir-1236	hsa-miR-1236-5p	NELFE	protein_coding	intron	mix	NELFE	7936
hsa-mir-1289-1	hsa-miR-1289	GDF5	protein_coding	intron	mix	GDF5	8200
hsa-mir-1908	hsa-miR-1908-5p	FADS1	protein_coding	intron	mix	FADS1	3992
hsa-mir-1908	hsa-miR-1908-3p	FADS1	protein_coding	intron	mix	FADS1	3992
hsa-mir-191	hsa-miR-191-5p	DALRD3	protein_coding	intron	mix	DALRD3	55152
hsa-mir-191	hsa-miR-191-3p	DALRD3	protein_coding	intron	mix	DALRD3	55152
hsa-mir-196b	hsa-miR-196b-5p	HOXA10-HOXA9	protein_coding	intron	mix	HOXA10-HOXA9	100534589
hsa-mir-196b	hsa-miR-196b-3p	HOXA10-HOXA9	protein_coding	intron	mix	HOXA10-HOXA9	100534589
hsa-mir-3621	hsa-miR-3621	LRRC26	protein_coding	intron	mix	LRRC26	389816
hsa-mir-3682	hsa-miR-3682-3p	GPR75-ASB3	protein_coding	intron	mix	GPR75-ASB3	100302652
hsa-mir-3682	hsa-miR-3682-5p	GPR75-ASB3	protein_coding	intron	mix	GPR75-ASB3	100302652
hsa-mir-425	hsa-miR-425-5p	DALRD3	protein_coding	intron	mix	DALRD3	55152
hsa-mir-425	hsa-miR-425-3p	DALRD3	protein_coding	intron	mix	DALRD3	55152
hsa-mir-4258	hsa-miR-4258	CKS1B	protein_coding	intron	mix	CKS1B	1163
hsa-mir-4281	hsa-miR-4281	SNCB	protein_coding	intron	mix	SNCB	6620
hsa-mir-4312	hsa-miR-4312	ANP32A	protein_coding	intron	mix	ANP32A	8125
hsa-mir-4434	hsa-miR-4434	AFTPH	protein_coding	intron	mix	AFTPH	54812
hsa-mir-4512	hsa-miR-4512	SNAPC5	protein_coding	intron	mix	SNAPC5	10302
hsa-mir-4519	hsa-miR-4519	BCL7C	protein_coding	intron	mix	BCL7C	9274
hsa-mir-4664	hsa-miR-4664-5p	FAM83H	protein_coding	intron	mix	FAM83H	286077
hsa-mir-4664	hsa-miR-4664-3p	FAM83H	protein_coding	intron	mix	FAM83H	286077
hsa-mir-4781	hsa-miR-4781-5p	TCEANC2	protein_coding	intron	mix	TCEANC2	127428
hsa-mir-4781	hsa-miR-4781-3p	TCEANC2	protein_coding	intron	mix	TCEANC2	127428
hsa-mir-4784	hsa-miR-4784	MZT2A	protein_coding	intron	mix	MZT2A	653784
hsa-mir-483	hsa-miR-483-5p	IGF2	protein_coding	intron	mix	IGF2	3481
hsa-mir-483	hsa-miR-483-3p	IGF2	protein_coding	intron	mix	IGF2	3481
hsa-mir-483	hsa-miR-483-5p	INS-IGF2	protein_coding	intron	mix	INS-IGF2	723961
hsa-mir-483	hsa-miR-483-3p	INS-IGF2	protein_coding	intron	mix	INS-IGF2	723961
hsa-mir-548aw	hsa-miR-548aw	GFI1B	protein_coding	intron	mix	GFI1B	8328
hsa-mir-564	hsa-miR-564	KIF15	protein_coding	intron	mix	KIF15	56992
hsa-mir-584	hsa-miR-584-5p	SH3TC2	protein_coding	intron	mix	SH3TC2	79628
hsa-mir-584	hsa-miR-584-3p	SH3TC2	protein_coding	intron	mix	SH3TC2	79628
hsa-mir-615	hsa-miR-615-5p	HOXC4	protein_coding	intron	mix	HOXC4	3221
hsa-mir-615	hsa-miR-615-3p	HOXC4	protein_coding	intron	mix	HOXC4	3221
hsa-mir-615	hsa-miR-615-5p	HOXC5	protein_coding	intron	mix	HOXC5	3222
hsa-mir-615	hsa-miR-615-3p	HOXC5	protein_coding	intron	mix	HOXC5	3222
hsa-mir-6508	hsa-miR-6508-5p	SH3BGR	protein_coding	intron	mix	SH3BGR	6450
hsa-mir-6508	hsa-miR-6508-3p	SH3BGR	protein_coding	intron	mix	SH3BGR	6450
hsa-mir-659	hsa-miR-659-3p	ANKRD54	protein_coding	intron	mix	ANKRD54	129138
hsa-mir-659	hsa-miR-659-5p	ANKRD54	protein_coding	intron	mix	ANKRD54	129138
hsa-mir-6733	hsa-miR-6733-5p	EBNA1BP2	protein_coding	intron	mix	EBNA1BP2	10969
hsa-mir-6733	hsa-miR-6733-3p	EBNA1BP2	protein_coding	intron	mix	EBNA1BP2	10969
hsa-mir-6743	hsa-miR-6743-5p	RIC8A	protein_coding	intron	mix	RIC8A	60626
hsa-mir-6743	hsa-miR-6743-3p	RIC8A	protein_coding	intron	mix	RIC8A	60626
hsa-mir-6748	hsa-miR-6748-5p	TMEM179B	protein_coding	intron	mix	TMEM179B	374395
hsa-mir-6748	hsa-miR-6748-3p	TMEM179B	protein_coding	intron	mix	TMEM179B	374395
hsa-mir-6816	hsa-miR-6816-5p	TRMT2A	protein_coding	intron	mix	TRMT2A	27037
hsa-mir-6816	hsa-miR-6816-3p	TRMT2A	protein_coding	intron	mix	TRMT2A	27037
hsa-mir-6824	hsa-miR-6824-5p	SLC26A6	protein_coding	intron	mix	SLC26A6	65010
hsa-mir-6824	hsa-miR-6824-3p	SLC26A6	protein_coding	intron	mix	SLC26A6	65010
hsa-mir-6831	hsa-miR-6831-5p	APBB3	protein_coding	intron	mix	APBB3	10307
hsa-mir-6831	hsa-miR-6831-3p	APBB3	protein_coding	intron	mix	APBB3	10307
hsa-mir-6833	hsa-miR-6833-5p	RNF5	protein_coding	intron	mix	RNF5	6048
hsa-mir-6833	hsa-miR-6833-3p	RNF5	protein_coding	intron	mix	RNF5	6048
hsa-mir-6834	hsa-miR-6834-5p	PFDN6	protein_coding	intron	mix	PFDN6	10471
hsa-mir-6834	hsa-miR-6834-3p	PFDN6	protein_coding	intron	mix	PFDN6	10471
hsa-mir-6840	hsa-miR-6840-5p	PILRB	protein_coding	intron	mix	PILRB	29990
hsa-mir-6840	hsa-miR-6840-3p	PILRB	protein_coding	intron	mix	PILRB	29990
hsa-mir-6853	hsa-miR-6853-5p	CREB3	protein_coding	intron	mix	CREB3	10488
hsa-mir-6853	hsa-miR-6853-3p	CREB3	protein_coding	intron	mix	CREB3	10488
hsa-mir-6875	hsa-miR-6875-5p	TRIP6	protein_coding	intron	mix	TRIP6	7205
hsa-mir-6875	hsa-miR-6875-3p	TRIP6	protein_coding	intron	mix	TRIP6	7205
hsa-mir-6882	hsa-miR-6882-5p	ULK3	protein_coding	intron	mix	ULK3	25989
hsa-mir-6882	hsa-miR-6882-3p	ULK3	protein_coding	intron	mix	ULK3	25989
hsa-mir-6892	hsa-miR-6892-5p	ZYX	protein_coding	intron	mix	ZYX	7791
hsa-mir-6892	hsa-miR-6892-3p	ZYX	protein_coding	intron	mix	ZYX	7791
hsa-mir-7111	hsa-miR-7111-5p	RPL10A	protein_coding	intron	mix	RPL10A	4736
hsa-mir-7111	hsa-miR-7111-3p	RPL10A	protein_coding	intron	mix	RPL10A	4736
hsa-mir-7113	hsa-miR-7113-5p	NDUFS8	protein_coding	intron	mix	NDUFS8	4728
hsa-mir-7113	hsa-miR-7113-3p	NDUFS8	protein_coding	intron	mix	NDUFS8	4728
hsa-mir-3655	hsa-miR-3655	IK	protein_coding	junction	mix	IK	3550
hsa-mir-3656	hsa-miR-3656	TRAPPC4	protein_coding	junction	mix	TRAPPC4	51399
hsa-mir-4321	hsa-miR-4321	AMH	protein_coding	junction	mix	AMH	268
hsa-mir-4658	hsa-miR-4658	C7ORF43	protein_coding	junction	mix	C7ORF43	55262
hsa-mir-5090	hsa-miR-5090	LRWD1	protein_coding	junction	mix	LRWD1	222229
hsa-mir-564	hsa-miR-564	TMEM42	protein_coding	junction	mix	TMEM42	131616
hsa-mir-611	hsa-miR-611	TMEM258	protein_coding	junction	mix	TMEM258	746
hsa-mir-636	hsa-miR-636	SRSF2	protein_coding	junction	mix	SRSF2	6427
hsa-mir-6789	hsa-miR-6789-5p	PLEKHJ1	protein_coding	junction	mix	PLEKHJ1	55111
hsa-mir-6789	hsa-miR-6789-3p	PLEKHJ1	protein_coding	junction	mix	PLEKHJ1	55111
hsa-mir-937	hsa-miR-937-3p	SCRIB	protein_coding	junction	mix	SCRIB	23513
hsa-mir-937	hsa-miR-937-5p	SCRIB	protein_coding	junction	mix	SCRIB	23513
hsa-mir-17	hsa-miR-17-5p	MIR17HG	ncRNA	mix	mix	MIR17HG	407975
hsa-mir-17	hsa-miR-17-3p	MIR17HG	ncRNA	mix	mix	MIR17HG	407975
hsa-mir-18a	hsa-miR-18a-5p	MIR17HG	ncRNA	mix	mix	MIR17HG	407975
hsa-mir-18a	hsa-miR-18a-3p	MIR17HG	ncRNA	mix	mix	MIR17HG	407975
hsa-mir-192	hsa-miR-192-5p	MIR194-2HG	ncRNA	mix	mix	MIR194-2HG	105369343
hsa-mir-192	hsa-miR-192-3p	MIR194-2HG	ncRNA	mix	mix	MIR194-2HG	105369343
hsa-mir-194-2	hsa-miR-194-5p	MIR194-2HG	ncRNA	mix	mix	MIR194-2HG	105369343
hsa-mir-194-2	hsa-miR-194-3p	MIR194-2HG	ncRNA	mix	mix	MIR194-2HG	105369343
hsa-mir-199a-2	hsa-miR-199a-5p	DNM3OS	ncRNA	mix	mix	DNM3OS	100628315
hsa-mir-199a-2	hsa-miR-199a-3p	DNM3OS	ncRNA	mix	mix	DNM3OS	100628315
hsa-mir-19a	hsa-miR-19a-5p	MIR17HG	ncRNA	mix	mix	MIR17HG	407975
hsa-mir-19a	hsa-miR-19a-3p	MIR17HG	ncRNA	mix	mix	MIR17HG	407975
hsa-mir-19b-1	hsa-miR-19b-1-5p	MIR17HG	ncRNA	mix	mix	MIR17HG	407975
hsa-mir-19b-1	hsa-miR-19b-3p	MIR17HG	ncRNA	mix	mix	MIR17HG	407975
hsa-mir-202	hsa-miR-202-5p	MIR202HG	ncRNA	mix	mix	MIR202HG	101927671
hsa-mir-202	hsa-miR-202-3p	MIR202HG	ncRNA	mix	mix	MIR202HG	101927671
hsa-mir-20a	hsa-miR-20a-5p	MIR17HG	ncRNA	mix	mix	MIR17HG	407975
hsa-mir-20a	hsa-miR-20a-3p	MIR17HG	ncRNA	mix	mix	MIR17HG	407975
hsa-mir-663a	hsa-miR-663a	MIR663AHG	ncRNA	mix	mix	MIR663AHG	284801
hsa-mir-675	hsa-miR-675-5p	H19	ncRNA	mix	mix	H19	283120
hsa-mir-675	hsa-miR-675-3p	H19	ncRNA	mix	mix	H19	283120
hsa-mir-9-2	hsa-miR-9-5p	LINC00461	ncRNA	mix	mix	LINC00461	645323
hsa-mir-9-2	hsa-miR-9-3p	LINC00461	ncRNA	mix	mix	LINC00461	645323
hsa-mir-92a-1	hsa-miR-92a-1-5p	MIR17HG	ncRNA	mix	mix	MIR17HG	407975
hsa-mir-92a-1	hsa-miR-92a-3p	MIR17HG	ncRNA	mix	mix	MIR17HG	407975
hsa-mir-9-3	hsa-miR-9-5p	MIR9-3HG	ncRNA	mix	mix	MIR9-3HG	254559
hsa-mir-9-3	hsa-miR-9-3p	MIR9-3HG	ncRNA	mix	mix	MIR9-3HG	254559
hsa-mir-125a	hsa-miR-125a-5p	SPACA6	protein_coding	mix	mix	SPACA6	147650
hsa-mir-125a	hsa-miR-125a-3p	SPACA6	protein_coding	mix	mix	SPACA6	147650
hsa-mir-1307	hsa-miR-1307-3p	USMG5	protein_coding	mix	mix	USMG5	84833
hsa-mir-1307	hsa-miR-1307-5p	USMG5	protein_coding	mix	mix	USMG5	84833
hsa-mir-3714	hsa-miR-3714	PLCL2	protein_coding	mix	mix	PLCL2	23228
hsa-mir-3917	hsa-miR-3917	STMN1	protein_coding	mix	mix	STMN1	3925
hsa-mir-4469	hsa-miR-4469	RNF170	protein_coding	mix	mix	RNF170	81790
hsa-mir-4669	hsa-miR-4669	RXRA	protein_coding	mix	mix	RXRA	6256
hsa-mir-5187	hsa-miR-5187-5p	TOMM40L	protein_coding	mix	mix	TOMM40L	84134
hsa-mir-5187	hsa-miR-5187-3p	TOMM40L	protein_coding	mix	mix	TOMM40L	84134
hsa-mir-664b	hsa-miR-664b-5p	DKC1	protein_coding	mix	mix	DKC1	1736
hsa-mir-664b	hsa-miR-664b-3p	DKC1	protein_coding	mix	mix	DKC1	1736
hsa-mir-6805	hsa-miR-6805-5p	RPL28	protein_coding	mix	mix	RPL28	6158
hsa-mir-6805	hsa-miR-6805-3p	RPL28	protein_coding	mix	mix	RPL28	6158
hsa-mir-6838	hsa-miR-6838-5p	POLM	protein_coding	mix	mix	POLM	27434
hsa-mir-6838	hsa-miR-6838-3p	POLM	protein_coding	mix	mix	POLM	27434
hsa-mir-6872	hsa-miR-6872-5p	SEMA3B	protein_coding	mix	mix	SEMA3B	7869
hsa-mir-6872	hsa-miR-6872-3p	SEMA3B	protein_coding	mix	mix	SEMA3B	7869
hsa-mir-761	hsa-miR-761	NRDC	protein_coding	mix	mix	NRDC	4898
hsa-let-7i	hsa-let-7i-5p	MON2	protein_coding	readthrough	mix	MON2	23041
hsa-let-7i	hsa-let-7i-3p	MON2	protein_coding	readthrough	mix	MON2	23041
hsa-mir-191	hsa-miR-191-5p	IMPDH2	protein_coding	readthrough	mix	IMPDH2	3615
hsa-mir-191	hsa-miR-191-3p	IMPDH2	protein_coding	readthrough	mix	IMPDH2	3615
hsa-mir-192	hsa-miR-192-5p	ATG2A	protein_coding	readthrough	mix	ATG2A	23130
hsa-mir-192	hsa-miR-192-3p	ATG2A	protein_coding	readthrough	mix	ATG2A	23130
hsa-mir-194-2	hsa-miR-194-5p	ATG2A	protein_coding	readthrough	mix	ATG2A	23130
hsa-mir-194-2	hsa-miR-194-3p	ATG2A	protein_coding	readthrough	mix	ATG2A	23130
hsa-mir-196b	hsa-miR-196b-5p	HOXA10	protein_coding	readthrough	mix	HOXA10	3206
hsa-mir-196b	hsa-miR-196b-3p	HOXA10	protein_coding	readthrough	mix	HOXA10	3206
hsa-mir-219a-1	hsa-miR-219a-5p	HSD17B8	protein_coding	readthrough	mix	HSD17B8	7923
hsa-mir-219a-1	hsa-miR-219a-1-3p	HSD17B8	protein_coding	readthrough	mix	HSD17B8	7923
hsa-mir-3143	hsa-miR-3143	HIST1H2AH	protein_coding	readthrough	mix	HIST1H2AH	85235
hsa-mir-3621	hsa-miR-3621	TMEM210	protein_coding	readthrough	mix	TMEM210	100505993
hsa-mir-3655	hsa-miR-3655	TMCO6	protein_coding	readthrough	mix	TMCO6	55374
hsa-mir-3656	hsa-miR-3656	CCDC84	protein_coding	readthrough	mix	CCDC84	338657
hsa-mir-3682	hsa-miR-3682-3p	GPR75	protein_coding	readthrough	mix	GPR75	10936
hsa-mir-3682	hsa-miR-3682-5p	GPR75	protein_coding	readthrough	mix	GPR75	10936
hsa-mir-375	hsa-miR-375	CFAP65	protein_coding	readthrough	mix	CFAP65	255101
hsa-mir-4321	hsa-miR-4321	SF3A2	protein_coding	readthrough	mix	SF3A2	8175
hsa-mir-4485	hsa-miR-4485-3p	RNF141	protein_coding	readthrough	mix	RNF141	50862
hsa-mir-4485	hsa-miR-4485-5p	RNF141	protein_coding	readthrough	mix	RNF141	50862
hsa-mir-4512	hsa-miR-4512	RPL4	protein_coding	readthrough	mix	RPL4	6124
hsa-mir-4647	hsa-miR-4647	NFKBIE	protein_coding	readthrough	mix	NFKBIE	4794
hsa-mir-4658	hsa-miR-4658	GAL3ST4	protein_coding	readthrough	mix	GAL3ST4	79690
hsa-mir-6748	hsa-miR-6748-5p	TAF6L	protein_coding	readthrough	mix	TAF6L	10629
hsa-mir-6748	hsa-miR-6748-3p	TAF6L	protein_coding	readthrough	mix	TAF6L	10629
hsa-mir-6824	hsa-miR-6824-5p	CELSR3	protein_coding	readthrough	mix	CELSR3	1951
hsa-mir-6824	hsa-miR-6824-3p	CELSR3	protein_coding	readthrough	mix	CELSR3	1951
hsa-mir-6875	hsa-miR-6875-5p	SLC12A9	protein_coding	readthrough	mix	SLC12A9	56996
hsa-mir-6875	hsa-miR-6875-3p	SLC12A9	protein_coding	readthrough	mix	SLC12A9	56996
hsa-mir-6882	hsa-miR-6882-5p	SCAMP2	protein_coding	readthrough	mix	SCAMP2	10066
hsa-mir-6882	hsa-miR-6882-3p	SCAMP2	protein_coding	readthrough	mix	SCAMP2	10066
hsa-mir-7111	hsa-miR-7111-5p	FANCE	protein_coding	readthrough	mix	FANCE	2178
hsa-mir-7111	hsa-miR-7111-3p	FANCE	protein_coding	readthrough	mix	FANCE	2178
hsa-mir-7113	hsa-miR-7113-5p	ALDH3B1	protein_coding	readthrough	mix	ALDH3B1	221
hsa-mir-7113	hsa-miR-7113-3p	ALDH3B1	protein_coding	readthrough	mix	ALDH3B1	221
hsa-mir-937	hsa-miR-937-3p	PUF60	protein_coding	readthrough	mix	PUF60	22827
hsa-mir-937	hsa-miR-937-5p	PUF60	protein_coding	readthrough	mix	PUF60	22827
hsa-mir-6074	hsa-miR-6074	LINC02425	ncRNA	readthrough	readthrough	LINC02425	105369810
hsa-mir-548y	hsa-miR-548y	LINC00648	ncRNA	readthrough	readthrough	LINC00648	100506433
hsa-mir-631	hsa-miR-631	MAN2C1	protein_coding	readthrough	readthrough	MAN2C1	4123
hsa-mir-769	hsa-miR-769-5p	CCDC61	protein_coding	readthrough	readthrough	CCDC61	729440
hsa-mir-769	hsa-miR-769-3p	CCDC61	protein_coding	readthrough	readthrough	CCDC61	729440
hsa-mir-4477b	hsa-miR-4477b	LINC00537	ncRNA	readthrough	readthrough	LINC00537	203274
hsa-mir-134	hsa-miR-134-5p	MIR381HG	ncRNA	readthrough	readthrough	MIR381HG	378881
hsa-mir-134	hsa-miR-134-3p	MIR381HG	ncRNA	readthrough	readthrough	MIR381HG	378881
hsa-mir-296	hsa-miR-296-5p	GNAS-AS1	ncRNA	readthrough	readthrough	GNAS-AS1	149775
hsa-mir-296	hsa-miR-296-3p	GNAS-AS1	ncRNA	readthrough	readthrough	GNAS-AS1	149775
hsa-mir-298	hsa-miR-298	GNAS-AS1	ncRNA	readthrough	readthrough	GNAS-AS1	149775
hsa-mir-29a	hsa-miR-29a-5p	LINC-PINT	ncRNA	readthrough	readthrough	LINC-PINT	378805
hsa-mir-29a	hsa-miR-29a-3p	LINC-PINT	ncRNA	readthrough	readthrough	LINC-PINT	378805
hsa-mir-29b-1	hsa-miR-29b-1-5p	LINC-PINT	ncRNA	readthrough	readthrough	LINC-PINT	378805
hsa-mir-29b-1	hsa-miR-29b-3p	LINC-PINT	ncRNA	readthrough	readthrough	LINC-PINT	378805
hsa-mir-382	hsa-miR-382-5p	MIR381HG	ncRNA	readthrough	readthrough	MIR381HG	378881
hsa-mir-382	hsa-miR-382-3p	MIR381HG	ncRNA	readthrough	readthrough	MIR381HG	378881
hsa-mir-450a-1	hsa-miR-450a-5p	MIR503HG	ncRNA	readthrough	readthrough	MIR503HG	84848
hsa-mir-450a-1	hsa-miR-450a-1-3p	MIR503HG	ncRNA	readthrough	readthrough	MIR503HG	84848
hsa-mir-450a-2	hsa-miR-450a-5p	MIR503HG	ncRNA	readthrough	readthrough	MIR503HG	84848
hsa-mir-450a-2	hsa-miR-450a-2-3p	MIR503HG	ncRNA	readthrough	readthrough	MIR503HG	84848
hsa-mir-450b	hsa-miR-450b-5p	MIR503HG	ncRNA	readthrough	readthrough	MIR503HG	84848
hsa-mir-450b	hsa-miR-450b-3p	MIR503HG	ncRNA	readthrough	readthrough	MIR503HG	84848
hsa-mir-4645	hsa-miR-4645-5p	SERPINB9P1	ncRNA	readthrough	readthrough	SERPINB9P1	221756
hsa-mir-4645	hsa-miR-4645-3p	SERPINB9P1	ncRNA	readthrough	readthrough	SERPINB9P1	221756
hsa-mir-4712	hsa-miR-4712-5p	GABPB1-AS1	ncRNA	readthrough	readthrough	GABPB1-AS1	100129387
hsa-mir-4712	hsa-miR-4712-3p	GABPB1-AS1	ncRNA	readthrough	readthrough	GABPB1-AS1	100129387
hsa-mir-4717	hsa-miR-4717-5p	LOC106660606	ncRNA	readthrough	readthrough	LOC106660606	106660606
hsa-mir-4717	hsa-miR-4717-3p	LOC106660606	ncRNA	readthrough	readthrough	LOC106660606	106660606
hsa-mir-485	hsa-miR-485-5p	MIR381HG	ncRNA	readthrough	readthrough	MIR381HG	378881
hsa-mir-485	hsa-miR-485-3p	MIR381HG	ncRNA	readthrough	readthrough	MIR381HG	378881
hsa-mir-487a	hsa-miR-487a-3p	MIR381HG	ncRNA	readthrough	readthrough	MIR381HG	378881
hsa-mir-487a	hsa-miR-487a-5p	MIR381HG	ncRNA	readthrough	readthrough	MIR381HG	378881
hsa-mir-542	hsa-miR-542-5p	MIR503HG	ncRNA	readthrough	readthrough	MIR503HG	84848
hsa-mir-542	hsa-miR-542-3p	MIR503HG	ncRNA	readthrough	readthrough	MIR503HG	84848
hsa-mir-550a-2	hsa-miR-550a-5p	ZNRF2P1	ncRNA	readthrough	readthrough	ZNRF2P1	441208
hsa-mir-550a-2	hsa-miR-550a-3p	ZNRF2P1	ncRNA	readthrough	readthrough	ZNRF2P1	441208
hsa-mir-607	hsa-miR-607	LOC102723665	ncRNA	readthrough	readthrough	LOC102723665	102723665
hsa-mir-668	hsa-miR-668-3p	MIR381HG	ncRNA	readthrough	readthrough	MIR381HG	378881
hsa-mir-668	hsa-miR-668-5p	MIR381HG	ncRNA	readthrough	readthrough	MIR381HG	378881
hsa-mir-8062	hsa-miR-8062	LINC01706	ncRNA	readthrough	readthrough	LINC01706	101929312
hsa-mir-1282	hsa-miR-1282	SERINC4	protein_coding	readthrough	readthrough	SERINC4	619189
hsa-mir-141	hsa-miR-141-5p	PTPN6	protein_coding	readthrough	readthrough	PTPN6	5777
hsa-mir-141	hsa-miR-141-3p	PTPN6	protein_coding	readthrough	readthrough	PTPN6	5777
hsa-mir-196a-2	hsa-miR-196a-5p	HOXC10	protein_coding	readthrough	readthrough	HOXC10	3226
hsa-mir-196a-2	hsa-miR-196a-3p	HOXC10	protein_coding	readthrough	readthrough	HOXC10	3226
hsa-mir-200c	hsa-miR-200c-5p	PTPN6	protein_coding	readthrough	readthrough	PTPN6	5777
hsa-mir-200c	hsa-miR-200c-3p	PTPN6	protein_coding	readthrough	readthrough	PTPN6	5777
hsa-mir-203a	hsa-miR-203a-3p	ASPG	protein_coding	readthrough	readthrough	ASPG	374569
hsa-mir-203a	hsa-miR-203a-5p	ASPG	protein_coding	readthrough	readthrough	ASPG	374569
hsa-mir-21	hsa-miR-21-5p	VMP1	protein_coding	readthrough	readthrough	VMP1	81671
hsa-mir-21	hsa-miR-21-3p	VMP1	protein_coding	readthrough	readthrough	VMP1	81671
hsa-mir-219b	hsa-miR-219b-5p	URM1	protein_coding	readthrough	readthrough	URM1	81605
[truncated: 41 more rows]
