# Supplementary material for: Pan-Cancer Analysis Reveals Common and Specific Relationships between Intragenic miRNAs and Their Host Genes
Source: Biomedicines. 2021 Sep 18;9(9):1263. doi: 10.3390/biomedicines9091263 (PMC8471046; doi:10.3390/biomedicines9091263)
Supplement: Supplementary file 1 [file biomedicines-09-01263-s001.zip › Table S2.txt]

miRNA_gene	GeneID	matmiR	primir	Symbol	type	pos1	pos2	BLCA	BRCA	CESC	ESCA	GBMLGG	HNSC	KICH	KIRC	LUAD	LUSC	OV	PAAD	PCPG	PRAD	SARC	SKCM	STAD	STES	TGCT	THYM	UCEC	TE.random	seTE.random	lower.random	upper.random	zval.random	statistic.random	pval.random	FDR_meta	Max.cor	Max.cor.p	Min.cor	Min.cor.p	z_diff	DGCA_p	DGCA_FDR
miR-944_TP63	8626	hsa-miR-944	hsa-mir-944	TP63	protein_coding	intron	intron	0.910680499	0.525	0.941624479	0.938424136	0.088283504	0.61	0.381383903	0.02489135	0.823	0.867240002	-0.095536164	0.584216021	-0.136529376	0.570255734	0.65451048	0.823242526	0.471927463	0.917223097	0.650129804	0.632416912	0.516715946	0.561286907	0.073234903	0.408521576	0.714052238	7.664199476	7.664199476	2.25E-07	7.96E-07	0.941624479	0	-0.136529377	0.068396649	19.91340256	3.11E-88	2.12E-85
miR-483-3p_IGF2	3481	hsa-miR-483-3p	hsa-mir-483	IGF2	protein_coding	intron	mix	0.864230726	0.661	0.630392008	0.64502485	0.633636273	0.669	0.131108647	0.654012815	0.756	0.721219255	0.893464216	0.58298986	0.926316409	0.042307829	0.896863155	0.259564601	0.742123286	0.712354058	8.69E-01	0.693207559	0.774626642	0.664582431	0.050432401	0.559382286	0.769782575	13.17768779	13.17768779	2.56E-11	2.53E-10	0.926316409	0	0.04230783	0.348541815	18.08700512	4.03E-73	1.38E-70
miR-1270_ZNF826P	664701	hsa-miR-1270	hsa-mir-1270	ZNF826P	ncRNA	intron	intron	0.655949874	0.559	0.386400155	0.608460132	0.590463604	0.306	0.627340787	0.716238696	8.01E-01	6.76E-01	0.873662846	0.349635983	0.745798917	0.02240477	0.578628157	0.591732705	0.527882514	0.561565625	8.16E-01	0.679880546	0.766867024	0.594558062	0.043163986	0.504519565	0.684596559	13.77440127	13.77440127	1.15E-11	1.21E-10	0.873662841	0	0.022404768	0.61970669	17.79890875	7.21E-71	1.64E-68
miR-335-5p_MEST	4232	hsa-miR-335-5p	hsa-mir-335	MEST	protein_coding	intron	intron	0.76671114	0.581	0.707129603	0.641105394	0.47809376	0.467	0.839796103	0.760774183	0.423	0.444071217	-0.044683058	0.264459118	0.780303992	0.585072462	0.903045419	0.62799826	0.583221852	0.605861537	8.53E-01	0.799236938	0.497152314	0.603953033	0.048098513	0.503621294	0.704284772	12.55658438	12.55658438	6.08E-11	5.39E-10	0.903045419	0	-0.044683087	0.450022996	17.76817576	1.25E-70	2.13E-68
miR-767-3p_GABRA3	2556	hsa-miR-767-3p	hsa-mir-767	GABRA3	protein_coding	intron	intron	0.380549188	0.264	0.234960184	0.299744292	0.639818502	0.24	NA	0.123869509	0.531	0.456201022	0.128041664	0.157882919	0.162266182	-0.095796236	0.384533794	0.804340958	0.456739094	0.380258609	9.15E-01	0.030316902	0.281459021	0.342092068	0.056531008	0.223771308	0.460412827	6.051405785	6.051405785	8.05E-06	2.07E-05	0.915222439	0	-0.095796237	0.033460406	17.59749572	2.57E-69	3.52E-67
miR-885-5p_ATP2B2	491	hsa-miR-885-5p	hsa-mir-885	ATP2B2	protein_coding	intron	intron	0.176054134	0.657	0.522245869	0.198589636	0.730564801	0.278	0.894067816	0.846588029	0.00934	0.133761007	0.837107952	0.581608198	0.9248003	-0.007907592	0.589689112	0.665427928	-0.122396289	0.019727746	5.96E-01	0.869411011	0.805404374	0.493821466	0.075754214	0.335800945	0.651841988	6.518732618	6.518732618	2.36E-06	6.77E-06	0.9248003	0	-0.121383962	0.065521359	17.37322467	1.32E-67	1.50E-65
miR-205-5p_MIR205HG	642587	hsa-miR-205-5p	hsa-mir-205	MIR205HG	ncRNA	junction	junction	0.909023168	0.85	0.927728036	0.906367539	NA	0.664	0.224183475	0.335133335	8.98E-01	7.30E-01	0.853854563	0.867640692	NA	0.90603676	NA	0.91124678	0.158544258	0.761223722	9.24E-01	0.813606877	0.763181421	0.754811389	0.055993531	0.636675366	0.872947412	13.48033212	13.48033212	1.66E-10	1.22E-09	0.927728036	0	0.160795692	0.014422427	16.85291892	9.99E-64	9.75E-62
miR-483-3p_INS-IGF2	723961	hsa-miR-483-3p	hsa-mir-483	INS-IGF2	protein_coding	intron	mix	0.845008809	0.663	0.169473316	-0.140269237	0.135688445	0.66	0.20088502	0.654365996	0.738	0.723088505	0.893228564	0.217753317	0.660035708	0.111899734	0.812027732	0.08708106	0.08297651	0.001563781	6.96E-01	NA	0.778623828	0.454505207	0.076206672	0.29500281	0.614007604	5.964113069	5.964113069	9.69E-06	2.48E-05	0.893228563	0	-0.140269235	0.058238415	16.5836375	9.15E-62	7.81E-60
miR-483-5p_INS-IGF2	723961	hsa-miR-483-5p	hsa-mir-483	INS-IGF2	protein_coding	intron	mix	0.849716929	0.551	0.115367846	-0.042150413	0.147063147	0.612	0.231208029	0.616721049	0.619	0.609848314	0.909106064	0.236930332	0.718156595	0.119110657	0.827018557	0.05488622	0.063580028	0.025550945	7.03E-01	NA	0.758616831	0.441159863	0.072508143	0.289398575	0.59292115	6.084280247	6.084280247	7.51E-06	1.96E-05	0.90910606	0	-0.04215041	0.571023384	16.43290765	1.11E-60	8.42E-59
miR-330-5p_EML2	24139	hsa-miR-330-5p	hsa-mir-330	EML2	protein_coding	intron	intron	0.315953446	0.121	0.470810192	0.105993885	0.688789241	0.2	0.020999549	0.045616908	0.38	0.393718774	0.458362604	0.208445097	0.874887403	-0.074315617	0.118013661	0.327820809	0.333918866	0.222323986	2.50E-01	0.159338508	0.306653775	0.287092652	0.049537962	0.183758273	0.390427031	5.79540695	5.79540695	1.14E-05	2.89E-05	0.874887403	0	-0.074315614	0.099318722	16.24967906	2.25E-59	1.53E-57
miR-125b-5p_MIR100HG	399959	hsa-miR-125b-5p	hsa-mir-125b-1	MIR100HG	ncRNA	intron	intron	0.780051865	0.644	0.390937446	NA	0.170222317	0.352	0.876728307	0.477077512	6.07E-01	2.64E-01	0.70607068	0.623395003	0.657009246	0.226452051	0.370973312	0.857579392	NA	NA	9.34E-01	0.827763244	0.624191613	0.582198787	0.055911226	0.46423641	0.700161164	10.4129139	10.4129139	8.53E-09	4.10E-08	0.933671056	0	0.170222318	0.000108585	16.17335862	7.77E-59	4.82E-57
miR-330-3p_EML2	24139	hsa-miR-330-3p	hsa-mir-330	EML2	protein_coding	intron	intron	0.347121784	0.167	0.428389738	0.128357544	0.67785488	0.16	0.281267296	0.081119614	0.224	0.230779416	0.44516231	0.167962718	0.870897148	-0.031754006	0.107045673	0.375852875	0.337702949	0.246566993	-3.07E-02	0.233244165	0.234401998	0.275049269	0.0480957	0.174723398	0.375375141	5.71879131	5.71879131	1.35E-05	3.40E-05	0.870897148	0	-0.031754005	0.481780966	15.57316447	1.11E-54	6.31E-53
miR-10a-3p_HOXB3	3213	hsa-miR-10a-3p	hsa-mir-10a	HOXB3	protein_coding	intron	intron	0.660364975	0.627	0.700219159	0.517279664	-0.256026298	0.228	0.577097834	0.323479187	6.59E-01	4.82E-01	0.434573312	0.557937438	0.117900653	-0.170710242	0.389457362	0.328106794	0.487462749	0.462397486	3.56E-01	0.246402101	0.836243475	0.408446985	0.059446652	0.284443441	0.532450528	6.870815592	6.870815592	1.12E-06	3.56E-06	0.836243478	0	-0.256026299	4.17E-09	15.23294397	2.14E-52	1.12E-50
miR-196b-5p_HOXA10	3206	hsa-miR-196b-5p	hsa-mir-196b	HOXA10	protein_coding	readthrough	mix	0.7405615	0.625	0.635775712	0.798754016	0.836483305	0.736	0.889355424	0.754764324	8.11E-01	7.72E-01	0.851711612	0.839634638	0.883832695	0.398369959	0.778414476	0.879814712	0.818674513	0.811495561	9.36E-01	0.96312193	0.595007628	0.78245748	0.028067768	0.723909141	0.841005818	27.87743831	27.87743831	1.76E-17	1.72E-15	0.96312193	0	0.398369959	0	15.21545654	2.79E-52	1.36E-50
miR-449a_CDC20B	166979	hsa-miR-449a	hsa-mir-449a	CDC20B	protein_coding	intron	intron	0.45066156	0.889	0.692999055	0.089762269	0.233413764	0.337	-0.189940591	-0.231682939	0.775	0.657515632	0.644742265	0.048514349	0.06560363	0.613541053	0.492371199	-0.122209442	0.060404688	0.079975849	6.21E-01	0.593922415	0.895733422	0.372750778	0.077870079	0.21031664	0.535184915	4.786829349	4.786829349	0.000112379	0.000245267	0.895733423	0	-0.231682924	0.000855318	15.18638702	4.35E-52	1.98E-50
miR-488-5p_ASTN1	460	hsa-miR-488-5p	hsa-mir-488	ASTN1	protein_coding	intron	intron	-0.066752135	-0.253	-0.36400475	-0.157353947	0.434075272	-0.106	-0.289445022	-0.220215909	0.19	-0.257899427	0.073102049	-0.071843329	0.783495296	-0.286821438	-0.029785005	0.072862924	-0.184179488	-0.177517357	6.29E-01	-0.098257006	-0.110729722	-0.020132143	0.067312582	-0.160543728	0.120279441	-0.299084405	-0.299084405	0.767961346	0.803242878	0.783495297	0	-0.36400475	5.89E-11	15.13179928	9.99E-52	4.27E-50
miR-449b-5p_CDC20B	166979	hsa-miR-449b-5p	hsa-mir-449b	CDC20B	protein_coding	intron	intron	-0.252350349	0.603	0.437466551	-0.035863983	0.093783612	0.181	NA	-0.132283646	0.507	0.496314927	0.249868766	-0.112921409	0.051362374	-0.254752675	-0.115214371	-0.110659076	0.071820099	0.029337988	1.41E-01	-0.22784021	0.830834428	0.126866836	0.069435515	-0.018463367	0.27219704	1.827117377	1.827117377	0.083433884	0.111955487	0.830834431	0	-0.254752675	9.64E-09	14.9741277	1.08E-50	4.35E-49
miR-1224-3p_VWA5B2	90113	hsa-miR-1224-3p	hsa-mir-1224	VWA5B2	protein_coding	intron	intron	NA	-0.297	-0.414585458	NA	-0.168863661	NA	NA	NA	NA	NA	0.228319747	-0.124762195	0.744050267	NA	-0.244838781	NA	-0.142893569	-0.202311579	-1.67E-01	NA	-0.198277952	-0.088353157	0.096653987	-0.303711661	0.127005346	-0.914118084	-0.914118084	0.382166832	0.431437928	0.744050268	0	-0.414585457	4.66E-14	14.76057202	2.63E-49	9.98E-48
miR-766-3p_43349	23157	hsa-miR-766-3p	hsa-mir-766	43349	protein_coding	intron	intron	0.527228439	0.532	0.572446479	0.439897715	0.726522244	0.535	0.724045296	0.483224747	6.70E-01	6.42E-01	0.704528897	0.555430711	0.761039254	0.292623983	0.752834678	0.593398805	0.36573569	0.439380734	7.75E-01	0.948259864	0.346068121	0.59453705	0.036417103	0.518572304	0.670501797	16.3257644	16.3257644	5.00E-13	7.94E-12	0.948259864	0	0.292623983	3.44E-11	14.70201416	6.26E-49	2.25E-47
miR-592_GRM8	2918	hsa-miR-592	hsa-mir-592	GRM8	protein_coding	intron	intron	0.576518259	0.556	0.727137832	0.730384476	0.769986242	0.554	0.846233601	0.814115529	0.576	0.653309029	-0.014593179	0.578629004	0.881845131	0.619692109	0.731617422	0.557943706	0.568910136	0.638178482	7.39E-01	0.53624251	0.59245362	0.635005691	0.039454924	0.552704161	0.717307221	16.09445979	16.09445979	6.52E-13	9.90E-12	0.881845131	0	-0.014593179	0.805225119	14.58887699	3.31E-48	1.13E-46
miR-205-3p_MIR205HG	642587	hsa-miR-205-3p	hsa-mir-205	MIR205HG	ncRNA	junction	junction	0.711497295	0.431	0.816508679	0.662403059	NA	0.54	NA	NA	-0.0159	0.694909624	-0.200391905	-0.211490979	NA	-0.091037358	NA	0.158041497	0.140817695	0.653282154	4.30E-01	0.538972793	0.098221506	0.338886908	0.087413162	0.152570165	0.525203652	3.876840764	3.876840764	0.001489997	0.00274304	0.816508679	0	-0.211490979	0.004598516	14.3169905	1.71E-46	5.57E-45
miR-767-5p_GABRA3	2556	hsa-miR-767-5p	hsa-mir-767	GABRA3	protein_coding	intron	intron	0.546878614	0.287	0.437300823	0.589370908	0.784657544	0.527	0.651481092	0.103095471	0.362	0.643279409	0.269668924	0.331809278	0.813828449	0.293928297	0.880530726	0.907321196	0.602573387	0.609081185	9.28E-01	0.186196276	0.158435833	0.525968558	0.055970716	0.40921569	0.642721426	9.397209717	9.397209717	8.91E-09	4.26E-08	0.928327925	0	0.103095476	0.142277469	14.21496866	7.40E-46	2.30E-44
let-7c-5p_MIR99AHG	388815	hsa-let-7c-5p	hsa-let-7c	MIR99AHG	ncRNA	intron	intron	0.707231103	0.793	0.843710631	0.820673763	0.235295742	0.697	0.773308878	0.651551458	8.09E-01	7.44E-01	0.71083796	0.670225217	0.805179826	0.705741953	0.619879286	0.643596368	0.869046528	0.847421436	7.47E-01	0.834540718	0.568185754	0.722204061	0.03016574	0.65927943	0.785128691	23.94120167	23.94120167	3.40E-16	1.55E-14	0.86915329	0	0.235295741	7.17E-08	13.67561639	1.42E-42	4.22E-41
miR-449b-3p_CDC20B	166979	hsa-miR-449b-3p	hsa-mir-449b	CDC20B	protein_coding	intron	intron	0.000959015	0.67	0.299366973	0.02969183	0.062816279	0.127	NA	0.040397301	0.453	0.47822373	0.739746909	NA	-0.016123346	-0.228681156	-0.066082541	-0.157876201	0.077628064	0.058531943	1.30E-01	-0.36243997	0.86947131	0.172657719	0.077023729	0.010836869	0.334478569	2.241617245	2.241617245	0.037826365	0.054505079	0.869471312	0	-0.36243997	4.74E-05	13.56596957	6.37E-42	1.81E-40
miR-615-3p_HOXC4	3221	hsa-miR-615-3p	hsa-mir-615	HOXC4	protein_coding	intron	mix	0.577548634	0.576	0.513108691	0.413200782	-0.129766672	0.402	0.073877957	0.324182435	0.75	0.570368331	0.472220522	0.329478394	0.77348269	0.43873413	0.470785241	0.369961604	0.243931057	0.302463978	5.56E-01	0.573064995	0.47044707	0.435872145	0.044899689	0.342213035	0.529531255	9.707687421	9.707687421	5.20E-09	2.65E-08	0.773482689	0	-0.129766673	0.003265691	13.25925129	3.99E-40	1.09E-38
miR-452-3p_GABRE	2564	hsa-miR-452-3p	hsa-mir-452	GABRE	protein_coding	intron	intron	0.771381999	0.736	0.68845762	0.827012906	0.087172937	0.521	0.093743554	0.419936708	0.74	0.675344082	-0.079791604	0.608301738	0.518473374	0.39015017	0.581370053	0.338020928	0.582192716	0.749499972	5.73E-01	0.784713971	0.717068515	0.54536894	0.05428715	0.432127929	0.658609952	10.04600418	10.04600418	2.93E-09	1.59E-08	0.827012907	0	-0.0797916	0.176896254	13.21935419	6.78E-40	1.78E-38
miR-26a-5p_CTDSP2	10106	hsa-miR-26a-5p	hsa-mir-26a-2	CTDSP2	protein_coding	intron	intron	0.24295448	0.093	0.098010617	0.289438536	0.385117237	0.182	0.288187566	0.097132089	4.08E-01	1.92E-01	0.455929771	-0.061828398	0.329723396	0.289423757	0.843579602	0.254812018	0.005398108	0.138980131	2.18E-01	0.528058868	-0.015302786	0.254387618	0.046140717	0.158139769	0.350635466	5.513300087	5.513300087	2.14E-05	5.22E-05	0.843579603	0	-0.0618284	0.412291982	13.1855944	1.06E-39	2.69E-38
miR-489-3p_CALCR	799	hsa-miR-489-3p	hsa-mir-489	CALCR	protein_coding	intron	intron	0.195666369	0.0689	-0.082595485	0.072927117	-0.097319534	-0.051	0.545826455	0.760902476	0.487	0.413553282	-0.087785159	0.178369446	0.313143146	-0.078872904	0.035187283	0.205379687	-0.010022008	0.021267887	3.30E-01	0.470020337	-0.013408425	0.172247783	0.054608903	0.058335608	0.286159957	3.154207	3.154207	0.004990832	0.008416638	0.760902476	0	-0.097319533	0.027669799	13.15624085	1.57E-39	3.82E-38
miR-449c-5p_CDC20B	166979	hsa-miR-449c-5p	hsa-mir-449c	CDC20B	protein_coding	intron	intron	-0.027681949	0.464	0.353008846	-0.026692482	0.08250476	0.0561	NA	0.070998241	0.396	0.499135469	NA	NA	0.043949629	-0.243450485	-0.108495886	-0.089089754	0.048770422	0.022523796	2.37E-01	-0.382077095	0.844064572	0.127126977	0.070183429	-0.020947115	0.27520107	1.811353171	1.811353171	0.087791915	0.116430831	0.844064574	0	-0.382077095	1.66E-05	12.98728916	1.44E-38	3.40E-37
miR-370-3p_MEG8	79104	hsa-miR-370-3p	hsa-mir-370	MEG8	ncRNA	intron	intron	-0.023844094	-0.2	NA	0.028000941	0.088387253	-0.316	NA	-0.074256249	-0.242	-0.165012683	NA	0.244574964	0.751810967	NA	0.6094666	NA	0.004477901	0.029509177	5.25E-01	0.04227796	NA	0.092709546	0.082584552	-0.084416701	0.269835794	1.122601555	1.122601555	0.280490769	0.332019402	0.751810969	0	-0.315602519	1.15E-06	12.95708611	2.14E-38	4.88E-37
miR-450b-5p_MIR503HG	84848	hsa-miR-450b-5p	hsa-mir-450b	MIR503HG	ncRNA	readthrough	readthrough	0.497910545	0.574	0.539399654	0.490183818	0.519784841	0.569	0.486824371	0.542385327	0.581	0.326564584	-0.162587493	0.505528111	0.7491469	0.411410703	0.786072187	0.64082541	0.428567945	0.450168018	8.15E-01	0.721234673	0.52534227	0.528007111	0.043991078	0.436243331	0.619770891	12.00259553	12.00259553	1.35E-10	1.01E-09	0.814924107	0	-0.162587492	0.005681348	12.85689175	7.87E-38	1.73E-36
miR-335-3p_MEST	4232	hsa-miR-335-3p	hsa-mir-335	MEST	protein_coding	intron	intron	0.846454182	0.778	0.789964917	0.82243021	0.654716322	0.807	0.883101856	0.830393484	0.718	0.676715093	0.662151633	0.606377948	0.851256136	0.58412054	0.93051356	0.882752146	0.787788816	0.800337043	8.49E-01	0.79834261	0.684961902	0.778485915	0.020827133	0.735041277	0.821930552	37.37844887	37.37844887	5.56E-20	1.27E-17	0.930513559	0	0.584120539	0	12.84993058	8.61E-38	1.84E-36
miR-99a-5p_MIR99AHG	388815	hsa-miR-99a-5p	hsa-mir-99a	MIR99AHG	ncRNA	intron	intron	0.706125958	0.791	0.819430775	0.832832653	0.292010121	0.657	0.857193987	0.676617842	0.776	0.701765369	0.649820201	0.637360197	0.771268174	0.582671013	0.648995875	0.616463917	0.866603164	0.830457348	8.31E-01	0.792926034	0.491687343	0.710214799	0.030350742	0.646904261	0.773525338	23.40024494	23.40024494	5.29E-16	2.26E-14	0.865840692	0	0.292010121	1.60E-11	12.7424864	3.43E-37	7.10E-36
miR-152-3p_COPZ2	51226	hsa-miR-152-3p	hsa-mir-152	COPZ2	protein_coding	intron	intron	0.836170822	0.711	0.697091913	0.83607344	0.567014449	0.694	0.815365426	0.726452445	7.98E-01	8.15E-01	0.64352627	0.568010371	0.728736556	0.309793798	0.534246305	0.651198171	0.62724397	0.743632316	9.08E-01	0.798075715	0.703625508	0.702569378	0.029045923	0.641980643	0.763158112	24.18822657	24.18822657	2.79E-16	1.36E-14	0.908376519	0	0.309793795	1.99E-12	12.73757899	3.66E-37	7.35E-36
miR-577_UGT8	7368	hsa-miR-577	hsa-mir-577	UGT8	protein_coding	intron	intron	0.663842488	0.728	0.743321832	0.726553645	0.589767109	0.599	0.609642414	0.55721864	0.438	0.59330494	-0.089577989	0.379216157	0.450054864	-0.016383368	0.592560594	0.700282983	0.651169734	0.685910164	5.61E-01	0.708634034	0.543286	0.545563309	0.048460954	0.444475529	0.646651088	11.25779125	11.25779125	4.17E-10	2.71E-09	0.743321831	0	-0.089577997	0.129360572	12.67610907	8.02E-37	1.57E-35
miR-26a-2-3p_CTDSP2	10106	hsa-miR-26a-2-3p	hsa-mir-26a-2	CTDSP2	protein_coding	intron	intron	0.211392147	0.155	0.212107676	0.308102386	0.446434211	0.207	0.272566902	0.227175529	3.66E-01	2.40E-01	-0.14670378	-0.010341323	0.349001022	0.093623643	0.736696718	0.230176742	0.04519557	0.156230656	5.21E-02	0.402380161	0.309614588	0.233026764	0.041549321	0.1463564	0.319697128	5.608437426	5.608437426	1.73E-05	4.27E-05	0.736696718	0	-0.146703732	0.01269129	12.6434152	1.22E-36	2.25E-35
miR-584-5p_SH3TC2	79628	hsa-miR-584-5p	hsa-mir-584	SH3TC2	protein_coding	intron	mix	0.767948695	0.665	0.739300504	0.735931173	0.887527252	0.773	0.646352313	0.342335393	0.576	0.72705741	0.683426837	0.710586809	0.669709614	0.53447795	0.59180534	0.766893349	0.772837663	0.757749001	6.75E-01	0.413360271	0.430735905	0.669008484	0.028955788	0.608607769	0.7294092	23.10448206	23.10448206	6.76E-16	2.72E-14	0.887527252	0	0.342335407	5.39E-07	12.64530977	1.19E-36	2.25E-35
miR-338-3p_AATK	9625	hsa-miR-338-3p	hsa-mir-338	AATK	protein_coding	intron	intron	0.485046547	0.614	0.732665631	0.838274984	0.855280522	0.193	0.692957173	0.397278898	0.767	0.605188789	0.759964133	0.790897229	0.709440105	0.659112716	0.719782904	0.806040735	0.739309093	0.741838458	9.11E-01	0.435617312	0.757832856	0.685965023	0.036743062	0.609320339	0.762609707	18.66923951	18.66923951	4.00E-14	9.76E-13	0.911215005	0	0.192789083	0.003472142	12.62963278	1.45E-36	2.61E-35
miR-149-5p_GPC1	2817	hsa-miR-149-5p	hsa-mir-149	GPC1	protein_coding	intron	intron	0.397677604	0.373	0.615909785	0.849791487	0.159027889	0.457	0.429432301	0.459240325	5.09E-01	6.05E-01	0.64591714	0.396835095	0.584176535	0.576520508	0.4974714	0.680805262	0.5557309	0.778773694	4.09E-01	0.505246158	0.552360773	0.531711628	0.033775294	0.4612576	0.602165656	15.74262041	15.74262041	9.84E-13	1.40E-11	0.849791498	0	0.159027889	0.00030313	12.62713142	1.50E-36	2.63E-35
miR-133a-3p_MIR1-1HG	128826	hsa-miR-133a-3p	hsa-mir-133a-2	MIR1-1HG	ncRNA	junction	junction	-0.089676286	0.00355	NA	-0.239322972	NA	0.465	NA	0.033668024	-1.86E-01	NA	NA	NA	NA	0.448588571	0.633973383	NA	-0.225515164	-0.24385399	4.96E-01	NA	NA	0.105041208	0.103594091	-0.125780811	0.335863227	1.013969109	1.013969109	0.334502141	0.387886184	0.633973383	0	-0.243854	4.94E-07	12.49625	7.83E-36	1.34E-34
miR-143-5p_CARMN	728264	hsa-miR-143-5p	hsa-mir-143	CARMN	ncRNA	exon	exon	0.223367876	-0.0411	0.48379891	0.594056449	0.356245898	0.19	0.558586075	-0.090407508	1.55E-01	-6.27E-02	NA	0.408392345	0.701432283	0.30656888	0.788915692	0.381512943	0.273380708	0.423166442	8.52E-01	0.686675098	0.474296975	0.390970462	0.060955487	0.263389161	0.518551763	6.414032254	6.414032254	3.77E-06	1.06E-05	0.852080088	0	-0.090407505	0.198450767	12.47954023	9.65E-36	1.61E-34
miR-125b-1-3p_MIR100HG	399959	hsa-miR-125b-1-3p	hsa-mir-125b-1	MIR100HG	ncRNA	intron	intron	0.404143687	0.272	0.367064839	NA	0.071152646	0.443	0.621315009	-0.043852855	6.92E-01	1.34E-01	0.799270526	0.342488544	0.380429856	0.114771063	0.443041502	0.651703178	NA	NA	7.82E-01	0.697471044	0.554585565	0.433050952	0.059674886	0.307147948	0.558953956	7.256837546	7.256837546	1.34E-06	4.19E-06	0.799270525	0	-0.043852845	0.533419339	12.3818711	3.28E-35	5.33E-34
let-7a-5p_MIR100HG	399959	hsa-let-7a-5p	hsa-let-7a-2	MIR100HG	ncRNA	intron	intron	-0.257138137	0.0774	-0.034764304	NA	-0.12328364	0.138	0.325122548	-0.000894579	3.55E-01	2.29E-01	0.004172648	-0.058681383	-0.028544027	-0.405662873	0.075993932	0.125733711	NA	NA	6.22E-01	0.54038182	-0.056249361	0.083579963	0.061297252	-0.045745934	0.21290586	1.363518925	1.363518925	0.190504411	0.23318013	0.621602552	0	-0.405662866	0	12.31412453	7.60E-35	1.21E-33
miR-196a-5p_HOXC10	3226	hsa-miR-196a-5p	hsa-mir-196a-2	HOXC10	protein_coding	readthrough	readthrough	0.80020901	0.914	0.791136497	0.765388319	0.824925881	0.848	0.842421489	0.658580663	8.90E-01	8.85E-01	0.691606538	0.777075208	0.951470137	0.64603929	0.896128338	0.896938855	0.687220244	0.701801214	8.35E-01	0.677584587	0.739048235	0.800051657	0.020395926	0.757506501	0.842596813	39.22605227	39.22605227	2.14E-20	7.31E-18	0.951470137	0	0.646039291	0	12.2738616	1.25E-34	1.94E-33
miR-211-5p_TRPM1	4308	hsa-miR-211-5p	hsa-mir-211	TRPM1	protein_coding	intron	intron	0.176188488	0.0403	0.079805621	0.009527332	0.704530179	0.0668	0.753734419	0.121981359	-1.10E-01	2.62E-02	0.176448286	NA	NA	NA	0.502738262	0.944693852	0.044848777	0.025674936	0.666104661	0.170761053	0.086374449	0.256200995	0.074840394	0.098301566	0.414100425	3.423298316	3.423298316	0.00324017	0.005674452	0.944693852	0	-0.10973108	0.335709888	12.25308444	1.62E-34	2.45E-33
miR-125b-2-3p_MIR99AHG	388815	hsa-miR-125b-2-3p	hsa-mir-125b-2	MIR99AHG	ncRNA	intron	intron	0.69253957	0.76	0.849846444	0.837736974	0.224424959	0.692	0.812689256	0.549809192	7.30E-01	7.49E-01	0.727464968	0.698641459	0.397084896	0.687472804	0.677718482	0.629010656	0.849487823	0.841540831	8.80E-01	0.833346692	0.545304781	0.702757955	0.03517099	0.629392556	0.776123355	19.98118219	19.98118219	1.10E-14	3.58E-13	0.879624952	0	0.224424959	2.88E-07	12.2369507	1.97E-34	2.93E-33
miR-1224-5p_VWA5B2	90113	hsa-miR-1224-5p	hsa-mir-1224	VWA5B2	protein_coding	intron	intron	0.499280154	0.666	0.519553429	0.590490832	0.773521875	0.375	-0.091871209	-0.065976795	6.15E-01	6.35E-01	0.642869134	0.889524884	0.934263496	0.05423409	0.351678024	-0.021254017	0.645798505	0.622871419	6.64E-01	0.272706601	0.870116974	0.505776018	0.067175463	0.365650457	0.645901579	7.529177967	7.529177967	2.94E-07	1.02E-06	0.934263496	0	-0.09187121	0.463156981	12.14478704	6.11E-34	8.88E-33
miR-708-3p_TENM4	26011	hsa-miR-708-3p	hsa-mir-708	TENM4	protein_coding	intron	intron	0.712553965	0.593	0.824517784	NA	0.725290869	0.61	0.588825592	0.775962592	0.576	0.645654631	0.667087558	0.691700291	0.681750315	0.293878482	0.845550656	0.617489866	NA	NA	6.16E-01	0.840055397	0.77868626	0.676480578	0.031003103	0.611069748	0.741891407	21.81977018	21.81977018	7.18E-14	1.58E-12	0.845550656	0	0.293878481	2.81E-11	12.12585441	7.71E-34	1.10E-32
let-7a-2-3p_MIR100HG	399959	hsa-let-7a-2-3p	hsa-let-7a-2	MIR100HG	ncRNA	intron	intron	0.577663574	0.335	0.508444619	NA	0.008467414	0.286	0.466157077	0.529594235	6.00E-01	6.80E-02	0.507687821	0.445913704	0.0882023	0.173708524	0.422626797	0.704161192	NA	NA	8.35E-01	-0.269776607	0.473395835	0.379635262	0.064199969	0.244185168	0.515085355	5.91332473	5.91332473	1.70E-05	4.21E-05	0.834738419	0	-0.269776608	0.002884595	11.94719996	6.71E-33	9.35E-32
miR-653-5p_CALCR	799	hsa-miR-653-5p	hsa-mir-653	CALCR	protein_coding	intron	intron	0.001844888	0.511	0.461841531	0.280346314	0.604708658	0.102	0.828770136	0.844150859	7.29E-01	7.02E-01	0.028462211	0.511181311	0.773559111	0.098694863	0.7534473	0.521232457	0.283323424	0.269438848	7.83E-01	0.819295045	-0.084654132	0.47451961	0.067006548	0.334746401	0.614292819	7.081690181	7.081690181	7.27E-07	2.39E-06	0.844150855	0	-0.084654129	0.321771199	11.89118615	1.32E-32	1.80E-31
miR-383-5p_SGCZ	137868	hsa-miR-383-5p	hsa-mir-383	SGCZ	protein_coding	intron	intron	0.042072941	-0.116	NA	0.065289348	0.751391661	-0.0172	NA	-0.033326805	NA	0.094223942	NA	0.331540261	NA	0.040505054	0.658128614	NA	-0.087094148	-0.021607039	3.59E-01	0.804094282	NA	0.20996531	0.086677851	0.022709198	0.397221422	2.422364055	2.422364055	0.03076845	0.044999682	0.804094282	0	-0.115557703	0.013339301	11.82905487	2.76E-32	3.70E-31
miR-483-5p_IGF2	3481	hsa-miR-483-5p	hsa-mir-483	IGF2	protein_coding	intron	mix	0.870599682	0.55	0.592790014	0.566112468	0.577144225	0.617	-0.144210532	0.613457396	0.63	0.608390945	0.909288741	0.691500314	0.919137866	0.090926675	0.905741547	0.399379261	0.716126013	0.675861073	8.64E-01	0.723571355	0.754373583	0.6348323	0.054601429	0.520935714	0.748728886	11.62666082	11.62666082	2.37E-10	1.68E-09	0.919137866	0	-0.144210534	0.247993098	11.7743972	5.29E-32	6.95E-31
miR-885-3p_ATP2B2	491	hsa-miR-885-3p	hsa-mir-885	ATP2B2	protein_coding	intron	intron	NA	-0.242	-0.365878917	NA	0.445455237	-0.0933	0.032385312	-0.211994156	NA	NA	0.678701612	-0.01151917	-0.246815219	NA	-0.269545828	-0.297697039	NA	-0.217449428	-3.12E-01	-0.434750302	-0.006936251	-0.101501756	0.079751246	-0.272551166	0.069547654	-1.27272941	-1.27272941	0.223844866	0.271556027	0.6787016	0	-0.434750301	6.99E-07	11.771	5.51E-32	7.10E-31
miR-181c-5p_NANOS3	342977	hsa-miR-181c-5p	hsa-mir-181c	NANOS3	protein_coding	intron	intron	0.597857804	0.469	0.377906339	0.267999278	0.202156242	0.142	0.562817718	0.317818826	2.41E-01	3.94E-01	0.524326498	0.285701111	0.830604824	0.181135381	0.64221334	0.497642248	0.018222818	0.177189493	4.48E-01	0.486280318	0.521254025	0.391378416	0.043514278	0.300609222	0.482147611	8.994252684	8.994252684	1.82E-08	8.02E-08	0.830604825	0	0.024493605	0.711154024	11.61654814	3.40E-31	4.30E-30
miR-346_GRID1	2894	hsa-miR-346	hsa-mir-346	GRID1	protein_coding	intron	intron	-0.209120421	-0.152	-0.131772402	-0.212117847	0.517983413	-0.25	-0.140156664	0.091446799	-0.302	-0.158159078	0.322848996	-0.01791602	0.856629107	-0.16859876	-0.022057274	0.081471854	-0.241065256	-0.225199069	-0.005905417	-0.300300218	-0.257536786	-0.038402561	0.064922036	-0.173827556	0.097022433	-0.591518129	-0.591518129	0.560800492	0.61481017	0.856629107	0	-0.302401111	0.006754951	11.60372186	3.95E-31	4.90E-30
miR-488-3p_ASTN1	460	hsa-miR-488-3p	hsa-mir-488	ASTN1	protein_coding	intron	intron	0.054753365	-0.173	-0.298859849	-0.023260788	0.348688663	-0.0933	-0.127646554	-0.095316654	0.367	-0.034674665	-0.197535311	0.082912239	0.822571907	-0.23019126	0.193448121	-0.303838994	-0.196034829	-0.118224572	5.01E-01	0.012461507	0.354256081	0.042185869	0.064802903	-0.092990617	0.177362355	0.650987341	0.650987341	0.522464437	0.575553565	0.822571906	0	-0.303838998	0.002481865	11.57307613	5.64E-31	6.88E-30
miR-153-3p_PTPRN	5798	hsa-miR-153-3p	hsa-mir-153-1	PTPRN	protein_coding	intron	intron	0.517018296	-0.0767	0.116873065	0.036647829	0.432632784	0.104	0.388606371	0.33913758	1.00E-01	-1.73E-02	NA	0.617350131	0.297440021	-0.287715012	0.094013225	0.086558115	-0.006872006	0.076191659	8.02E-02	0.021945667	0.024383114	0.147231392	0.049660905	0.043289923	0.25117286	2.964734378	2.964734378	0.007958794	0.012911773	0.617350132	0	-0.287715012	7.50E-11	11.54610439	7.72E-31	9.26E-30
miR-484_NDE1	54820	hsa-miR-484	hsa-mir-484	NDE1	protein_coding	exon	mix	-0.108055482	0.135	-0.041871736	-0.245911297	0.259775305	0.0823	0.248701246	0.0661366	-0.0468	-0.00136751	0.248379337	-0.039847925	-0.124764621	-0.251105259	-0.409764452	-0.072774166	-0.569264183	-0.475719752	-1.04E-01	-0.344589425	0.005565185	-0.089175821	0.051663	-0.19694295	0.018591308	-1.726106135	-1.726106135	0.099745261	0.130260064	0.259775307	2.43E-09	-0.5720994	0	11.50079	1.31E-30	1.54E-29
miR-196a-3p_HOXC10	3226	hsa-miR-196a-3p	hsa-mir-196a-2	HOXC10	protein_coding	readthrough	readthrough	NA	0.184	-0.276359407	-0.193280258	-0.503828601	-0.175	0.009863331	0.182816517	-4.84E-01	-9.13E-02	NA	-0.283340792	-0.217968089	-0.031806622	-0.160945788	-0.265799803	-0.206409491	-0.196168456	-3.50E-01	NA	-0.042737744	-0.174306188	0.044971032	-0.269186771	-0.079425604	-3.875965917	-3.875965917	0.001213345	0.002264248	0.18395824	7.50E-05	-0.503828602	0	11.47761003	1.71E-30	1.98E-29
miR-128-3p_R3HDM1	23518	hsa-miR-128-3p	hsa-mir-128-1	R3HDM1	protein_coding	intron	intron	0.455201037	0.512	0.559289809	0.367596162	0.568414692	0.332	0.382107951	0.175401249	5.97E-01	6.73E-01	0.493497691	0.342555057	0.37437855	0.313702671	0.322921347	0.251067938	0.524532065	0.427055771	5.25E-01	0.905538405	0.233401522	0.451152586	0.037165431	0.373626856	0.528678316	12.1390383	12.1390383	1.11E-10	8.71E-10	0.905538405	0	0.17540129	0.012096327	11.3938392	4.49E-30	5.11E-29
miR-1266-5p_MYO5C	55930	hsa-miR-1266-5p	hsa-mir-1266	MYO5C	protein_coding	intron	intron	0.617540318	0.272	0.587599555	0.811928648	0.674239338	0.761	0.55645735	0.319148689	0.61	0.745660728	0.53939706	0.538326009	0.26753867	0.138868556	0.368432988	0.753379037	0.394709098	0.68243683	5.34E-01	0.736349506	0.420136098	0.542244197	0.041760815	0.455132663	0.62935573	12.9845214	12.9845214	3.33E-11	3.16E-10	0.81192865	0	0.138868556	0.001997913	11.39196209	4.59E-30	5.14E-29
miR-126-5p_EGFL7	51162	hsa-miR-126-5p	hsa-mir-126	EGFL7	protein_coding	intron	intron	0.539653745	0.132	0.270990136	0.167292458	0.309073191	0.241	0.550539309	0.186382635	2.78E-01	1.95E-01	-0.036047717	0.561553971	0.784075987	0.191938314	0.496828237	0.197059501	0.177118022	0.246072189	2.04E-01	0.518434643	0.258694446	0.31005267	0.042875015	0.220616956	0.399488384	7.231546636	7.231546636	5.35E-07	1.81E-06	0.784075987	0	-0.036047744	0.54233351	11.38996322	4.69E-30	5.17E-29
miR-143-3p_CARMN	728264	hsa-miR-143-3p	hsa-mir-143	CARMN	ncRNA	exon	exon	0.383629655	0.446	0.489669518	0.617255183	0.340946345	0.213	0.581834385	0.200578652	1.32E-01	3.17E-01	NA	0.418409756	0.724960869	0.486063799	0.924220163	0.1434508	0.684616873	0.680158252	7.33E-01	0.714490141	0.507782379	0.498293408	0.049258832	0.395193488	0.601393329	10.1158186	10.1158186	4.37E-09	2.24E-08	0.924220163	0	0.132353835	0.244927037	11.35078886	7.35E-30	7.97E-29
miR-424-3p_MIR503HG	84848	hsa-miR-424-3p	hsa-mir-424	MIR503HG	ncRNA	junction	junction	0.54389412	0.629	0.657886459	0.465370525	0.415603814	0.611	0.565288026	0.50412971	0.678	0.562175415	0.725068356	0.399640862	0.644918588	0.188975412	0.820385526	0.647792417	0.440638497	0.451266342	8.51E-01	0.677133109	0.525372287	0.574825467	0.033860449	0.504193807	0.645457126	16.97630949	16.97630949	2.41E-13	4.33E-12	0.85063543	0	0.188975411	2.41E-05	11.34806193	7.58E-30	8.09E-29
miR-362-5p_CLCN5	1184	hsa-miR-362-5p	hsa-mir-362	CLCN5	protein_coding	intron	intron	0.471594447	0.452	0.442727472	0.645745312	0.042290379	0.268	0.722806917	0.287087366	0.32	0.267183448	0.51247999	0.359885449	0.29937571	0.126473142	0.659822281	0.398532019	0.459515996	0.54013673	8.02E-01	0.266027564	0.325209465	0.41771156	0.04247611	0.329107946	0.506315173	9.834035136	9.834035136	4.19E-09	2.18E-08	0.801681736	0	0.04229038	0.339572393	11.33118099	9.20E-30	9.67E-29
miR-100-5p_MIR100HG	399959	hsa-miR-100-5p	hsa-mir-100	MIR100HG	ncRNA	intron	intron	0.745288047	0.718	0.663114132	NA	-0.087144888	0.499	0.602989769	0.710492034	8.14E-01	4.79E-01	0.523962714	0.515913236	0.202422923	0.580738494	0.648049008	0.787201242	NA	NA	8.44E-01	-0.157037788	0.564582147	0.540731178	0.066229979	0.400998137	0.680464219	8.164447389	8.164447389	2.76E-07	9.67E-07	0.844175857	0	-0.157037791	0.086730622	11.25056646	2.30E-29	2.38E-28
miR-9-5p_LINC00461	645323	hsa-miR-9-5p	hsa-mir-9-2	LINC00461	ncRNA	mix	mix	0.151227845	0.169	0.250330234	0.033284411	0.708496783	-0.231	0.87756781	0.06238111	-0.0912	0.128052796	-0.048580222	0.447153579	0.553591757	0.302448135	0.682977869	0.792036341	-0.120864589	-0.048158429	5.16E-01	0.71340856	0.792146263	0.321837776	0.0771774	0.160848541	0.482827011	4.170103899	4.170103899	0.000472628	0.000930274	0.87756781	0	-0.231337785	0.000428597	11.22981308	2.91E-29	2.97E-28
miR-31-3p_MIR31HG	554202	hsa-miR-31-3p	hsa-mir-31	MIR31HG	ncRNA	intron	intron	0.805292584	0.5	0.830068793	0.852480201	0.373897165	0.887	0.844048558	0.704478523	7.08E-01	6.97E-01	0.40393236	0.795603179	0.192028856	0.411378288	0.860252304	0.744152373	0.725883471	0.79237584	3.51E-01	0.910442352	0.631697578	0.672434411	0.045245559	0.578053829	0.766814993	14.86188761	14.86188761	2.85E-12	3.82E-11	0.910442351	0	0.192028856	0.010018685	11.19725773	4.21E-29	4.23E-28
miR-1-3p_MIR1-1HG	128826	hsa-miR-1-3p	hsa-mir-1-1	MIR1-1HG	ncRNA	intron	intron	-0.205494016	0.0101	NA	-0.220518175	NA	0.464	NA	0.088922839	4.87E-02	NA	NA	NA	NA	0.364131517	0.647262089	NA	-0.243813542	-0.239749248	5.27E-01	NA	NA	0.117918831	0.101517089	-0.108275339	0.344113	1.161566316	1.161566316	0.272386341	0.323547602	0.647262089	0	-0.245056927	0.000168655	11.18837757	4.65E-29	4.60E-28
miR-99a-3p_MIR99AHG	388815	hsa-miR-99a-3p	hsa-mir-99a	MIR99AHG	ncRNA	intron	intron	0.488461766	0.599	0.828369797	0.714129922	0.162098838	0.577	0.621178445	0.4692095	5.66E-01	5.38E-01	0.58653973	0.498367743	0.572295192	0.574443879	0.540911165	0.450236968	0.595162189	0.646663107	8.37E-01	0.834049953	0.63675946	0.593158426	0.033115517	0.524080666	0.662236185	17.91179696	17.91179696	8.77E-14	1.82E-12	0.836869834	0	0.16209884	0.000230233	11.18281367	4.95E-29	4.83E-28
miR-3922-3p_CHST11	50515	hsa-miR-3922-3p	hsa-mir-3922	CHST11	protein_coding	intron	intron	0.41205261	0.193	0.481313526	0.48324338	0.207743705	0.441	-0.174572874	0.341154087	0.632	0.252684939	NA	0.240688374	-0.109234755	-0.199144862	0.334270949	0.552172248	0.22080474	0.329241143	6.15E-01	0.738350633	0.09337997	0.308381666	0.057943342	0.187104857	0.429658475	5.322124253	5.322124253	3.89E-05	9.12E-05	0.738350633	0	-0.199144862	8.38E-06	11.16343091	6.16E-29	5.92E-28
miR-873-5p_LINGO2	158038	hsa-miR-873-5p	hsa-mir-873	LINGO2	protein_coding	intron	intron	0.338294104	0.0632	0.182550405	0.099693516	0.556926789	0.11	0.196782097	0.143909909	0.155	0.400138943	-0.240460428	0.043777202	0.671311707	-0.171562726	0.358752178	0.574095224	0.079303712	0.089688366	5.71E-01	0.478569497	0.239953678	0.235128401	0.054085717	0.122307573	0.347949229	4.347328944	4.347328944	0.000312355	0.000633052	0.671311707	0	-0.240460427	3.73E-05	11.04012422	2.45E-28	2.32E-27
miR-511-5p_MRC1	4360	hsa-miR-511-5p	hsa-mir-511	MRC1	protein_coding	intron	intron	0.750943743	0.55	0.673142562	NA	0.479933952	0.592	0.607622775	0.541273257	0.625	0.5803772	NA	0.627859043	0.650203638	0.340671969	0.835971316	0.460381865	NA	NA	7.86E-01	0.672018719	0.474194178	0.606435548	0.031089449	0.54052886	0.672342236	19.50615279	19.50615279	1.41E-12	1.93E-11	0.835971317	0	0.340671968	7.33E-15	11.02989015	2.74E-28	2.56E-27
miR-548j-5p_TPST2	8459	hsa-miR-548j-5p	hsa-mir-548j	TPST2	protein_coding	intron	intron	0.130808717	-0.00708	0.306127894	0.044501101	-0.036342586	0.0643	0.262101849	0.017201096	0.103	-0.063214191	-0.159173248	0.276058917	-0.070292687	-0.121865723	0.113059772	0.183369555	-0.129864712	-0.046615805	7.39E-01	0.240781668	0.025879013	0.088808219	0.04573647	-0.006596385	0.184212822	1.941737516	1.941737516	0.066388809	0.091051318	0.738621891	0	-0.159173249	0.006793716	10.91114924	1.02E-27	9.41E-27
miR-190a-5p_TLN2	83660	hsa-miR-190a-5p	hsa-mir-190a	TLN2	protein_coding	intron	intron	0.655133205	0.287	0.3265726	0.625233704	0.487393185	0.311	0.373555831	0.636615188	2.59E-01	3.36E-01	-0.201017035	0.331152358	0.686356765	0.42475929	0.632457519	0.310457913	0.578968842	0.626914542	6.65E-01	0.608738432	0.482461337	0.4547744	0.046337847	0.358115344	0.551433456	9.814318641	9.814318641	4.33E-09	2.24E-08	0.686356766	0	-0.201017027	0.000599965	10.89864925	1.17E-27	1.07E-26
miR-9-3p_LINC00461	645323	hsa-miR-9-3p	hsa-mir-9-2	LINC00461	ncRNA	mix	mix	0.149377192	0.183	0.252326362	0.06662335	0.44214713	-0.133	0.777860783	0.168461511	-1.14E-01	3.31E-02	-0.041507005	0.390232613	0.564981647	0.32466306	0.642312466	0.663208605	-0.103488393	-0.02215047	5.48E-01	0.663397896	0.780921811	0.302981403	0.067802501	0.161547864	0.444414942	4.468587414	4.468587414	0.000235386	0.000482789	0.78092181	0	-0.13268386	0.045357076	10.87502908	1.52E-27	1.36E-26
miR-423-5p_NSRP1	84081	hsa-miR-423-5p	hsa-mir-423	NSRP1	protein_coding	intron	intron	0.187690034	0.457	-0.026240292	0.263455464	-0.020946827	0.208	-0.001821019	0.126841435	0.344	0.222106837	0.294067849	-0.205158567	0.198936603	-0.211404009	0.002179251	-0.042649394	0.188473327	0.247208573	1.57E-01	0.165768661	-0.003599878	0.121436871	0.038592674	0.040933963	0.201939779	3.14663012	3.14663012	0.005077617	0.008541902	0.456634095	0	-0.211404016	2.18E-06	10.87004809	1.60E-27	1.42E-26
miR-10a-5p_HOXB3	3213	hsa-miR-10a-5p	hsa-mir-10a	HOXB3	protein_coding	intron	intron	0.743731384	0.742	0.780815494	0.652526621	0.77136515	0.751	0.596658578	0.581973735	6.73E-01	5.65E-01	0.80618584	0.576832107	0.13928344	0.331132849	0.691815814	0.71590422	0.668044744	0.630424716	4.99E-01	0.141370549	0.879628918	0.624023027	0.042166995	0.536064216	0.711981838	14.79884972	14.79884972	3.09E-12	4.06E-11	0.879628918	0	0.139283414	0.062955697	10.8078464	3.16E-27	2.77E-26
miR-454-5p_SKA2	348235	hsa-miR-454-5p	hsa-mir-454	SKA2	protein_coding	intron	intron	0.30227554	0.398	0.120952135	0.324870439	0.181191681	0.312	-0.046038705	0.076037318	0.48	0.267436583	-0.130374449	0.079365861	0.134521984	0.042432842	0.244314289	0.415084885	0.193314273	0.27242775	2.63E-01	0.783046261	0.016522741	0.228154246	0.044614572	0.13508988	0.321218613	5.113895211	5.113895211	5.29E-05	0.000121244	0.78304626	0	-0.130374498	0.026941987	10.78625461	4.00E-27	3.46E-26
miR-25-5p_MCM7	4176	hsa-miR-25-5p	hsa-mir-25	MCM7	protein_coding	intron	intron	0.541678496	0.147	0.298176512	0.389691097	-0.096477429	0.353	-0.026742865	0.071308209	1.88E-01	4.41E-01	0.43435991	0.044668533	-0.090864456	0.006011437	0.089796465	0.414015416	0.445402142	0.423332822	7.28E-01	0.764219693	0.226635757	0.278846742	0.054869059	0.16439189	0.393301594	5.082039778	5.082039778	5.69E-05	0.000129542	0.764219693	0	-0.096477428	0.029051034	10.75879987	5.39E-27	4.60E-26
miR-1915-3p_CASC10	399726	hsa-miR-1915-3p	hsa-mir-1915	CASC10	protein_coding	intron	intron	-0.29010541	-0.18	-0.205712391	NA	-0.229344577	-0.189	NA	NA	-3.41E-01	-3.28E-01	0.590244732	NA	-0.095701924	NA	-0.237461448	-0.13376024	NA	-0.080083505	-3.88E-01	-0.240815131	NA	-0.161371704	0.064638077	-0.30101378	-0.021729627	-2.496542447	-2.496542447	0.026762691	0.039910301	0.5902447	0	-0.388106412	9.23E-07	10.71057	9.08E-27	7.66E-26
miR-615-3p_HOXC5	3222	hsa-miR-615-3p	hsa-mir-615	HOXC5	protein_coding	intron	mix	0.386760975	0.408	0.554900181	0.492538005	0.013719803	0.337	0.530002632	0.399872592	0.612	0.684504234	0.66529575	0.261532256	0.739052799	0.444541242	0.4391866	0.277349447	0.354853248	0.387200825	6.45E-01	0.507674874	0.428766577	0.458296266	0.037090185	0.380927497	0.535665036	12.35626806	12.35626806	8.09E-11	6.66E-10	0.739052799	0	0.013719803	0.75678948	10.6887623	1.15E-26	9.58E-26
miR-181c-3p_NANOS3	342977	hsa-miR-181c-3p	hsa-mir-181c	NANOS3	protein_coding	intron	intron	0.600760676	0.464	0.499936785	0.172372929	0.17733776	0.435	0.53409043	0.284063718	4.06E-01	5.67E-01	0.613273474	0.216555053	0.807561832	0.244937335	0.651692821	0.658358582	0.04139351	0.148477843	5.39E-01	0.663365075	0.569497616	0.443951436	0.046228622	0.347520221	0.540382652	9.60338893	9.60338893	6.22E-09	3.12E-08	0.807561832	0	0.049715955	0.452061154	10.66613841	1.47E-26	1.21E-25
miR-296-5p_GNAS-AS1	149775	hsa-miR-296-5p	hsa-mir-296	GNAS-AS1	ncRNA	readthrough	readthrough	0.1442962	0.0294	0.600229405	0.210202708	0.460482125	0.0695	0.696687068	0.100735608	1.42E-01	4.59E-01	0.440480516	0.34885434	0.759790105	0.101670343	0.580502784	0.635660213	0.180401539	0.193617559	6.47E-01	0.585475186	-0.21353618	0.34643722	0.058651381	0.224092583	0.468781858	5.906718863	5.906718863	8.89E-06	2.28E-05	0.759790104	0	-0.213536181	0.011602712	10.620945	2.38E-26	1.94E-25
miR-31-5p_MIR31HG	554202	hsa-miR-31-5p	hsa-mir-31	MIR31HG	ncRNA	intron	intron	0.814856697	0.453	0.807150568	0.821779151	0.603037314	0.846	0.888796971	0.739101676	0.655	0.652685526	0.706730586	0.845024131	0.392054332	0.576952875	0.861225846	0.760098497	0.675177024	0.754406234	1.82E-01	0.904365128	0.602857207	0.6993776	0.038421771	0.61923119	0.77952401	18.20263821	18.20263821	6.47E-14	1.52E-12	0.904365127	0	0.182279594	0.025580467	10.58439736	3.52E-26	2.83E-25
miR-1262_WLS	79971	hsa-miR-1262	hsa-mir-1262	WLS	protein_coding	intron	intron	0.246552493	0.307	0.358686452	0.32669678	0.669695439	0.377	0.334728666	0.282063905	4.50E-01	6.31E-01	0.543088889	0.300393441	-0.129557628	0.228538993	0.55066753	0.59084763	0.116889907	0.19877336	7.83E-01	0.745388829	0.444978452	0.402599691	0.048484219	0.301463382	0.503736	8.303726415	8.303726415	6.52E-08	2.55E-07	0.782510578	0	-0.129557628	0.083896481	10.57960289	3.71E-26	2.95E-25
miR-424-5p_MIR503HG	84848	hsa-miR-424-5p	hsa-mir-424	MIR503HG	ncRNA	junction	junction	0.587072824	0.511	0.607640424	0.53688334	0.434740567	0.523	0.592082418	0.482643273	0.525	0.54035747	0.419434196	0.419562162	0.768278506	0.480147806	0.826741795	0.632643206	0.243181191	0.344982771	8.77E-01	0.603893569	0.488171196	0.548320454	0.033519753	0.478399474	0.618241433	16.35812927	16.35812927	4.82E-13	7.84E-12	0.876696216	0	0.240852915	0.000219596	10.54703345	5.24E-26	4.11E-25
miR-548b-3p_FAM184A	79632	hsa-miR-548b-3p	hsa-mir-548b	FAM184A	protein_coding	intron	intron	0.556812044	0.428	0.518833909	0.506386397	0.269469583	0.324	0.159998197	0.062073819	0.636	0.446954462	-0.2823389	-0.028900431	0.193361789	0.062828887	0.441613123	0.094069686	0.327707159	0.413441439	6.51E-01	0.072441825	0.298042288	0.295519787	0.052545401	0.185912002	0.405127572	5.624084774	5.624084774	1.67E-05	4.15E-05	0.650992699	0	-0.282338894	1.12E-06	10.50997932	7.77E-26	6.03E-25
miR-181d-5p_NANOS3	342977	hsa-miR-181d-5p	hsa-mir-181d	NANOS3	protein_coding	intron	intron	0.56256739	0.502	0.488662259	0.288760439	0.231216712	0.398	0.388008268	0.296677712	3.55E-01	3.72E-01	0.528012125	0.290324835	0.786749626	0.111396691	0.602061168	0.658302167	0.015289029	0.099169319	3.29E-01	0.521273055	0.54689865	0.400410714	0.042938481	0.310842614	0.489978815	9.32521853	9.32521853	1.01E-08	4.69E-08	0.786749625	0	0.021807227	0.741639975	10.37522157	3.21E-25	2.46E-24
miR-642a-5p_GIPR	2696	hsa-miR-642a-5p	hsa-mir-642a	GIPR	protein_coding	intron	intron	0.310072474	0.362	0.503124478	0.512192608	0.284251977	0.4	0.8983841	0.110718687	0.486	0.255032579	0.394862513	0.664432473	0.678621331	0.088032867	0.53875676	0.365616377	0.420711403	0.442682363	3.61E-01	0.51907958	0.582703564	0.44316799	0.041296584	0.357024826	0.529311154	10.73134752	10.73134752	9.53E-10	5.81E-09	0.8983841	0	0.088032867	0.050762856	10.27713278	8.93E-25	6.78E-24
miR-128-3p_ARPP21	10777	hsa-miR-128-3p	hsa-mir-128-2	ARPP21	protein_coding	intron	intron	NA	0.252	NA	NA	0.649177503	0.272	-0.151310035	0.534637769	1.01E-01	-4.22E-02	0.122721462	0.311119653	0.28788662	0.177871698	0.329822794	0.478371902	NA	NA	2.02E-01	0.895525297	NA	0.306519817	0.068271153	0.160092757	0.452946878	4.489741329	4.489741329	0.000509093	0.000996305	0.895525297	0	-0.151310037	0.225222049	10.24920659	1.19E-24	8.96E-24
miR-196b-3p_HOXA10	3206	hsa-miR-196b-3p	hsa-mir-196b	HOXA10	protein_coding	readthrough	mix	-0.096195612	-0.0995	0.079271859	-0.138754878	-0.461437166	-0.233	-0.303760442	-0.139373081	-0.271	-0.222908284	-0.220073779	-0.309484747	-0.332162367	0.031502685	-0.002210033	-0.144665977	-0.08426383	-0.101474879	-2.53E-01	-0.009989065	0.450702307	-0.134412519	0.042075334	-0.222180127	-0.04664491	-3.194568085	-3.194568085	0.004552294	0.007773042	0.450702312	2.58E-08	-0.461437166	0	10.20140323	1.95E-24	1.45E-23
miR-16-1-3p_DLEU2	8847	hsa-miR-16-1-3p	hsa-mir-16-1	DLEU2	ncRNA	intron	intron	0.521197149	0.241	0.232600306	0.482944084	0.285188915	0.39	0.444364374	-0.046032208	3.76E-01	1.38E-01	-0.113553072	0.218062567	0.153321216	0.288628742	0.622990924	0.455010195	0.523659187	0.512904295	2.43E-01	0.763492824	0.09659027	0.328399308	0.047716205	0.228865048	0.427933569	6.882343331	6.882343331	1.10E-06	3.51E-06	0.763492823	0	-0.113553075	0.054240712	10.18755511	2.25E-24	1.66E-23
miR-615-3p_HOXC6	3223	hsa-miR-615-3p	hsa-mir-615	HOXC6	protein_coding	readthrough	mix	0.612773868	0.383	0.483205837	0.503349084	0.051655677	0.171	0.706267867	0.399107491	0.674	0.688367847	0.691256065	0.469362397	0.718978984	0.410337802	0.423075261	0.270076177	0.560545618	0.532737363	6.16E-01	0.610911136	0.768978838	0.513356328	0.040987266	0.427858389	0.598854266	12.52477605	12.52477605	6.36E-11	5.50E-10	0.76897884	0	0.051655676	0.243308611	10.00876961	1.39E-23	1.01E-22
miR-3943_HECW1	23072	hsa-miR-3943	hsa-mir-3943	HECW1	protein_coding	intron	intron	0.004292294	-0.117	-0.110171496	-0.106667961	0.498636932	-0.0863	NA	NA	-0.199	-0.244751255	NA	-0.140685072	-0.311646215	-0.088957237	-0.128344304	-0.286800492	-0.213779481	-0.156177964	-2.60E-01	-0.116733406	-0.188618957	-0.119862425	0.043108104	-0.210812576	-0.028912275	-2.780507908	-2.780507908	0.012820272	0.020222277	0.498636931	0	-0.311646215	2.17E-05	9.947600204	2.58E-23	1.86E-22
miR-3913-5p_CCT2	10576	hsa-miR-3913-5p	hsa-mir-3913-1	CCT2	protein_coding	divergent	divergent	0.591232071	0.281	-0.008248784	0.489908145	0.163105707	0.348	0.367214375	0.023485055	0.746	0.198159519	NA	0.08411967	0.155757251	0.081011376	0.777395206	0.194930535	0.249868991	0.366520181	1.63E-01	0.250980155	-0.013628352	0.278616109	0.051927683	0.16993022	0.387301998	5.365463948	5.365463948	3.54E-05	8.42E-05	0.777395206	0	-0.013628351	0.873485826	9.904385782	3.98E-23	2.83E-22
miR-9-5p_MIR9-3HG	254559	hsa-miR-9-5p	hsa-mir-9-3	MIR9-3HG	ncRNA	mix	mix	0.431658325	0.162	0.326516203	0.549463957	0.62753934	0.626	0.042440427	0.081846185	0.311	0.27694953	NA	0.419843809	0.701769273	0.288640739	0.203963499	0.222405635	0.249398407	0.465574351	5.35E-01	0.459606932	-0.252973353	0.343752992	0.051592236	0.235769201	0.451736783	6.6628822	6.6628822	2.26E-06	6.51E-06	0.701769278	0	-0.252973348	0.00265923	9.89197118	4.51E-23	3.18E-22
miR-676-3p_EDA	1896	hsa-miR-676-3p	hsa-mir-676	EDA	protein_coding	intron	intron	0.243918891	0.288	0.277615703	0.220569758	0.370913539	0.0927	0.674014893	0.329313417	0.549	0.565498701	NA	0.388939284	0.735673611	0.425363824	0.6533873	0.46905329	0.425878671	0.345875632	6.45E-01	0.837359311	0.705801578	0.467090907	0.044975493	0.372956117	0.561225697	10.38545374	10.38545374	2.85E-09	1.56E-08	0.83735931	0	0.092691571	0.16303872	9.820246323	9.21E-23	6.42E-22
miR-93-5p_MCM7	4176	hsa-miR-93-5p	hsa-mir-93	MCM7	protein_coding	intron	intron	0.394361076	0.686	0.364875712	0.688069516	0.416284363	0.495	0.631798633	0.197968513	0.584	0.603434987	0.535966169	0.493247932	0.334921949	0.558297722	0.500242605	0.413859953	0.530845322	0.565058149	3.89E-01	0.870510339	0.523882179	0.520017252	0.032140025	0.452974334	0.587060169	16.17974012	16.17974012	5.91E-13	9.17E-12	0.870510339	0	0.197968514	0.004535068	9.756789953	1.73E-22	1.19E-21
miR-770-5p_MEG3	55384	hsa-miR-770-5p	hsa-mir-770	MEG3	ncRNA	intron	intron	0.10818023	-0.182	-0.078103528	-0.264737478	0.23390678	-0.199	NA	-0.05039767	-0.201	NA	-0.016828109	0.074426255	0.600613428	-0.127849696	-0.082510286	-0.020120738	-0.220675914	-0.23986927	1.53E-01	-0.435099866	-0.186590136	-0.059344515	0.05294337	-0.170574409	0.051885379	-1.120905503	-1.120905503	0.277060606	0.328528462	0.600613426	0	-0.435099865	6.83E-07	9.726956728	2.31E-22	1.58E-21
miR-937-3p_PUF60	22827	hsa-miR-937-3p	hsa-mir-937	PUF60	protein_coding	readthrough	mix	0.291386514	0.56	0.347277139	0.551033813	0.009263796	0.389	0.218948659	0.105095578	5.39E-01	5.31E-01	0.473472716	0.29811386	0.226053203	0.200157336	0.35600435	0.172718667	0.548010825	0.54353534	3.88E-01	0.431188861	0.486357401	0.369908161	0.036182451	0.294432891	0.445383432	10.22341359	10.22341359	2.18E-09	1.22E-08	0.560420969	0	0.009263796	0.834363976	9.674705531	3.86E-22	2.61E-21
miR-582-3p_PDE4D	5144	hsa-miR-582-3p	hsa-mir-582	PDE4D	protein_coding	intron	intron	0.329200299	0.515	0.697156982	0.09833994	0.599837569	0.424	0.578677537	-0.01482902	0.396	0.502783333	0.499543783	0.396895699	0.41870304	0.383296193	0.56026469	0.599645933	0.098245948	0.108346706	6.97E-01	0.346714078	0.391464293	0.414905364	0.043774966	0.323592386	0.506218343	9.478142535	9.478142535	7.73E-09	3.77E-08	0.697156982	0	-0.014829016	0.833269006	9.623207154	6.38E-22	4.27E-21
miR-135b-3p_LEMD1	93273	hsa-miR-135b-3p	hsa-mir-135b	LEMD1	protein_coding	intron	intron	0.218746975	0.333	0.43392045	0.332560674	-0.088306968	0.292	NA	-0.13075198	3.67E-01	1.77E-01	0.207026201	0.255879192	-0.434575719	-0.099497944	0.113346947	0.317094231	0.290404832	0.310617133	-2.02E-01	0.308642653	0.560054528	0.177063475	0.055518881	0.060861122	0.293265828	3.189247927	3.189247927	0.004829164	0.008184414	0.560054528	7.60E-13	-0.434575719	1.22E-09	9.621072867	6.51E-22	4.32E-21
miR-99b-3p_SPACA6	147650	hsa-miR-99b-3p	hsa-mir-99b	SPACA6	protein_coding	intron	intron	0.588961896	0.377	0.616083071	0.659937508	0.396242721	0.259	0.272813129	-0.18766284	0.495	0.618221174	0.235755983	0.363952398	0.119511804	0.085264401	0.192716308	0.386209442	0.535707141	0.590688314	4.00E-01	0.514577574	0.372812801	0.377388871	0.046311111	0.280785587	0.473992156	8.148992009	8.148992009	8.75E-08	3.30E-07	0.659937496	0	-0.18766284	0.007192161	9.575376061	1.01E-21	6.63E-21
miR-155-3p_MIR155HG	114614	hsa-miR-155-3p	hsa-mir-155	MIR155HG	ncRNA	exon	exon	-0.007257609	0.501	0.287527139	0.085960317	-0.215928592	0.234	-0.181859001	0.380253144	8.88E-02	1.99E-01	-0.099071348	-0.015531352	-0.309443716	-0.102026233	0.258602052	0.401144953	0.315436657	0.240560009	5.71E-01	0.671631781	0.256869052	0.173915737	0.058372015	0.052153847	0.295677627	2.979436918	2.979436918	0.007410838	0.012080197	0.671631782	0	-0.309443717	2.50E-05	9.503654618	2.03E-21	1.32E-20
miR-185-5p_TANGO2	128989	hsa-miR-185-5p	hsa-mir-185	TANGO2	protein_coding	intron	intron	0.367936638	0.357	0.266321099	0.300827638	0.506150692	0.301	0.397689169	0.267403451	4.90E-01	6.02E-01	0.564606941	0.418092616	0.700794262	0.189472994	0.405525621	0.614159747	0.068211754	0.01599689	3.55E-01	0.56643269	0.173444701	0.378253006	0.040019009	0.294774815	0.461731196	9.451833351	9.451833351	8.09E-09	3.92E-08	0.700794259	0	0.015996904	0.745241945	9.470975255	2.77E-21	1.78E-20
miR-500a-5p_CLCN5	1184	hsa-miR-500a-5p	hsa-mir-500a	CLCN5	protein_coding	intron	intron	0.386384796	0.525	0.410819655	0.640250003	0.202559065	0.252	0.717581504	0.343229152	0.401	0.293562377	0.64235474	0.337695497	0.416698034	0.098632448	0.634860373	0.519789271	0.468237038	0.532016683	7.57E-01	0.358085343	0.322655362	0.446378281	0.038399637	0.366278042	0.52647852	11.62454438	11.62454438	2.38E-10	1.68E-09	0.756620357	0	0.098632448	0.028540315	9.456691385	3.18E-21	2.03E-20
miR-500b-5p_CLCN5	1184	hsa-miR-500b-5p	hsa-mir-500b	CLCN5	protein_coding	intron	intron	0.386384796	0.525	0.410880937	0.640255997	0.202302688	0.251	0.718246977	0.34033575	0.401	0.29377772	NA	0.33874342	0.417087003	0.098703066	0.634948436	0.519660043	0.468049952	0.531925158	7.56E-01	0.358152341	0.324454617	0.435678684	0.039021002	0.354006789	0.517350579	11.16523576	11.16523576	8.67E-10	5.33E-09	0.756315107	0	0.098703066	0.028426193	9.448344739	3.44E-21	2.18E-20
miR-675-3p_H19	283120	hsa-miR-675-3p	hsa-mir-675	H19	ncRNA	mix	mix	0.873619408	0.525	0.814435391	0.881065588	0.531713951	0.8	0.799862533	0.82557697	0.832	0.747764986	0.871774736	0.733936632	0.908566343	0.703490133	0.824509305	0.305843151	0.798517417	0.833347794	8.93E-01	0.707352108	0.776307203	0.770277513	0.029469028	0.708806197	0.831748829	26.13854465	26.13854465	6.18E-17	4.22E-15	0.908566342	0	0.30584315	0.002315144	9.419114561	4.55E-21	2.85E-20
miR-18a-5p_MIR17HG	407975	hsa-miR-18a-5p	hsa-mir-18a	MIR17HG	ncRNA	mix	mix	0.440164438	0.422	0.337065409	0.523773892	-0.024468354	0.465	0.108645718	0.010285866	4.84E-01	4.19E-01	NA	0.354359965	0.279532254	0.359574196	0.259989703	0.422700389	0.501214919	0.531850038	4.63E-01	0.73512731	0.28146732	0.372507259	0.040947883	0.286802356	0.458212163	9.097106744	9.097106744	2.36E-08	1.01E-07	0.73512731	0	-0.024468353	0.580684523	9.405064766	5.20E-21	3.23E-20
miR-200c-3p_PTPN6	5777	hsa-miR-200c-3p	hsa-mir-200c	PTPN6	protein_coding	readthrough	readthrough	0.39716557	0.105	0.137849676	0.043717953	0.436928895	0.196	0.208728471	0.033117577	1.20E-01	4.29E-02	0.566212821	0.069880494	0.31265107	0.155952948	0.154335538	0.176119229	0.109758526	0.018137424	-3.01E-01	-0.216309262	0.244392963	0.146085635	0.042992709	0.056404417	0.235766854	3.39791654	3.39791654	0.002855041	0.005038742	0.566212828	0	-0.300858005	0.00018331	9.378981859	6.66E-21	4.10E-20
miR-7-5p_MIR7-3HG	284424	hsa-miR-7-5p	hsa-mir-7-3	MIR7-3HG	ncRNA	intron	intron	0.079027846	0.088	NA	-0.122969267	0.633452553	0.0549	NA	-0.057236888	-0.125	0.012714261	NA	0.817840251	0.574473889	NA	NA	NA	0.150975039	0.009481715	2.17E-01	NA	NA	0.187361335	0.08527143	0.001570848	0.373151821	2.197234568	2.197234568	0.048376222	0.06812569	0.817840251	0	-0.124895191	0.272772757	9.286996354	1.59E-20	9.68E-20
miR-551b-3p_EGFEM1P	93556	hsa-miR-551b-3p	hsa-mir-551b	EGFEM1P	ncRNA	intron	intron	0.490269235	-0.0116	0.476063462	0.251618919	0.241880773	0.324	0.52166518	0.001526318	0.247	0.407663884	0.148788674	0.38322152	0.67387367	NA	0.562626394	0.774331669	0.099452895	0.180565495	6.87E-01	0.324542801	0.137700908	0.347893482	0.051341817	0.240433823	0.455353141	6.776025857	6.776025857	1.80E-06	5.35E-06	0.77433167	0	-0.011586298	0.804685106	9.202782635	3.49E-20	2.11E-19
miR-935_CACNG8	59283	hsa-miR-935	hsa-mir-935	CACNG8	protein_coding	exon	exon	-0.150088535	-0.265	NA	0.65787206	0.661430466	-0.273	NA	-0.000670225	-0.201	-0.382947894	-0.095311845	0.070273526	0.657663576	NA	0.547667692	NA	0.611943589	0.64907114	3.05E-01	NA	NA	0.192864758	0.105655269	-0.033743257	0.419472772	1.825415421	1.825415421	0.089342236	0.118028525	0.661430467	0	-0.382947878	0.001163637	9.163599768	5.02E-20	3.01E-19
miR-939-5p_CPSF1	29894	hsa-miR-939-5p	hsa-mir-939	CPSF1	protein_coding	junction	junction	0.422716588	0.39	0.1816272	0.263496265	-0.128728793	0.268	0.343560378	0.044745107	4.43E-01	3.69E-01	0.496072102	0.137057051	0.01703494	0.152301765	0.222296277	0.035445158	0.334044954	0.295136848	3.30E-01	0.476735762	0.174832754	0.24826918	0.036696588	0.171721438	0.324816922	6.765456703	6.765456703	1.40E-06	4.33E-06	0.496072104	0	-0.128728793	0.003524769	9.103905667	8.71E-20	5.18E-19
miR-204-5p_TRPM3	80036	hsa-miR-204-5p	hsa-mir-204	TRPM3	protein_coding	intron	intron	0.494815992	0.334	0.311039419	0.199568534	0.784356466	0.449	0.911084545	0.707726721	0.474	0.554577752	0.396712528	0.752790725	0.848128939	0.46141461	0.7670686	0.728580731	0.238425688	0.231006538	8.75E-01	0.862865927	0.208728121	0.557596763	0.054011705	0.444930321	0.670263206	10.32362823	10.32362823	1.85E-09	1.05E-08	0.911084545	0	0.19956852	0.006758504	9.096470725	9.33E-20	5.49E-19
miR-375_CFAP65	255101	hsa-miR-375	hsa-mir-375	CFAP65	protein_coding	readthrough	mix	-0.051335507	0.266	0.623106552	0.381201399	0.513170399	-0.0698	-0.035057094	0.168375888	0.334	0.247528169	0.314920823	0.377959	0.589498097	0.494797006	0.336346026	0.40142255	0.314919531	0.392554146	1.83E-01	0.449520521	0.343751507	0.327599249	0.040675296	0.242752068	0.41244643	8.054010199	8.054010199	1.05E-07	3.94E-07	0.623106552	0	-0.06978549	0.294074202	9.077231514	1.11E-19	6.50E-19
miR-598-3p_XKR6	286046	hsa-miR-598-3p	hsa-mir-598	XKR6	protein_coding	intron	intron	0.677679559	0.496	0.765468682	0.775184776	0.173670493	0.733	0.656623941	0.642018642	0.334	0.48223555	0.690683495	0.456124856	0.250761005	0.483341013	0.805354891	0.831882112	0.745430162	0.758973209	2.57E-01	0.361754328	0.433409805	0.570126089	0.044788017	0.476699923	0.663552255	12.72943366	12.72943366	4.76E-11	4.39E-10	0.831882111	0	0.173670493	7.81E-05	9.074850316	1.14E-19	6.60E-19
miR-33b-5p_SREBF1	6720	hsa-miR-33b-5p	hsa-mir-33b	SREBF1	protein_coding	intron	intron	0.410663121	0.405	0.423269943	0.452447759	0.22831463	0.493	0.295793191	0.258553906	0.248	0.616200105	-0.068798689	0.28456897	0.662709898	0.350429595	0.312028552	0.34361196	0.544168536	0.393763568	4.76E-01	0.553602845	0.536205686	0.394482154	0.035695298	0.320023067	0.46894124	11.05137582	11.05137582	5.74E-10	3.70E-09	0.662709897	0	-0.068798682	0.244483101	9.038905313	1.58E-19	9.07E-19
miR-9-3p_MIR9-3HG	254559	hsa-miR-9-3p	hsa-mir-9-3	MIR9-3HG	ncRNA	mix	mix	0.318809504	0.137	0.236574924	0.45853685	0.457003913	0.589	-0.121245949	0.101220692	2.54E-01	2.24E-01	NA	0.23947499	0.64437558	0.226593853	0.021041403	0.216049871	0.095949314	0.350411113	4.39E-01	0.407562263	-0.259925279	0.258415626	0.049884198	0.154006799	0.362824453	5.18031031	5.18031031	5.32E-05	0.000121524	0.644375581	0	-0.259925277	0.002000937	9.036085262	1.62E-19	9.24E-19
miR-548v_MTUS1	57509	hsa-miR-548v	hsa-mir-548v	MTUS1	protein_coding	intron	intron	0.089731636	0.312	0.354998494	0.377058626	0.547938134	0.171	0.189438128	0.158746889	0.395	0.541863353	NA	0.234683625	0.358903566	0.044688241	0.10554703	0.512085906	0.404870765	0.392461648	3.16E-01	0.46629183	0.529704544	0.330206513	0.035101285	0.256738681	0.403674346	9.407248713	9.407248713	1.40E-08	6.33E-08	0.547938134	0	0.044688241	0.32206857	9.017604623	1.92E-19	1.09E-18
miR-25-3p_MCM7	4176	hsa-miR-25-3p	hsa-mir-25	MCM7	protein_coding	intron	intron	0.512029904	0.663	0.542544143	0.701232217	0.321958928	0.671	0.565862273	0.359194323	6.30E-01	6.17E-01	0.560940569	0.33492226	0.28679528	0.501923755	0.27668818	0.442362371	0.674176281	0.682625982	6.30E-01	0.859321453	0.603086851	0.550041382	0.034579193	0.477910449	0.622172315	15.90671537	15.90671537	8.11E-13	1.20E-11	0.859321453	0	0.276688181	6.72E-06	9.009536494	2.07E-19	1.16E-18
miR-106b-3p_MCM7	4176	hsa-miR-106b-3p	hsa-mir-106b	MCM7	protein_coding	intron	intron	0.566069695	0.679	0.41580732	0.701326356	0.187855018	0.597	0.670464645	0.212361664	5.57E-01	5.55E-01	0.459290649	0.491952064	0.465457932	0.218566699	0.388656697	0.382934566	0.726701072	0.715001896	5.63E-01	0.805203769	0.436838535	0.516816724	0.038743045	0.436000148	0.5976333	13.33959995	13.33959995	2.05E-11	2.09E-10	0.805203769	0	0.187855017	1.88E-05	9.003781859	2.18E-19	1.20E-18
miR-218-5p_SLIT2	9353	hsa-miR-218-5p	hsa-mir-218-1	SLIT2	protein_coding	intron	intron	0.631830953	0.395	0.628177916	0.720496548	0.660171967	0.642	0.844710238	0.702363985	4.69E-01	5.52E-01	0.540562616	0.359551108	-0.084323463	0.272583171	0.693250279	0.415798038	0.657648438	0.688266545	6.19E-01	0.042491922	0.651262556	0.535153588	0.049289929	0.432336598	0.637970579	10.85726023	10.85726023	7.80E-10	4.93E-09	0.844710238	0	-0.084323463	0.261748783	9.003921268	2.18E-19	1.20E-18
miR-30e-3p_NFYC	4802	hsa-miR-30e-3p	hsa-mir-30e	NFYC	protein_coding	intron	intron	0.560181502	0.485	0.363388091	0.532960854	0.415279445	0.324	0.367519599	0.318229911	3.94E-01	3.54E-01	0.603281162	0.402545836	0.55853862	0.028041342	0.3368048	0.425783045	0.283391699	0.40079566	1.23E-01	0.293515363	0.335659428	0.378651411	0.030476801	0.315077919	0.442224903	12.42425071	12.42425071	7.34E-11	6.19E-10	0.603281218	0	0.028041341	0.534494044	8.997063274	2.32E-19	1.27E-18
miR-708-5p_TENM4	26011	hsa-miR-708-5p	hsa-mir-708	TENM4	protein_coding	intron	intron	0.658165572	0.388	0.765485275	NA	0.562826979	0.517	0.673621518	0.713284571	0.399	0.538026633	0.694041408	0.629590523	0.660746124	0.20841196	0.813248345	0.604620982	NA	NA	6.10E-01	0.813275871	0.729497627	0.614569298	0.037301823	0.53586933	0.693269265	16.47558334	16.47558334	6.92E-12	8.01E-11	0.813275872	0	0.20841196	3.05E-06	8.990709269	2.46E-19	1.33E-18
miR-95-3p_ABLIM2	84448	hsa-miR-95-3p	hsa-mir-95	ABLIM2	protein_coding	intron	intron	0.518747807	0.588	0.827289655	0.752695096	0.60767684	0.804	0.535352242	0.598326145	7.84E-01	7.64E-01	0.627148867	0.740541931	0.753000981	0.480244818	0.735584273	0.560583366	0.717227863	0.734504929	5.99E-01	0.661863789	0.777460901	0.684408424	0.02214534	0.638214055	0.730602793	30.90530272	30.90530272	2.34E-18	4.00E-16	0.827289655	0	0.480244818	0	8.960222415	3.24E-19	1.74E-18
miR-29b-3p_LINC-PINT	378805	hsa-miR-29b-3p	hsa-mir-29b-1	LINC-PINT	ncRNA	readthrough	readthrough	0.239495876	0.253	0.400703931	0.391232293	0.221639927	0.248	0.462376988	0.121991814	2.58E-01	1.37E-01	0.463548005	0.433469578	0.269324825	0.356959039	0.351355371	0.280286801	0.023413676	0.167167406	7.51E-01	0.249182949	0.269326938	0.308674515	0.034547964	0.236608726	0.380740305	8.934665966	8.934665966	2.03E-08	8.83E-08	0.750641761	0	0.027939602	0.672715517	8.947884785	3.62E-19	1.93E-18
miR-548s_LPIN1	23175	hsa-miR-548s	hsa-mir-548s	LPIN1	protein_coding	intron	intron	-0.030611575	0.277	0.077152344	0.180783204	-0.087392324	-0.0933	0.12675878	-0.121592331	0.31	0.338674728	NA	-0.135498866	-0.037849825	-0.113098487	-0.08669451	-0.062644079	0.09969043	0.132096809	6.73E-01	-0.281445979	0.215849059	0.069495109	0.050062365	-0.035286625	0.174276844	1.388170722	1.388170722	0.181148297	0.222525696	0.672596554	0	-0.281445978	0.001845599	8.916664121	4.81E-19	2.54E-18
miR-490-3p_CHRM2	1129	hsa-miR-490-3p	hsa-mir-490	CHRM2	protein_coding	intron	intron	0.399236739	0.072	NA	0.260898529	0.680976428	-0.0256	NA	0.048411286	0.0292	-0.074336323	0.083382266	0.737957547	0.704733214	0.566463916	0.798628504	NA	0.678630089	0.593421872	8.46E-01	NA	0.173582528	0.395261565	0.079693896	0.226318052	0.564205078	4.959747027	4.959747027	0.000141949	0.000304878	0.846217146	0	-0.074336309	0.543821814	8.889473598	6.14E-19	3.23E-18
miR-582-5p_PDE4D	5144	hsa-miR-582-5p	hsa-mir-582	PDE4D	protein_coding	intron	intron	0.365339295	0.483	0.721461044	0.174564311	0.565347773	0.395	0.516396976	-0.035566835	0.39	0.356142437	0.328239523	0.354278235	0.481590835	0.317331161	0.532954339	0.711107433	0.072084318	0.112089907	7.30E-01	0.446717537	0.263067939	0.398523883	0.045568923	0.303468775	0.49357899	8.745519015	8.745519015	2.87E-08	1.21E-07	0.729710851	0	-0.035566831	0.613534775	8.87982958	6.70E-19	3.49E-18
miR-139-5p_PDE2A	5138	hsa-miR-139-5p	hsa-mir-139	PDE2A	protein_coding	intron	intron	0.760038595	0.675	0.613155274	0.589647795	0.773102036	0.57	0.729304502	0.771512662	6.86E-01	2.17E-01	0.681736234	0.805401746	0.905510806	0.544867312	0.690108311	0.551922229	0.677012451	0.615410078	8.61E-01	0.730853859	0.669176942	0.686146603	0.027584996	0.628605309	0.743687897	24.87390591	24.87390591	1.62E-16	9.22E-15	0.905510806	0	0.217406417	0.072741132	8.875566778	6.96E-19	3.60E-18
miR-224-5p_GABRE	2564	hsa-miR-224-5p	hsa-mir-224	GABRE	protein_coding	intron	intron	0.828921946	0.812	0.796502161	0.887793467	0.46622581	0.603	0.117365185	0.456076359	8.26E-01	8.03E-01	0.806728403	0.729579939	0.739418969	0.582691205	0.673215622	0.668230178	0.689180899	0.839151972	5.53E-01	0.813600385	0.714488482	0.699353389	0.035369918	0.625573032	0.773133746	19.77254741	19.77254741	1.34E-14	3.84E-13	0.887793469	0	0.117365184	0.347982203	8.836306381	9.89E-19	5.08E-18
miR-1258_ZNF385B	151126	hsa-miR-1258	hsa-mir-1258	ZNF385B	protein_coding	intron	intron	-0.021974114	0.198	0.397624782	0.263704977	0.616327739	0.0817	0.226531252	0.022854233	4.13E-01	2.81E-01	0.257536499	0.194369036	-0.051650057	0.024171631	0.288601454	0.051377795	0.317159423	0.319198996	1.45E-01	0.278659605	0.101461281	0.217377009	0.036356047	0.141539624	0.293214393	5.979115668	5.979115668	7.58E-06	1.97E-05	0.616327739	0	-0.051650057	0.492304596	8.814299934	1.20E-18	6.14E-18
miR-342-5p_EVL	51466	hsa-miR-342-5p	hsa-mir-342	EVL	protein_coding	intron	intron	0.427995156	0.696	0.570097064	0.53041922	0.187693444	0.477	0.552262043	0.349136337	0.418	0.371718992	0.683634562	0.586610324	0.660250525	0.272560354	0.324335493	0.627467804	0.419674998	0.470457475	7.14E-01	0.797662271	0.462443336	0.510145999	0.035406384	0.436289576	0.584002422	14.40830552	14.40830552	5.04E-12	6.04E-11	0.797662271	0	0.187693445	1.91E-05	8.799758015	1.37E-18	6.93E-18
miR-934_VGLL1	51442	hsa-miR-934	hsa-mir-934	VGLL1	protein_coding	intron	intron	0.840609612	0.691	0.478990503	0.369180871	NA	0.231	0.015113695	-0.00641133	4.17E-01	0.526202857	0.268718221	0.566388935	-0.151294142	-0.131488893	NA	NA	0.399124614	0.383344809	5.43E-01	0.187347642	0.41504471	0.340162432	0.064545495	0.203983342	0.476341523	5.270118912	5.270118912	6.25E-05	0.000141819	0.840609607	4.44E-16	-0.15129414	0.043212608	8.78019557	1.63E-18	8.20E-18
miR-15a-5p_DLEU2	8847	hsa-miR-15a-5p	hsa-mir-15a	DLEU2	ncRNA	intron	intron	0.438512915	0.313	0.300662331	0.554436221	0.352073682	0.339	0.537979168	0.159063503	2.65E-01	1.90E-01	0.239621714	0.292922662	-0.031741242	0.414195637	0.648897182	0.386635779	0.497017691	0.529366214	4.10E-01	0.76790003	0.018327665	0.369702423	0.042477924	0.281095025	0.458309821	8.70340131	8.70340131	3.10E-08	1.30E-07	0.767900029	0	-0.031741235	0.673171032	8.776835022	1.68E-18	8.38E-18
miR-9-3p_C1ORF61	10485	hsa-miR-9-3p	hsa-mir-9-1	C1ORF61	protein_coding	intron	intron	0.413962771	0.404	0.267099672	0.445820335	0.676948048	0.509	0.026034184	-0.030608117	7.93E-01	7.08E-01	-0.083025947	0.331222192	-0.05238107	0.174411303	0.270552968	0.334884431	0.382751729	0.406732582	1.99E-01	0.547712541	-0.171998323	0.316897993	0.058292247	0.195302496	0.43849349	5.436366039	5.436366039	2.54E-05	6.17E-05	0.793457161	0	-0.171998318	0.042905086	8.758944905	1.97E-18	9.75E-18
miR-502-5p_CLCN5	1184	hsa-miR-502-5p	hsa-mir-502	CLCN5	protein_coding	intron	intron	0.358481035	0.304	0.347390426	0.477801069	0.030832247	0.116	0.629417398	0.005898649	0.405	0.290923116	0.12421673	0.361538933	0.396891765	0.000704364	0.622449718	0.480375945	0.407370444	0.438971067	6.77E-01	0.108760701	0.419933575	0.334202896	0.044759402	0.240836419	0.427569372	7.466652372	7.466652372	3.33E-07	1.15E-06	0.677055393	0	0.000704364	0.98755373	8.751083464	2.11E-18	1.04E-17
miR-324-3p_DVL2	1856	hsa-miR-324-3p	hsa-mir-324	DVL2	protein_coding	readthrough	readthrough	0.381671978	0.297	0.449016109	0.561424322	-0.456913849	0.461	0.36528223	-0.066695792	0.432	0.572325386	0.519539239	0.413766735	0.536482275	0.181284862	0.409633121	0.364487131	0.298390738	0.418447193	2.04E-01	0.140269826	0.321023953	0.322733157	0.052339679	0.213554501	0.431911813	6.166127989	6.166127989	5.04E-06	1.36E-05	0.572325324	2.78E-07	-0.456913849	0	8.747146502	2.19E-18	1.07E-17
miR-125b-5p_MIR99AHG	388815	hsa-miR-125b-5p	hsa-mir-125b-2	MIR99AHG	ncRNA	intron	intron	0.617890112	0.582	0.690407582	0.723588085	0.050833526	0.463	0.32740653	0.417927221	3.65E-01	3.19E-01	0.483778523	0.558898806	0.044676364	0.599198455	0.302336547	0.389564707	0.742113585	0.724393712	7.70E-01	0.480695203	0.364350625	0.484777764	0.045598288	0.389661402	0.579894127	10.63149044	10.63149044	1.12E-09	6.59E-09	0.770122054	0	0.044676362	0.552620435	8.734310658	2.45E-18	1.19E-17
miR-378a-5p_PPARGC1B	133522	hsa-miR-378a-5p	hsa-mir-378a	PPARGC1B	protein_coding	intron	intron	0.55002879	0.517	0.632753898	0.664385919	0.499446555	0.461	0.71703064	0.170276312	0.614	0.58054769	0.725097056	0.56018179	-0.024124489	0.370352692	0.549581234	0.372139486	0.594502057	0.606068199	7.39E-01	0.043843773	0.568619077	0.506814252	0.044811304	0.413339511	0.600288993	11.30996448	11.30996448	3.84E-10	2.61E-09	0.738579724	0	-0.024124488	0.748552113	8.694527621	3.48E-18	1.67E-17
miR-125a-5p_SPACA6	147650	hsa-miR-125a-5p	hsa-mir-125a	SPACA6	protein_coding	mix	mix	0.45870101	0.197	0.56689971	0.660631387	0.48669026	0.303	0.31029109	-0.092617555	4.88E-01	2.00E-01	0.395578978	0.47473126	0.265969469	0.366001947	0.22644605	0.644317432	0.498770193	0.563855597	4.22E-01	0.724694328	0.331211972	0.410157076	0.041473557	0.323644752	0.4966694	9.889604484	9.889604484	3.81E-09	2.00E-08	0.724694327	0	-0.092617547	0.187654902	8.688548315	3.67E-18	1.75E-17
miR-887-3p_FBXL7	23194	hsa-miR-887-3p	hsa-mir-887	FBXL7	protein_coding	intron	intron	0.331341338	0.552	0.480022747	0.440459266	0.599398522	0.287	0.700218645	0.468991977	0.5	0.509464031	0.597215395	0.383096948	0.713067501	0.184416747	0.366792177	0.739528101	0.163022336	0.3069217	6.72E-01	0.818825838	0.692917626	0.505006882	0.04091049	0.419669096	0.590344668	12.34419065	12.34419065	8.24E-11	6.70E-10	0.818825837	0	0.166199704	0.011408409	8.665669695	4.49E-18	2.13E-17
miR-148b-5p_COPZ1	22818	hsa-miR-148b-5p	hsa-mir-148b	COPZ1	protein_coding	intron	intron	0.317330296	0.155	0.289426705	0.315653778	-0.026067	0.237	0.063537177	0.155359175	1.21E-01	1.40E-01	0.134350474	0.386710813	0.31480952	0.14310854	0.564102981	0.189951168	0.428784399	0.321232592	1.91E-01	0.394187235	0.219589665	0.246657944	0.030940118	0.182117988	0.3111979	7.97210731	7.97210731	1.23E-07	4.52E-07	0.564102981	0	-0.026067	0.556205297	8.655103804	4.92E-18	2.32E-17
let-7e-5p_SPACA6	147650	hsa-let-7e-5p	hsa-let-7e	SPACA6	protein_coding	intron	intron	0.585365901	0.287	0.563268155	0.490859008	0.417668272	0.195	0.064186049	-0.237647094	3.17E-01	5.05E-01	0.250918313	0.319668059	0.012383971	0.299566587	0.204747337	0.427405712	0.535532844	0.506222906	1.43E-01	0.643320096	0.334710002	0.330830054	0.047051352	0.232682653	0.428977455	7.031254954	7.031254954	8.06E-07	2.61E-06	0.643320096	2.22E-15	-0.237647087	0.000620282	8.652010192	5.06E-18	2.37E-17
let-7a-5p_MIRLET7BHG	400931	hsa-let-7a-5p	hsa-let-7a-3	MIRLET7BHG	ncRNA	exon	exon	0.01124015	0.334	0.123595529	0.078262655	-0.075218492	0.0296	0.15957608	-0.237773823	-1.80E-01	9.83E-02	NA	-0.003576596	0.185817086	0.086488048	0.137667204	0.095173034	0.066280056	0.09975122	6.01E-01	0.39624207	0.003298908	0.105096653	0.042620258	0.015891428	0.194301877	2.465884976	2.465884976	0.023357797	0.035062363	0.601319154	4.44E-16	-0.237773829	0.000616008	8.639643995	5.64E-18	2.62E-17
miR-9-5p_C1ORF61	10485	hsa-miR-9-5p	hsa-mir-9-1	C1ORF61	protein_coding	intron	intron	0.448263274	0.384	0.265056914	0.369089002	0.743509857	0.528	0.270649061	0.063708024	7.77E-01	5.67E-01	0.15419828	0.297815473	-0.037244233	0.196201768	0.374967601	0.320321965	0.363210555	0.356541479	8.62E-02	0.65086642	-0.195882263	0.33650622	0.053421104	0.22507175	0.44794069	6.299125159	6.299125159	3.78E-06	1.06E-05	0.776938143	0	-0.19588226	0.020832952	8.630637928	6.10E-18	2.82E-17
miR-99b-5p_SPACA6	147650	hsa-miR-99b-5p	hsa-mir-99b	SPACA6	protein_coding	intron	intron	0.501494725	0.288	0.535775839	0.639030669	0.456860346	0.355	0.293118592	-0.139461194	0.598	0.424891142	0.230452217	0.277735666	0.16873792	0.279891444	0.13128935	0.515125758	0.465295471	0.524039438	3.75E-01	0.697856184	0.342835137	0.381269401	0.042342105	0.292945318	0.469593484	9.004498065	9.004498065	1.79E-08	7.94E-08	0.697856185	0	-0.139461179	0.046657421	8.629555291	6.16E-18	2.82E-17
miR-1247-5p_DIO3	1735	hsa-miR-1247-5p	hsa-mir-1247	DIO3	protein_coding	divergent	divergent	0.537451386	0.563	0.818712627	0.409531973	0.578490896	0.71	0.517140536	0.407515064	6.87E-01	5.32E-01	0.457989048	0.783191117	0.685326829	0.523117489	0.87810408	0.618582747	0.654426863	0.556332433	8.96E-01	0.665810625	0.401418162	0.621727113	0.032621805	0.55367922	0.689775006	19.05863617	19.05863617	2.71E-14	7.40E-13	0.89556042	0	0.401418165	9.71E-07	8.606598511	7.53E-18	3.43E-17
miR-3189-3p_GDF15	9518	hsa-miR-3189-3p	hsa-mir-3189	GDF15	protein_coding	intron	intron	0.090034457	-0.165	-0.227846169	-0.200447611	-0.137236335	-0.219	0.106287817	-0.123469364	0.436	-0.041247018	NA	-0.328213579	-0.076726013	-0.13431543	-0.241012559	0.640000172	0.048244325	-0.116322203	-1.24E-01	NA	-0.151787224	-0.055722161	0.054775454	-0.17080112	0.059356799	-1.017283407	-1.017283407	0.322498093	0.375240541	0.640000171	1.69E-12	-0.328213579	7.73E-06	8.594172349	8.39E-18	3.79E-17
miR-338-5p_AATK	9625	hsa-miR-338-5p	hsa-mir-338	AATK	protein_coding	intron	intron	0.572875498	0.597	0.689781056	0.766895663	0.751887774	0.134	0.569347111	0.381191735	0.795	0.57911057	0.70686946	0.681582209	0.70511074	0.561018513	0.745793975	0.829699924	0.79849948	0.810536127	8.24E-01	0.367044243	0.694752583	0.654094828	0.037740849	0.575368797	0.732820859	17.33121676	17.33121676	1.63E-13	3.01E-12	0.829699924	0	0.134400486	0.042615761	8.565576354	1.08E-17	4.85E-17
miR-1298-5p_HTR2C	3358	hsa-miR-1298-5p	hsa-mir-1298	HTR2C	protein_coding	intron	intron	0.029663915	0.0892	0.102589424	0.013145301	0.301469354	-0.0871	NA	0.141185727	1.64E-01	3.73E-02	0.080511322	NA	NA	0.485766853	NA	-0.016049707	-0.03121854	-0.008480328	7.09E-01	-0.041705701	-0.132523305	0.115547947	0.053481074	0.002173136	0.228922759	2.16053903	2.16053903	0.046243699	0.065392229	0.709020686	0	-0.132523305	0.119901952	8.560598392	1.12E-17	5.01E-17
miR-675-5p_H19	283120	hsa-miR-675-5p	hsa-mir-675	H19	ncRNA	mix	mix	0.343272608	-0.0935	-0.029552706	0.108792752	-0.191010824	-0.00867	-0.300666823	-0.044145935	-0.137	0.420290404	0.486831342	-0.139113044	0.280657718	-0.310815792	0.156583859	-0.025932295	0.092010338	0.099141119	5.65E-01	-0.393183107	0.131195312	0.048349267	0.057365742	-0.071313575	0.168012108	0.842824736	0.842824736	0.409293219	0.458274211	0.565326323	4.82E-14	-0.393183108	8.90E-06	8.524920099	1.53E-17	6.78E-17
miR-505-3p_ATP11C	286410	hsa-miR-505-3p	hsa-mir-505	ATP11C	protein_coding	intron	intron	0.459322962	0.443	0.448353147	0.33311201	0.26404892	0.369	0.257082936	0.183217609	0.402	0.584470861	0.649858394	0.305401929	0.602846748	0.119231515	0.025125437	0.471736887	0.01849023	0.092297663	5.11E-01	0.419026157	0.16438256	0.339490205	0.041357436	0.253220105	0.425760305	8.208685975	8.208685975	7.81E-08	2.98E-07	0.64985837	0	0.019346345	0.769926325	8.505176227	1.81E-17	7.99E-17
miR-224-3p_GABRE	2564	hsa-miR-224-3p	hsa-mir-224	GABRE	protein_coding	intron	intron	0.829699076	0.676	0.729527869	0.745490313	-0.039378146	0.543	0.315025466	0.405949168	8.18E-01	6.53E-01	0.590004112	0.623067063	0.447858076	0.443363828	0.515094889	0.363339083	0.510936659	0.662686321	3.65E-01	0.768683652	0.631740915	0.557640379	0.044663965	0.464472981	0.650807777	12.48524134	12.48524134	6.73E-11	5.75E-10	0.829699076	2.66E-15	-0.039378146	0.373899453	8.498072715	1.93E-17	8.45E-17
miR-374a-5p_FTX	100302692	hsa-miR-374a-5p	hsa-mir-374a	FTX	ncRNA	intron	intron	-0.104775356	0.00104	0.144083852	0.265677345	-0.290362252	0.36	-0.210944616	-0.008468092	0.253	0.092197821	NA	0.083107496	-0.281009936	-0.066642142	-0.001866685	-0.066017966	0.145689667	0.189711612	1.49E-01	-0.137783554	-0.125135873	0.022339031	0.041244531	-0.063986764	0.108664827	0.541624087	0.541624087	0.594372614	0.644375389	0.360262317	2.15E-08	-0.29036225	2.10E-11	8.445874316	3.02E-17	1.31E-16
let-7b-3p_MIRLET7BHG	400931	hsa-let-7b-3p	hsa-let-7b	MIRLET7BHG	ncRNA	exon	exon	0.10837557	0.174	0.115292575	0.515886956	0.036151411	0.0831	0.273687609	-0.284672665	5.02E-01	2.89E-01	NA	0.260453461	0.272084403	0.110911655	0.157827732	0.344415074	0.13342461	0.186892678	3.53E-01	0.513574411	0.154687503	0.212345519	0.042102184	0.124224635	0.300466404	5.043574868	5.043574868	7.21E-05	0.000161988	0.51588696	7.79E-14	-0.284672671	3.68E-05	8.414401114	3.95E-17	1.71E-16
miR-574-3p_FAM114A1	92689	hsa-miR-574-3p	hsa-mir-574	FAM114A1	protein_coding	intron	intron	0.417490947	0.297	0.245942356	0.351619581	0.616421935	0.417	0.59443773	0.111676702	0.171	0.46159453	0.527328389	0.408334938	0.577923884	0.014202492	0.116995758	0.744848531	0.209821502	0.261386085	7.19E-01	0.700981124	0.305541813	0.396838879	0.047077805	0.298636298	0.495041459	8.4294261	8.4294261	5.15E-08	2.07E-07	0.74484853	0	0.01420249	0.75309437	8.410889491	4.07E-17	1.75E-16
miR-191-5p_IMPDH2	3615	hsa-miR-191-5p	hsa-mir-191	IMPDH2	protein_coding	readthrough	mix	0.315108802	0.135	0.25991839	0.489896393	-0.186341326	0.243	0.361956536	-0.024155728	5.02E-02	5.05E-02	0.175233867	-0.076106327	0.308185969	0.303591365	0.271649291	-0.037688546	0.319843767	0.370853834	1.62E-01	0.252810372	-0.059726449	0.178704738	0.039428036	0.096459297	0.260950179	4.532428124	4.532428124	0.000202857	0.000422413	0.489896362	1.94E-12	-0.186341327	2.20E-05	8.354199281	6.59E-17	2.81E-16
miR-378a-3p_PPARGC1B	133522	hsa-miR-378a-3p	hsa-mir-378a	PPARGC1B	protein_coding	intron	intron	0.621066063	0.555	0.691550777	0.598797998	0.443882817	0.502	0.737817898	0.178954331	0.421	0.595541809	0.612298437	0.520428412	-0.03240808	0.437662076	0.55092657	0.391780604	0.583185557	0.575472655	7.50E-01	-0.057840971	0.612510642	0.496448789	0.046580405	0.399283767	0.593613811	10.65788909	10.65788909	1.07E-09	6.35E-09	0.749919395	0	-0.05784097	0.530325148	8.319016651	8.87E-17	3.76E-16
miR-629-5p_TLE3	7090	hsa-miR-629-5p	hsa-mir-629	TLE3	protein_coding	intron	intron	0.34663183	0.272	0.458373148	0.35974746	0.142594902	0.448	0.400039329	0.195714019	0.317	0.263675157	0.362510969	0.404957213	0.723984795	0.395522183	0.603465569	0.423990478	0.277042968	0.324031816	7.26E-01	0.323434002	0.337390292	0.392339413	0.033799206	0.321835504	0.462843322	11.6079475	11.6079475	2.44E-10	1.70E-09	0.726249935	0	0.142594903	0.001215511	8.300092149	1.04E-16	4.38E-16
miR-145-3p_CARMN	728264	hsa-miR-145-3p	hsa-mir-145	CARMN	ncRNA	intron	intron	0.33197979	0.518	0.623488019	0.665577199	0.421690166	0.333	0.666317773	0.313587241	5.90E-01	2.72E-01	NA	0.63011164	0.762583757	0.544914419	0.890731208	0.422370517	0.62534712	0.658687167	8.26E-01	0.748805126	0.597810091	0.584718168	0.038576876	0.503975838	0.665460498	15.15721919	15.15721919	4.58E-12	5.59E-11	0.890731208	0	0.272393901	0.023553232	8.294702864	1.09E-16	4.57E-16
miR-3613-3p_DLEU2	8847	hsa-miR-3613-3p	hsa-mir-3613	DLEU2	ncRNA	intron	mix	0.105520497	0.0663	0.036740137	0.168160584	0.013300717	0.0837	0.041711333	-0.093477128	0.357	0.13381048	NA	0.289591347	0.048845027	0.015426947	0.220511055	0.13113182	0.100607931	0.140939491	1.20E-01	0.699299662	0.032172477	0.137242866	0.038655497	0.05633598	0.218149752	3.550410041	3.550410041	0.002136247	0.00388047	0.699299663	0	-0.093477113	0.183574354	8.252843239	1.55E-16	6.44E-16
miR-1251-5p_RMST	196475	hsa-miR-1251-5p	hsa-mir-1251	RMST	ncRNA	intron	intron	0.0093742	0.215	NA	0.179074568	0.529574861	NA	0.518431847	0.396828754	8.76E-02	-1.07E-01	0.534262457	0.538654422	0.793908361	0.108436347	NA	NA	0.178677383	0.170041647	7.71E-01	0.534612951	0.020351814	0.333042362	0.066043567	0.193036254	0.47304847	5.042767622	5.042767622	0.000120065	0.000259508	0.793908361	0	-0.107072763	0.381200903	8.240407013	1.72E-16	7.10E-16
miR-628-3p_CCPG1	9236	hsa-miR-628-3p	hsa-mir-628	CCPG1	protein_coding	intron	intron	-0.09338451	-0.115	0.028971947	0.011021071	0.153675518	0.0965	0.19538334	0.115438338	0.316	-0.086871749	0.117772731	-0.14537876	0.162783051	-0.110042389	0.038288263	0.282199312	-0.135382669	-0.095337917	6.49E-01	0.068323136	0.023882013	0.07078886	0.0420845	-0.016997869	0.15857559	1.682064885	1.682064885	0.108105127	0.139840534	0.648988092	0	-0.145378758	0.05283969	8.222821789	1.99E-16	8.18E-16
miR-499a-5p_MYH7B	57644	hsa-miR-499a-5p	hsa-mir-499a	MYH7B	protein_coding	intron	intron	0.176622509	-0.077	0.314087833	0.195824731	0.158858706	0.336	-0.250914448	-0.116488198	0.177	0.194798758	-0.147145828	0.034372219	-0.0966705	0.383746447	-0.100634504	-0.076765922	0.380209909	0.312166078	3.53E-01	0.150084784	0.756464344	0.150974569	0.053383682	0.039618158	0.262330979	2.8281033	2.8281033	0.010389935	0.016541552	0.756464342	0	-0.250914447	0.04214096	8.164570749	3.23E-16	1.32E-15
miR-2115-3p_SPINK8	646424	hsa-miR-2115-3p	hsa-mir-2115	SPINK8	protein_coding	intron	intron	-0.019718046	0.489	NA	0.087714114	0.471177217	-0.0141	NA	NA	NA	1.87E-01	NA	NA	NA	0.033006488	NA	NA	-0.130163398	-0.033262883	NA	NA	0.0229771	0.115559125	0.069002519	-0.040535417	0.271653666	1.674708796	1.674708796	0.128313918	0.16286119	0.488610889	0	-0.125675832	0.056479896	8.141168329	3.91E-16	1.59E-15
miR-490-5p_CHRM2	1129	hsa-miR-490-5p	hsa-mir-490	CHRM2	protein_coding	intron	intron	0.13319441	0.0569	NA	-0.198715102	0.022612571	NA	NA	NA	-0.0647	0.046281962	0.068075228	-0.075844265	-0.552909089	-0.272780469	0.00039321	NA	0.183099771	0.043359542	2.67E-01	NA	0.296563178	-0.007790326	0.056621061	-0.129230425	0.113649773	-0.13758707	-0.13758707	0.892525985	0.91530818	0.296563175	0.000392692	-0.552909086	1.11E-15	8.1309437	4.26E-16	1.72E-15
miR-660-5p_CLCN5	1184	hsa-miR-660-5p	hsa-mir-660	CLCN5	protein_coding	intron	intron	0.560068562	0.616	0.498256976	0.74687329	0.224208964	0.305	0.862483179	0.373885692	0.601	0.347215855	0.541382221	0.474332639	0.416640745	0.275482326	0.770437021	0.671916178	0.582619733	0.645332344	7.54E-01	0.275652582	0.49088524	0.531229056	0.040080038	0.447623561	0.614834551	13.25420523	13.25420523	2.30E-11	2.31E-10	0.862483179	0	0.224208964	2.96E-07	8.048031369	8.41E-16	3.38E-15
miR-10b-3p_HOXD3	3232	hsa-miR-10b-3p	hsa-mir-10b	HOXD3	protein_coding	intron	intron	0.455382661	0.597	0.387526358	0.407463343	0.778591074	0.173	0.866103958	0.473992565	2.99E-01	2.38E-01	0.619150371	0.339397729	0.526360822	0.545456753	0.586570014	0.39822849	0.416242744	0.432086744	4.13E-01	0.41551317	0.742627332	0.492843922	0.038088954	0.413391756	0.572296088	12.9392873	12.9392873	3.55E-11	3.32E-10	0.866103959	0	0.172537066	0.009039935	8.018781971	1.07E-15	4.27E-15
miR-135b-5p_LEMD1	93273	hsa-miR-135b-5p	hsa-mir-135b	LEMD1	protein_coding	intron	intron	0.41072436	0.464	0.5771014	0.41460123	0.386988143	0.478	0.124791689	0.180395987	6.79E-01	6.05E-01	0.529632281	0.695166297	0.328962205	0.292619955	0.697149032	0.540648199	0.455510244	0.450448719	3.15E-02	0.642898725	0.649076047	0.467309456	0.039900902	0.384077632	0.55054128	11.7117516	11.7117516	2.09E-10	1.52E-09	0.697149033	0	0.031520277	0.701787447	8.01100133	1.14E-15	4.53E-15
miR-628-5p_CCPG1	9236	hsa-miR-628-5p	hsa-mir-628	CCPG1	protein_coding	intron	intron	0.166081203	0.135	0.30922692	0.195106758	0.240692788	0.389	0.100476486	0.139260139	0.303	0.295671391	0.062306199	0.214104536	0.231700061	0.303129776	0.203655287	0.167996425	-0.247772442	0.06535535	5.32E-01	-0.079873456	-0.02805912	0.178507325	0.037330388	0.1006375	0.256377149	4.781823475	4.781823475	0.000113689	0.000247292	0.531810093	2.51E-12	-0.248697079	0.000133697	8.004504972	1.20E-15	4.74E-15
miR-140-3p_WWP2	11060	hsa-miR-140-3p	hsa-mir-140	WWP2	protein_coding	intron	intron	0.178191431	0.421	0.261765414	0.39809917	0.419493112	0.131	0.047083312	0.358178689	2.41E-01	-8.21E-02	0.222469591	-0.006269525	0.402660237	0.152936676	0.767415705	0.500838469	0.164706214	0.256520583	4.90E-01	0.349123034	0.295741344	0.295738065	0.041979392	0.208170587	0.383305543	7.04483909	7.04483909	7.84E-07	2.55E-06	0.767415704	0	-0.082104459	0.502421214	7.934934158	2.11E-15	8.27E-15
miR-145-5p_CARMN	728264	hsa-miR-145-5p	hsa-mir-145	CARMN	ncRNA	intron	intron	0.312627765	0.368	0.521320685	0.670614273	0.472284544	0.285	0.718206229	0.232579803	5.42E-01	2.23E-01	NA	0.552484056	0.737656356	0.627828991	0.866396366	0.498125492	0.581332828	0.633358215	8.17E-01	0.729217083	0.577782374	0.559877968	0.041371119	0.47328722	0.646468715	13.5330632	13.5330632	3.32E-11	3.16E-10	0.866396366	0	0.223183007	0.065277261	7.89975772	2.79E-15	1.09E-14
miR-185-3p_TANGO2	128989	hsa-miR-185-3p	hsa-mir-185	TANGO2	protein_coding	intron	intron	0.324950656	0.317	0.229131593	0.215661767	0.35841584	0.231	0.329918397	0.323314853	1.65E-01	2.58E-01	0.551843864	0.17069336	0.690610025	0.093699992	0.249399285	0.477773933	0.058355675	0.171928546	1.84E-01	0.568919541	0.231482181	0.298990544	0.036216313	0.223444639	0.374536449	8.255687006	8.255687006	7.15E-08	2.76E-07	0.690610025	0	0.059486791	0.368113005	7.869015478	3.57E-15	1.39E-14
miR-23b-5p_C9ORF3	84909	hsa-miR-23b-5p	hsa-mir-23b	C9ORF3	protein_coding	intron	intron	0.382212059	0.238	0.515353089	0.220483959	0.325441048	0.324	0.353134939	0.170381588	3.40E-01	3.45E-01	0.570817383	0.216297837	0.417856004	0.065475516	0.268606578	0.500157374	0.13886031	0.157763929	2.78E-01	0.347520297	0.444712225	0.313236755	0.02980507	0.251064469	0.37540904	10.50951264	10.50951264	1.36E-09	7.87E-09	0.570817366	0	0.065475514	0.146596167	7.828186068	4.95E-15	1.91E-14
miR-3605-3p_PHC2	1912	hsa-miR-3605-3p	hsa-mir-3605	PHC2	protein_coding	junction	junction	0.123037929	0.0843	0.26443835	0.074131887	0.402136721	0.126	0.374470802	0.175074784	0.316	0.033763816	NA	0.090928072	0.244144584	0.009538369	0.35155176	0.358667659	0.091576384	0.168326155	6.32E-01	0.362366149	0.251362422	0.229339944	0.035877816	0.154246811	0.304433076	6.392249206	6.392249206	3.94E-06	1.09E-05	0.632376242	0	0.00953837	0.832689562	7.824613975	5.09E-15	1.95E-14
miR-93-3p_MCM7	4176	hsa-miR-93-3p	hsa-mir-93	MCM7	protein_coding	intron	intron	0.44000912	0.461	0.356717707	0.664266893	0.345369958	0.44	0.461484394	0.204742465	0.435	0.335331609	0.564482446	0.419234962	0.346829644	0.418721284	0.317872562	0.302433603	0.624520666	0.636609468	3.38E-01	0.806515804	0.437933952	0.454012812	0.032214288	0.386814985	0.521210639	14.09352318	14.09352318	7.55E-12	8.59E-11	0.806515804	0	0.204742463	0.00330848	7.819619758	5.30E-15	2.02E-14
miR-3917_STMN1	3925	hsa-miR-3917	hsa-mir-3917	STMN1	protein_coding	mix	mix	0.588072777	0.302	0.365340925	0.426532551	0.204819815	0.388	0.006919512	0.007981586	0.351	0.362220813	NA	0.272614313	0.117595725	0.121327512	0.379261477	0.399520356	0.331429349	0.384467631	3.13E-01	0.841930185	0.086639814	0.317658862	0.043901731	0.225771482	0.409546242	7.235679584	7.235679584	7.20E-07	2.39E-06	0.841930185	0	0.00691951	0.956026183	7.812464617	5.61E-15	2.13E-14
miR-504-5p_FGF13	2258	hsa-miR-504-5p	hsa-mir-504	FGF13	protein_coding	intron	intron	0.402797843	0.486	0.130080101	0.109462083	0.643664493	0.125	0.484571257	0.333770607	0.641	0.57375538	NA	4.46E-01	0.66265353	0.266517925	0.359238745	0.517161885	0.212262339	0.169064346	5.84E-01	0.775764844	0.451231081	0.420277864	0.045272821	0.32552076	0.515034967	9.283226714	9.283226714	1.72E-08	7.73E-08	0.775764844	0	0.109462082	0.14019502	7.787034267	6.86E-15	2.59E-14
miR-3942-5p_DPH6	89978	hsa-miR-3942-5p	hsa-mir-3942	DPH6	protein_coding	intron	intron	0.043906376	0.0252	0.102732256	0.179366707	-0.058273169	0.0947	-0.060434626	-0.05652867	0.204	0.113796056	NA	-0.087888165	0.078809488	-0.014597206	-0.036288043	0.177378684	0.054919253	0.106768606	6.31E-01	-0.213157298	0.031562682	0.067941357	0.038793145	-0.013253628	0.149136341	1.751375331	1.751375331	0.096008661	0.125620528	0.631140897	0	-0.213157299	0.019412573	7.746836281	9.42E-15	3.54E-14
miR-16-5p_DLEU2	8847	hsa-miR-16-5p	hsa-mir-16-1	DLEU2	ncRNA	intron	intron	0.456051547	0.25	0.256426091	0.394529924	0.264836035	0.36	0.477273358	-0.024455627	3.46E-01	2.87E-01	0.232697964	0.371448905	-0.0894593	0.444237765	0.250726807	0.306258897	0.192595801	0.272889607	3.25E-01	0.68270663	0.070036525	0.292119805	0.037125055	0.214678298	0.369561313	7.868535322	7.868535322	1.50E-07	5.42E-07	0.682706628	0	-0.0894593	0.233697514	7.74504649	9.55E-15	3.57E-14
miR-1228-5p_LRP1	4035	hsa-miR-1228-5p	hsa-mir-1228	LRP1	protein_coding	intron	intron	0.043083213	-0.054	0.102793264	0.031117706	0.101093266	-0.0757	0.088845142	0.06624514	1.50E-01	-5.23E-02	0.317788164	0.096341443	0.190820418	-0.181895478	0.387655815	-0.028583238	-0.088901059	-0.042132921	2.77E-01	-0.052307545	-0.052701363	0.060015782	0.032961371	-0.008740434	0.128771998	1.820791411	1.820791411	0.083635114	0.112005457	0.387655816	1.21E-10	-0.181895478	4.86E-05	7.669533449	1.73E-14	6.41E-14
miR-200c-5p_PTPN6	5777	hsa-miR-200c-5p	hsa-mir-200c	PTPN6	protein_coding	readthrough	readthrough	0.272137342	0.091	-0.050567924	-0.026270029	-0.123933841	0.0645	0.373012696	-0.086098514	3.45E-02	8.66E-02	0.547012723	0.099382873	-0.006927243	-0.035465679	-0.02132628	0.11944313	0.172324932	0.083553355	-1.60E-01	0.031812283	0.226920142	0.076895369	0.037319763	-0.000952291	0.15474303	2.060446365	2.060446365	0.052604155	0.073832415	0.547012732	0	-0.159678169	0.050958082	7.633669543	2.28E-14	8.42E-14
miR-532-5p_CLCN5	1184	hsa-miR-532-5p	hsa-mir-532	CLCN5	protein_coding	intron	intron	0.558137946	0.688	0.575571402	0.711191663	0.315751177	0.476	0.872256539	0.467224349	0.615	0.491997046	0.703512788	0.69362878	0.457738003	0.401272906	0.801576564	0.757538242	0.675338278	0.66403162	8.11E-01	0.39250709	0.473049347	0.606672685	0.034127462	0.535484047	0.677861322	17.77667177	17.77667177	1.01E-13	1.97E-12	0.87225654	0	0.315751177	2.57E-13	7.603584992	2.88E-14	1.06E-13
miR-1911-5p_HTR2C	3358	hsa-miR-1911-5p	hsa-mir-1911	HTR2C	protein_coding	intron	intron	0.160221756	0.0969	0.240145413	0.317986116	0.084394412	0.127	NA	0.028389871	1.14E-01	3.57E-01	0.002004787	NA	NA	0.564105858	NA	0.110970926	0.075469848	0.189813139	6.90E-01	0.082128333	-0.047924884	0.192661234	0.048956558	0.088877968	0.296444501	3.935350909	3.935350909	0.001182387	0.0022186	0.689571149	0	-0.047924885	0.575311774	7.523260613	5.34E-14	1.95E-13
miR-449c-3p_CDC20B	166979	hsa-miR-449c-3p	hsa-mir-449c	CDC20B	protein_coding	intron	intron	NA	-0.069	-0.198624587	NA	NA	NA	NA	NA	0.236	NA	NA	NA	NA	-0.255134155	NA	NA	NA	NA	-1.83E-01	NA	0.435776759	-0.011117778	0.113491259	-0.302856348	0.280620792	-0.097961536	-0.097961536	0.925768708	0.938130605	0.43577676	8.24E-08	-0.255134155	9.14E-09	7.510234709	5.90E-14	2.14E-13
miR-3616-3p_EYA2	2139	hsa-miR-3616-3p	hsa-mir-3616	EYA2	protein_coding	intron	intron	-0.008714465	-0.191	-0.143315984	-0.398277802	-0.248024323	-0.249	NA	-0.190175599	-0.196	0.015291889	NA	-0.166347782	NA	-0.011098002	-0.340589079	NA	-0.192589239	-0.335302989	-3.96E-01	-0.072814894	0.40490591	-0.166734198	0.046928415	-0.266217993	-0.067250402	-3.552947572	-3.552947572	0.002649958	0.004701094	0.404905912	7.65E-07	-0.398277807	2.36E-08	7.491081153	6.83E-14	2.47E-13
miR-1180-3p_B9D1	27077	hsa-miR-1180-3p	hsa-mir-1180	B9D1	protein_coding	intron	intron	0.71186428	0.524	0.626116946	0.666803278	0.287701411	0.595	0.603169322	0.299508711	3.25E-01	2.63E-01	0.441531927	0.75330588	0.591656874	0.210574502	0.398722807	0.211812904	0.436667586	0.50485666	1.42E-01	0.541450438	0.494537774	0.466505871	0.038406203	0.386391936	0.546619807	12.14662829	12.14662829	1.10E-10	8.71E-10	0.753305881	0	0.14248807	0.081963875	7.482075066	7.32E-14	2.63E-13
miR-454-3p_SKA2	348235	hsa-miR-454-3p	hsa-mir-454	SKA2	protein_coding	intron	intron	0.322897458	0.578	0.211529632	0.389414069	0.333572843	0.326	0.380353538	0.251138799	0.323	0.201953206	0.013779325	0.117745569	0.373215604	0.13628971	0.414243056	0.403599892	0.260121362	0.350413016	4.16E-01	0.682518253	0.113881759	0.317968105	0.034753405	0.245473773	0.390462437	9.149264813	9.149264813	1.38E-08	6.28E-08	0.682518256	0	0.013779313	0.815888156	7.468505808	8.11E-14	2.90E-13
miR-18a-3p_MIR17HG	407975	hsa-miR-18a-3p	hsa-mir-18a	MIR17HG	ncRNA	mix	mix	0.485913854	0.373	0.231214277	0.397524488	-0.053816032	0.33	0.046613017	-0.129628484	4.13E-01	4.55E-01	NA	0.170557913	0.123076984	0.129442708	0.125084063	0.454082689	0.306956887	0.344158164	5.12E-01	0.626546756	0.327172127	0.282620796	0.044272882	0.18995659	0.375285002	6.3836097	6.3836097	4.01E-06	1.10E-05	0.626546757	1.95E-14	-0.129628485	0.064617882	7.447865114	9.49E-14	3.37E-13
miR-1249-3p_KIAA0930	23313	hsa-miR-1249-3p	hsa-mir-1249	KIAA0930	protein_coding	intron	intron	0.435410513	0.0794	0.348426348	0.374656374	0.612266802	0.23	0.521737026	0.437055243	4.35E-01	5.08E-01	0.515251114	0.186311268	0.62943481	0.095100312	0.584510587	0.429062206	0.255913315	0.340875046	3.37E-01	0.428907356	0.242236802	0.381778739	0.035320991	0.308100443	0.455457034	10.80883436	10.80883436	8.42E-10	5.23E-09	0.629434812	0	0.07941897	0.089568554	7.44523637	9.68E-14	3.43E-13
miR-148b-3p_COPZ1	22818	hsa-miR-148b-3p	hsa-mir-148b	COPZ1	protein_coding	intron	intron	0.345502221	0.234	0.337158305	0.572170542	-0.033330566	0.137	-0.335472512	0.269360084	3.47E-01	3.58E-01	0.484113816	0.511979466	0.407055236	0.104980069	0.603321664	0.359580446	0.509119064	0.568053108	2.36E-01	0.260654985	0.194828509	0.314071942	0.047838201	0.214283203	0.413860682	6.565295797	6.565295797	2.14E-06	6.25E-06	0.603321665	0	-0.33547251	0.005894291	7.441206989	9.98E-14	3.51E-13
miR-874-3p_KLHL3	26249	hsa-miR-874-3p	hsa-mir-874	KLHL3	protein_coding	intron	intron	0.612606987	0.357	0.649424775	0.668417187	0.710493082	0.582	0.873463208	0.69662129	0.593	0.527240145	0.5853117	0.667617735	0.665979218	0.4431663	0.538596133	0.729691312	0.283784357	0.420194678	5.14E-01	0.700700199	0.678190388	0.598163781	0.030261024	0.535040392	0.661287171	19.76680585	19.76680585	1.35E-14	3.84E-13	0.873463206	0	0.282207467	1.33E-05	7.429188691	1.09E-13	3.82E-13
miR-499a-3p_MYH7B	57644	hsa-miR-499a-3p	hsa-mir-499a	MYH7B	protein_coding	intron	intron	-0.208306693	-0.052	0.208360276	-0.095528783	-0.062760807	-0.139	-0.032516246	-0.225825419	-0.119	0.02067088	NA	-0.111707233	-0.214512986	0.051122569	-0.099828974	-0.250384329	0.251629777	0.115334387	5.18E-01	0.35349306	0.626362003	0.032143218	0.056000345	-0.085066851	0.149353288	0.573982503	0.573982503	0.5727126	0.626863311	0.626362003	2.22E-16	-0.250384329	0.013377142	7.389987511	1.47E-13	5.12E-13
miR-153-3p_PTPRN2	5799	hsa-miR-153-3p	hsa-mir-153-2	PTPRN2	protein_coding	intron	intron	0.351052939	0.617	0.446334159	0.574347746	0.46844975	0.35	0.139171457	0.029462977	5.90E-01	3.98E-01	NA	0.715806452	0.49231985	0.444325788	0.472019889	-0.045701543	0.452018587	0.562616744	5.15E-01	0.334387015	0.519982999	0.434563701	0.041446046	0.34781613	0.521311273	10.48504601	10.48504601	2.44E-09	1.35E-08	0.715806452	0	-0.045701543	0.656677275	7.387749597	1.49E-13	5.17E-13
miR-505-5p_ATP11C	286410	hsa-miR-505-5p	hsa-mir-505	ATP11C	protein_coding	intron	intron	0.417761682	0.416	0.367748927	0.227270306	0.193744481	0.294	0.018041914	0.359425741	0.267	0.389567955	0.526189171	0.319099072	0.62892626	0.096369257	0.108106412	0.401794152	0.00128529	0.080763829	2.17E-01	0.451774299	0.141288728	0.284902997	0.037284018	0.207129898	0.362676095	7.641424179	7.641424179	2.35E-07	8.27E-07	0.628926261	0	-2.97E-05	0.999641193	7.371733441	1.68E-13	5.81E-13
miR-106b-5p_MCM7	4176	hsa-miR-106b-5p	hsa-mir-106b	MCM7	protein_coding	intron	intron	0.489678516	0.628	0.409052666	0.641914698	0.354589595	0.677	0.465942426	0.276614648	6.27E-01	5.61E-01	0.567987541	0.469672558	0.384661144	0.496998089	0.511600513	0.5261141	0.693460159	0.657221987	3.28E-01	0.814168256	0.473382874	0.533213622	0.030000223	0.470634254	0.595792991	17.77365527	17.77365527	1.01E-13	1.97E-12	0.814168256	0	0.276614661	6.20E-05	7.354861036	1.91E-13	6.56E-13
miR-10b-5p_HOXD3	3232	hsa-miR-10b-5p	hsa-mir-10b	HOXD3	protein_coding	intron	intron	0.475270752	0.558	0.453085676	0.363752603	0.817159093	0.201	0.898973265	0.546578978	3.08E-01	1.73E-01	0.638288821	0.37061859	0.474671718	0.49292084	0.643653	0.419912628	0.321723021	0.374205051	3.81E-01	0.439785408	0.72544197	0.490725657	0.040839917	0.405535083	0.575916231	12.01583382	12.01583382	1.33E-10	1.01E-09	0.898973263	0	0.172813791	0.155612695	7.336732659	2.19E-13	7.48E-13
miR-484_KIAA0430	9665	hsa-miR-484	hsa-mir-484	KIAA0430	protein_coding	divergent	mix	-0.11285925	-0.0762	-0.213697202	-0.150130402	-0.004351136	0.0189	-0.279046002	-0.128148054	0.0012	-0.022523964	0.214257274	-0.122714022	0.303086583	-0.31769285	-0.339356014	-0.189627149	-0.400216272	-0.316044489	1.95E-01	-0.50834873	-0.245284991	-0.130346667	0.045829608	-0.225945554	-0.03474778	-2.844158468	-2.844158468	0.01002627	0.015999865	0.303086583	3.72E-05	-0.508348733	3.08E-09	7.32211154	2.44E-13	8.29E-13
miR-362-3p_CLCN5	1184	hsa-miR-362-3p	hsa-mir-362	CLCN5	protein_coding	intron	intron	0.375624423	0.371	0.409343843	0.52099056	0.183971149	0.103	0.69861149	0.153130126	0.377	0.234463541	-0.148797779	0.25711472	0.35844601	0.266653545	0.588045443	0.609783957	0.420134406	0.457017975	4.42E-01	0.148468437	0.246582721	0.339219527	0.042896437	0.249739127	0.428699927	7.907871808	7.907871808	1.39E-07	5.05E-07	0.698611487	6.94E-11	-0.148797762	0.011461965	7.2870628	3.17E-13	1.07E-12
miR-28-5p_LPP	4026	hsa-miR-28-5p	hsa-mir-28	LPP	protein_coding	intron	intron	0.360318789	0.221	0.385629946	0.418575816	0.322852626	0.477	0.185434634	0.014515506	1.81E-01	3.21E-01	0.425947784	0.537943671	0.316061549	0.061357516	0.55950356	-0.150189052	0.265627972	0.323417896	5.23E-01	-0.179159475	0.179461944	0.281241468	0.044745472	0.187904049	0.374578887	6.285361523	6.285361523	3.89E-06	1.08E-05	0.559503562	0	-0.179159475	0.050238985	7.278354875	3.38E-13	1.14E-12
miR-29a-5p_LINC-PINT	378805	hsa-miR-29a-5p	hsa-mir-29a	LINC-PINT	ncRNA	readthrough	readthrough	0.08376503	0.164	0.423525916	0.293885438	0.075231743	0.173	0.565830705	0.047737867	0.303	0.11398099	0.086528078	0.320828682	0.225928586	0.302815253	0.16215287	0.298457823	-0.033455952	0.098193042	6.29E-01	0.397934201	0.177241502	0.235696436	0.037496587	0.157479926	0.313912946	6.285810364	6.285810364	3.89E-06	1.08E-05	0.628703804	0	-0.030249981	0.647404759	7.275041409	3.46E-13	1.16E-12
miR-502-3p_CLCN5	1184	hsa-miR-502-3p	hsa-mir-502	CLCN5	protein_coding	intron	intron	0.604027061	0.538	0.540221455	0.660313168	0.271101017	0.356	0.852530946	0.395758275	0.52	0.465190587	0.647456433	0.51587629	0.422042837	0.336544571	0.761439846	0.595835556	0.535847981	0.559915948	6.81E-01	0.128518905	0.319985005	0.515899331	0.037312033	0.438067794	0.593730869	13.82662076	13.82662076	1.07E-11	1.14E-10	0.852530945	0	0.128518903	0.161834944	7.270224464	3.59E-13	1.20E-12
miR-218-5p_SLIT3	6586	hsa-miR-218-5p	hsa-mir-218-2	SLIT3	protein_coding	intron	intron	0.373201194	0.328	0.384544157	0.494460003	0.501922343	0.395	-0.120228119	0.243576054	4.06E-01	7.77E-02	0.319343942	0.368207241	0.711734918	0.362504088	0.191917157	0.359976126	0.611879963	0.565696866	7.47E-01	0.547875312	0.186685233	0.397532774	0.04316054	0.307501464	0.487564083	9.210560637	9.210560637	1.24E-08	5.68E-08	0.7472628	0	-0.120228123	0.3362659	7.222118881	5.12E-13	1.70E-12
miR-1301-3p_DNMT3A	1788	hsa-miR-1301-3p	hsa-mir-1301	DNMT3A	protein_coding	intron	intron	0.222595501	0.401	0.499160041	0.555437431	0.091796946	0.324	0.287436343	0.092413797	5.51E-01	3.40E-01	0.431214155	-0.136412504	0.0306392	0.219248974	0.419511047	0.139036771	0.296667923	0.403593719	1.87E-01	0.259047422	0.314059062	0.2871513	0.0387757	0.206266606	0.368035993	7.405444571	7.405444571	3.76E-07	1.29E-06	0.555437422	4.44E-16	-0.136412506	0.069424922	7.191808418	6.39E-13	2.11E-12
miR-2355-3p_KLF7	8609	hsa-miR-2355-3p	hsa-mir-2355	KLF7	protein_coding	intron	intron	0.391587618	0.162	0.310406908	0.581862446	0.052212573	0.492	0.135279372	0.095307892	2.22E-01	3.42E-01	NA	0.284018499	0.111964675	0.151720391	-0.034694647	0.196581111	0.099819517	0.369797628	2.18E-01	0.021120542	0.379282112	0.230571702	0.037017293	0.153093617	0.308049787	6.228756429	6.228756429	5.54E-06	1.48E-05	0.581862458	0	-0.034694646	0.579816416	7.184481117	6.75E-13	2.22E-12
miR-218-1-3p_SLIT2	9353	hsa-miR-218-1-3p	hsa-mir-218-1	SLIT2	protein_coding	intron	intron	0.129227097	0.167	0.182021557	-0.170476073	-0.066120992	0.122	0.705955844	0.177064488	2.69E-01	1.02E-01	0.633525942	0.331427827	-0.002999657	0.061542273	0.351555004	0.208423216	0.05222008	-0.016595162	5.76E-01	0.629497338	0.386345191	0.232570828	0.05389965	0.120138129	0.345003527	4.314885719	4.314885719	0.000336942	0.000678854	0.705955843	3.58E-11	-0.170476066	0.021039721	7.181284333	6.91E-13	2.26E-12
miR-1912_HTR2C	3358	hsa-miR-1912	hsa-mir-1912	HTR2C	protein_coding	intron	intron	NA	-0.0222	0.008559235	-0.011200584	0.375532146	0.0365	NA	0.12853581	1.60E-01	-1.59E-01	0.025470645	NA	NA	0.272008968	NA	0.034178177	NA	-0.021597246	5.86E-01	-0.212406262	NA	0.092708483	0.056540962	-0.029440838	0.214857805	1.639669379	1.639669379	0.125035368	0.159326784	0.586309625	3.11E-15	-0.212406262	0.019854693	7.16510624	7.77E-13	2.53E-12
miR-3690_CSF2RA	1438	hsa-miR-3690	hsa-mir-3690-1	CSF2RA	protein_coding	intron	intron	0.367824739	0.276	0.152990561	0.136363809	0.021157783	0.289	-0.040141748	0.167576743	0.347	0.22250361	NA	0.170894806	0.00557699	-0.150634161	0.319932647	0.416685978	0.230199985	0.177030328	4.79E-01	0.304162408	0.103563239	0.19710011	0.035754639	0.12226479	0.271935431	5.51257443	5.51257443	2.56E-05	6.20E-05	0.479030045	5.61E-10	-0.150634163	0.000792803	7.161988081	7.95E-13	2.57E-12
miR-3664-5p_SHANK2	22941	hsa-miR-3664-5p	hsa-mir-3664	SHANK2	protein_coding	intron	intron	-0.380109653	0.264	-0.316666844	-0.094445331	-0.193446943	-0.271	-0.244726776	-0.087344679	0.0949	-0.181207448	NA	-0.145971978	NA	-0.021912977	-0.269811081	NA	0.017048242	-0.035619393	-3.87E-01	-0.127871173	0.215678525	-0.117166785	0.044109876	-0.210230489	-0.02410308	-2.656248311	-2.656248311	0.016623312	0.025862693	0.264316822	9.27E-09	-0.386874152	1.01E-06	7.155631576	8.33E-13	2.68E-12
miR-324-5p_DVL2	1856	hsa-miR-324-5p	hsa-mir-324	DVL2	protein_coding	readthrough	readthrough	0.39571737	0.173	0.338939064	0.450868136	-0.34015473	0.273	0.537162374	-0.03300488	0.242	0.328092494	0.420406788	0.363102512	0.467554312	0.198395118	0.347991905	0.108970988	0.086034253	0.239457858	9.89E-02	0.039934341	0.279713427	0.236849891	0.044514117	0.14399507	0.329704711	5.320781549	5.320781549	3.30E-05	7.91E-05	0.537162372	3.32E-06	-0.34015473	2.44E-15	7.146171416	8.92E-13	2.86E-12
miR-126-3p_EGFL7	51162	hsa-miR-126-3p	hsa-mir-126	EGFL7	protein_coding	intron	intron	0.523101325	0.0814	0.200110252	0.104315229	0.419100808	0.0799	0.494810043	0.240478904	1.08E-01	1.16E-01	0.067608178	0.471589015	0.717106254	0.297996236	0.441232772	-0.009539967	0.120042487	0.123376026	2.44E-01	0.515958948	0.181693659	0.267990748	0.043636557	0.176966485	0.35901501	6.14142745	6.14142745	5.32E-06	1.42E-05	0.717106245	0	-0.00953997	0.926108634	7.132688312	9.84E-13	3.14E-12
let-7e-3p_SPACA6	147650	hsa-let-7e-3p	hsa-let-7e	SPACA6	protein_coding	intron	intron	0.651036579	0.244	0.475459367	0.556281018	0.60448195	0.239	0.488115324	-0.00429303	6.01E-01	4.99E-01	0.197760545	0.339386973	0.062846166	0.422742071	0.1845551	0.57504006	0.592208093	0.566727464	2.03E-01	0.677810777	0.44439001	0.412360735	0.044124649	0.320318329	0.50440314	9.345360026	9.345360026	9.75E-09	4.59E-08	0.677810778	0	-0.004293019	0.951406927	7.132030678	9.89E-13	3.14E-12
miR-664a-5p_RAB3GAP2	25782	hsa-miR-664a-5p	hsa-mir-664a	RAB3GAP2	protein_coding	intron	intron	0.02512738	0.247	0.080086176	0.193394446	0.317856192	0.0466	0.132895797	0.088148134	1.70E-01	-2.04E-03	0.304085852	0.0656984	0.515280725	0.083993384	0.209629998	0.22054556	-0.140447389	-0.050256035	1.70E-01	0.385507674	0.070821301	0.154607297	0.034041264	0.083598464	0.22561613	4.541761321	4.541761321	0.000198497	0.000414598	0.515280727	1.58E-13	-0.140717246	0.032535967	7.091509211	1.33E-12	4.19E-12
miR-625-5p_FUT8	2530	hsa-miR-625-5p	hsa-mir-625	FUT8	protein_coding	intron	intron	0.400216575	0.436	0.485811745	0.637049486	0.524234463	0.296	0.595694061	0.451653091	0.566	0.559693017	0.534614647	0.383232252	0.457615381	0.136196037	0.482975573	0.29873646	0.500931824	0.607191167	5.03E-01	0.295004597	0.321680305	0.455545628	0.027785954	0.397585143	0.513506112	16.3948168	16.3948168	4.62E-13	7.70E-12	0.63704951	0	0.136196037	0.0024415	7.069350208	1.56E-12	4.91E-12
miR-34c-3p_BTG4	54766	hsa-miR-34c-3p	hsa-mir-34c	BTG4	protein_coding	divergent	divergent	-0.376356197	-0.133	0.07546245	-0.171535758	0.080238697	0.159	NA	-0.002221216	-0.000338	0.215139503	-0.133950466	NA	NA	NA	0.402569761	0.081508251	NA	-0.172223025	3.68E-01	0.425703729	-0.407437895	0.026886301	0.06310999	-0.107629459	0.16140206	0.426022896	0.426022896	0.676141217	0.714867572	0.42570373	1.25E-06	-0.407437899	6.43E-07	7.035750512	1.98E-12	6.21E-12
miR-191-5p_DALRD3	55152	hsa-miR-191-5p	hsa-mir-191	DALRD3	protein_coding	intron	mix	0.492740321	0.218	0.391458366	0.592565651	0.235797141	0.297	0.119301796	-0.038981092	1.98E-01	2.71E-01	0.334047634	0.067265816	0.406842753	0.255045163	0.339647799	0.071282031	0.371947822	0.449455109	5.86E-02	0.249362121	0.179565819	0.27299704	0.034461202	0.201112232	0.344881848	7.921866394	7.921866394	1.36E-07	4.97E-07	0.59256561	0	-0.038981096	0.57988638	7.022198464	2.18E-12	6.81E-12
miR-203a-3p_ASPG	374569	hsa-miR-203a-3p	hsa-mir-203a	ASPG	protein_coding	readthrough	readthrough	0.500977682	0.171	0.728649357	0.685817435	0.2644469	0.664	0.6851042	0.642625536	0.296	0.769422813	0.417390408	0.315328608	0.417312621	0.098784376	0.699702251	0.671292654	0.282680865	0.551965688	5.89E-01	0.368692692	0.548175406	0.49695273	0.043988458	0.405194414	0.588711046	11.29734363	11.29734363	3.92E-10	2.61E-09	0.769422817	1.13E-14	0.098784376	0.028295279	7.015003081	2.30E-12	7.14E-12
miR-3662_HBS1L	10767	hsa-miR-3662	hsa-mir-3662	HBS1L	protein_coding	intron	intron	0.151080411	0.139	0.145302148	0.468319791	0.03857773	0.227	NA	0.027624554	0.13	0.188865782	NA	-0.230474958	-0.129151414	-0.043231795	0.007054793	0.201290207	0.250172765	0.406676639	4.08E-01	0.141702947	0.160149734	0.141915499	0.041459898	0.054811485	0.229019513	3.422958201	3.422958201	0.003033242	0.005339444	0.468319793	2.30E-11	-0.230474955	0.001967916	6.995199346	2.65E-12	8.19E-12
miR-125a-3p_SPACA6	147650	hsa-miR-125a-3p	hsa-mir-125a	SPACA6	protein_coding	mix	mix	0.615391412	0.319	0.549577264	0.4650355	0.306006757	0.201	0.392285222	0.031881307	4.95E-01	5.68E-01	0.224378967	0.416763579	0.267081065	0.065035194	0.190864855	0.399565007	0.415031701	0.437760474	4.01E-01	0.687223582	0.536172265	0.378419419	0.037985537	0.299182977	0.457655862	9.962197325	9.962197325	3.37E-09	1.78E-08	0.687223583	0	0.031881304	0.65078413	6.972399124	3.12E-12	9.60E-12
miR-3131_IHH	3549	hsa-miR-3131	hsa-mir-3131	IHH	protein_coding	intron	intron	0.351000432	0.0217	0.171372148	0.433565444	-0.071625098	-0.011	-0.348531693	-0.031622416	-0.178	0.15747047	NA	0.069942557	-0.064034504	-0.174121945	-0.016461736	-0.090487469	0.371816725	0.334904043	5.95E-01	-0.058377765	0.547979728	0.104649861	0.058038452	-0.016826016	0.226125737	1.803112533	1.803112533	0.087254023	0.115942603	0.595126716	8.88E-16	-0.348531692	0.004132065	6.968430065	3.20E-12	9.82E-12
miR-103a-2-5p_PANK2	80025	hsa-miR-103a-2-5p	hsa-mir-103a-2	PANK2	protein_coding	intron	intron	0.298981417	0.188	0.101948434	0.22741384	0.407457806	0.117	0.322248748	-0.002459536	3.32E-01	0.214478472	0.078166971	0.027821041	0.078322742	-0.008406267	0.273590026	0.249581854	0.35986007	0.300103874	6.95E-02	0.015583117	0.197314946	0.181068463	0.028795552	0.121001995	0.241134932	6.288070608	6.288070608	3.87E-06	1.08E-05	0.407457805	0	-0.008406268	0.852304455	6.967531023	3.23E-12	9.83E-12
miR-501-5p_CLCN5	1184	hsa-miR-501-5p	hsa-mir-501	CLCN5	protein_coding	intron	intron	0.526753774	0.528	0.368535757	0.576152532	0.202800531	0.209	0.818929894	0.197215276	0.563	0.357735154	0.693241015	0.454592023	0.522703023	0.106071815	0.643769564	0.55640146	0.481118451	0.519263925	7.18E-01	0.067207287	0.430690932	0.458571156	0.044585662	0.365567094	0.551575218	10.28517088	10.28517088	1.97E-09	1.11E-08	0.818929892	0	0.067207287	0.465794828	6.951157205	3.62E-12	1.10E-11
miR-151a-3p_PTK2	5747	hsa-miR-151a-3p	hsa-mir-151a	PTK2	protein_coding	intron	intron	0.550410685	0.633	0.466057863	0.502294875	0.296476373	0.531	0.6772295	0.298390757	5.50E-01	6.60E-01	0.602773685	0.690712769	0.562191417	0.639289337	0.216803436	0.477563736	0.596879968	0.505595626	7.35E-01	0.61117134	0.342447973	0.533905067	0.030773062	0.469713584	0.598096551	17.3497541	17.3497541	1.60E-13	3.01E-12	0.735418201	0	0.216803435	0.00046455	6.94884379	3.68E-12	1.11E-11
miR-3934-5p_ITPR3	3710	hsa-miR-3934-5p	hsa-mir-3934	ITPR3	protein_coding	readthrough	readthrough	0.186454313	0.245	0.434575355	0.419605982	-0.152617769	0.447	-0.156863021	-0.138115578	0.449	0.294753565	NA	0.302558919	-0.132409264	-0.177360002	0.23238926	0.538501412	0.419745176	0.482224876	3.25E-01	-0.099542263	0.330421998	0.215236869	0.05703661	0.095857872	0.334615866	3.773661668	3.773661668	0.001284719	0.002384411	0.538501412	1.28E-08	-0.177360002	7.51E-05	6.93860807	3.96E-12	1.19E-11
miR-28-3p_LPP	4026	hsa-miR-28-3p	hsa-mir-28	LPP	protein_coding	intron	intron	0.273263001	0.298	0.339168611	0.456314963	0.343104021	0.423	0.221518236	0.169499375	3.56E-01	5.51E-01	0.535687564	0.525576951	0.391213397	0.057986331	0.589116475	0.111785613	0.342969042	0.380457263	5.88E-01	-0.098526738	0.287477035	0.347991255	0.038758759	0.2671419	0.428840609	8.978390052	8.978390052	1.88E-08	8.23E-08	0.589116474	0	-0.098526737	0.284341806	6.937672211	3.99E-12	1.19E-11
miR-3613-5p_TRIM13	10206	hsa-miR-3613-5p	hsa-mir-3613	TRIM13	protein_coding	divergent	mix	0.11348182	-0.0405	-0.111126572	0.042793952	-0.026209791	-0.105	0.102200915	-0.126953976	0.0793	0.215183443	NA	-0.142064328	-0.064131957	-0.030426128	0.401983301	0.219744942	-0.144227305	-0.057830498	1.54E-01	0.567075332	-0.226391947	0.037199048	0.044895513	-0.056768341	0.131166438	0.828569396	0.828569396	0.417635551	0.46684956	0.56707533	1.45E-11	-0.226391946	0.007364274	6.927986601	4.27E-12	1.27E-11
miR-532-3p_CLCN5	1184	hsa-miR-532-3p	hsa-mir-532	CLCN5	protein_coding	intron	intron	0.4862881	0.477	0.487343726	0.612854342	0.232962372	0.413	0.821844748	0.428390428	0.508	0.516391208	0.585601867	0.556439088	0.554676006	0.361828101	0.722855689	0.622870994	0.424644406	0.468300256	6.78E-01	0.426502974	0.334084786	0.513486872	0.030353892	0.450169763	0.576803982	16.91667317	16.91667317	2.57E-13	4.50E-12	0.821844749	0	0.232962373	9.71E-08	6.92700879	4.30E-12	1.28E-11
miR-3651_IARS	3376	hsa-miR-3651	hsa-mir-3651	IARS	protein_coding	intron	intron	0.340472054	0.14	0.193434958	0.243809292	-0.050479018	0.116	0.006783905	0.047967857	0.0503	0.119462262	NA	-0.031193902	0.005770475	-0.100504501	0.027655169	0.301163321	0.342786722	0.345810795	3.39E-01	-0.035276522	-0.052960673	0.117606604	0.034769758	0.044832664	0.190380545	3.382439501	3.382439501	0.003126163	0.005488867	0.3458108	4.22E-13	-0.100504503	0.025644697	6.904566	5.04E-12	1.49E-11
miR-33a-3p_SREBF2	6721	hsa-miR-33a-3p	hsa-mir-33a	SREBF2	protein_coding	intron	intron	0.339874371	0.284	0.4195326	0.459949603	0.288155047	0.363	0.336574192	0.101888596	1.89E-01	4.86E-01	-0.107485047	0.168955514	0.502330705	0.248800633	0.209816654	0.289907387	0.327626342	0.354459302	2.50E-01	0.452930783	0.300786966	0.29812264	0.03121489	0.233009521	0.363235759	9.550654893	9.550654893	6.82E-09	3.40E-08	0.502330704	7.81E-13	-0.107485039	0.068541693	6.887840019	5.66E-12	1.67E-11
miR-141-3p_PTPN6	5777	hsa-miR-141-3p	hsa-mir-141	PTPN6	protein_coding	readthrough	readthrough	0.369141406	0.0436	0.150126473	0.044642713	0.348793803	0.159	0.205134046	-0.006436825	9.14E-02	1.92E-01	0.544151945	0.099984512	0.299704498	0.265661525	0.10604984	0.189097168	0.184564014	0.045520601	-1.39E-01	-0.143445572	0.3398656	0.16390684	0.03681682	0.087108299	0.24070538	4.451955391	4.451955391	0.000244692	0.000500373	0.544151962	0	-0.143445571	0.118049091	6.871450063	6.36E-12	1.86E-11
miR-197-3p_GNAI3	2773	hsa-miR-197-3p	hsa-mir-197	GNAI3	protein_coding	readthrough	readthrough	0.258704708	0.379	0.280803579	0.336417468	0.305763067	0.244	0.523071302	0.304357707	1.53E-01	1.94E-01	0.368641705	0.197208161	0.542786834	0.004319207	0.495408616	0.485608896	0.249418057	0.309501853	3.35E-01	0.478362946	0.216443056	0.320982626	0.029675182	0.259081281	0.382883972	10.8165343	10.8165343	8.32E-10	5.21E-09	0.542786835	4.22E-15	0.0043192	0.923791563	6.8706067	6.39E-12	1.87E-11
miR-17-5p_MIR17HG	407975	hsa-miR-17-5p	hsa-mir-17	MIR17HG	ncRNA	mix	mix	0.420363622	0.443	0.347101076	0.421925741	0.213040561	0.377	0.034395418	-0.046526798	4.90E-01	2.56E-01	NA	0.280648814	0.205228052	0.433546242	0.265220348	0.592435347	0.49009095	0.507213745	2.99E-01	0.635352775	0.305366548	0.356224634	0.037466814	0.277805691	0.434643576	9.50773758	9.50773758	1.18E-08	5.45E-08	0.635352775	6.44E-15	-0.046526789	0.508734161	6.853026103	7.23E-12	2.10E-11
miR-624-5p_STRN3	29966	hsa-miR-624-5p	hsa-mir-624	STRN3	protein_coding	intron	intron	-0.009703834	-0.0327	0.252647087	0.100895598	-0.064928344	0.285	-0.158446011	0.160599245	0.318	0.060299101	-0.021829103	0.055490386	-0.022469056	-0.125879593	0.002780084	0.064231	-0.113694572	0.049301124	3.53E-01	-0.44369708	0.056698099	0.036368573	0.039521673	-0.046072192	0.118809338	0.920218465	0.920218465	0.368425389	0.418693079	0.353112091	9.33E-06	-0.443697079	3.86E-07	6.826959487	8.67E-12	2.51E-11
miR-34b-3p_BTG4	54766	hsa-miR-34b-3p	hsa-mir-34b	BTG4	protein_coding	divergent	divergent	-0.283987193	-0.115	0.137813622	-0.138848163	0.143749038	0.158	NA	-0.09511571	0.0538	0.325364504	-0.096858722	NA	NA	NA	0.410975123	0.077906974	NA	-0.154462025	3.04E-01	0.454123489	-0.348432032	0.053427815	0.060341933	-0.075187971	0.182043601	0.885417692	0.885417692	0.389904919	0.437282528	0.454123489	1.89E-07	-0.348432035	2.63E-05	6.769030485	1.30E-11	3.74E-11
miR-605-5p_PRKG1	5592	hsa-miR-605-5p	hsa-mir-605	PRKG1	protein_coding	intron	intron	0.053969352	0.0758	-0.185257471	-0.207988468	-0.081691796	-0.138	-0.358828821	0.049960882	-0.28	-0.009335922	0.510636097	-0.127677003	-0.160833641	-0.181650761	-0.073612959	0.057780655	-0.247877444	-0.221659037	1.05E-01	-0.005915772	-0.049927681	-0.068952394	0.041240918	-0.154979441	0.017074653	-1.671941314	-1.671941314	0.110109056	0.141895255	0.510636093	0	-0.358828821	0.003089871	6.745733557	1.52E-11	4.37E-11
miR-16-5p_SMC4	10051	hsa-miR-16-5p	hsa-mir-16-2	SMC4	protein_coding	intron	intron	0.13666734	0.443	0.311781267	0.297694617	0.346914879	0.374	0.53269664	0.130818668	3.23E-01	3.62E-01	0.304764207	0.059252912	-0.01359259	0.238563396	0.124329458	0.290197616	0.231517063	0.293213285	3.65E-01	0.658752288	0.045482151	0.283424261	0.035348003	0.209689619	0.357158903	8.018112455	8.018112455	1.13E-07	4.22E-07	0.658752288	2.22E-16	-0.013592591	0.856688806	6.741853351	1.56E-11	4.47E-11
miR-26a-5p_CTDSPL	10217	hsa-miR-26a-5p	hsa-mir-26a-1	CTDSPL	protein_coding	intron	intron	0.128628754	-0.00782	0.099340997	0.139228941	0.123880213	0.0447	0.351259584	0.022147146	1.33E-01	1.90E-01	0.177777986	-0.128906277	0.061167961	0.111488155	-0.235461107	0.202391315	-0.23204514	-0.014667258	1.66E-02	0.472426252	-0.134435456	0.065667414	0.037381048	-0.012308086	0.143642914	1.756703403	1.756703403	0.094269266	0.124057628	0.472426253	5.10E-08	-0.235461107	0.000138947	6.740710946	1.58E-11	4.49E-11
miR-23b-3p_C9ORF3	84909	hsa-miR-23b-3p	hsa-mir-23b	C9ORF3	protein_coding	intron	intron	0.688515906	0.634	0.643420807	0.618753465	0.626285215	0.528	0.662664341	0.472114595	6.38E-01	5.17E-01	0.740258184	0.347223694	0.550696202	0.437652504	0.771636592	0.697769612	0.65998847	0.570668299	5.68E-01	0.771086019	0.586834541	0.61140445	0.023334702	0.562729114	0.660079785	26.2015107	26.2015107	5.90E-17	4.22E-15	0.771636591	0	0.347223694	2.05E-06	6.739314928	1.59E-11	4.51E-11
miR-151a-5p_PTK2	5747	hsa-miR-151a-5p	hsa-mir-151a	PTK2	protein_coding	intron	intron	0.383987042	0.553	0.48688109	0.546372063	0.43360218	0.444	0.527891812	0.358254176	5.03E-01	3.71E-01	0.443215046	0.514125962	0.515928105	0.247943844	0.04576019	0.544758225	0.397163201	0.465019468	2.20E-01	0.662739632	0.310627198	0.430738152	0.030231836	0.367675648	0.493800656	14.24783327	14.24783327	6.19E-12	7.29E-11	0.662739629	2.22E-16	0.04576019	0.465146756	6.729422743	1.70E-11	4.80E-11
miR-139-3p_PDE2A	5138	hsa-miR-139-3p	hsa-mir-139	PDE2A	protein_coding	intron	intron	0.745348806	0.661	0.532747038	0.514650868	0.702119609	0.539	0.725261865	0.751251161	7.07E-01	4.82E-01	0.612176056	0.767171951	0.904635131	0.654366478	0.743296989	0.709587778	0.71943327	0.620659438	8.26E-01	0.814431862	0.518117483	0.68632683	0.024397534	0.635434466	0.737219193	28.13099227	28.13099227	1.48E-17	1.68E-15	0.904635132	0	0.482424559	2.70E-05	6.727481187	1.73E-11	4.86E-11
miR-219a-5p_SLC39A7	7922	hsa-miR-219a-5p	hsa-mir-219a-1	SLC39A7	protein_coding	readthrough	mix	-0.058456406	0.113	0.136681904	-0.018118247	-0.175070864	0.0761	0.134985897	0.027786009	1.31E-01	1.51E-02	-0.097846048	0.009533041	-0.047076305	0.022193789	0.32439413	-0.030065433	0.269375846	0.021614408	2.48E-01	0.173338736	0.132453253	0.067405185	0.028363877	0.008239174	0.126571197	2.376444682	2.376444682	0.027580903	0.040862813	0.324394128	1.04E-07	-0.175070864	6.82E-05	6.683531996	2.33E-11	6.53E-11
miR-1271-5p_ARL10	285598	hsa-miR-1271-5p	hsa-mir-1271	ARL10	protein_coding	intron	intron	0.446191141	0.218	0.388273649	0.587334256	0.095023241	0.288	0.391883725	0.322315455	3.90E-01	3.01E-01	0.530357208	0.299931859	0.315439971	0.136858332	0.250813641	0.492900785	0.161469785	0.352652829	5.17E-01	0.160284661	0.532917106	0.340363091	0.031786177	0.274058288	0.406667893	10.70789655	10.70789655	9.90E-10	5.97E-09	0.587334271	0	0.095023242	0.031575656	6.668384565	2.59E-11	7.21E-11
miR-301a-3p_SKA2	348235	hsa-miR-301a-3p	hsa-mir-301a	SKA2	protein_coding	intron	intron	0.259130308	0.55	0.139885256	0.466587615	0.236182187	0.289	0.288825985	0.175713779	4.36E-01	1.66E-01	-0.019354492	0.183229138	0.354090081	0.209291472	0.452044924	0.199317423	0.291277828	0.399677444	2.98E-01	0.607808359	0.163391189	0.298084214	0.033849021	0.227476394	0.368692035	8.80628761	8.80628761	2.56E-08	1.09E-07	0.60780836	1.82E-13	-0.019354526	0.74362297	6.601120915	4.08E-11	1.13E-10
let-7a-3p_MIRLET7BHG	400931	hsa-let-7a-3p	hsa-let-7a-3	MIRLET7BHG	ncRNA	exon	exon	0.163953328	0.174	0.193977681	0.41166459	0.24799253	0.308	0.249930213	0.044037215	5.60E-01	3.92E-01	NA	0.437097999	0.36181864	0.370677932	0.105438788	0.289394952	0.0826836	0.191451826	6.39E-01	0.536451656	0.164685241	0.298566453	0.037339992	0.220412951	0.376719954	7.995889546	7.995889546	1.69E-07	6.08E-07	0.63922549	0	0.044037209	0.531698253	6.567999604	5.10E-11	1.41E-10
miR-1228-3p_LRP1	4035	hsa-miR-1228-3p	hsa-mir-1228	LRP1	protein_coding	intron	intron	0.225859446	0.0206	0.151559743	-0.038480449	0.118058798	0.0579	0.169935502	0.111967403	2.89E-01	-4.39E-02	0.278724786	0.118846084	0.193352935	-0.196493067	0.337526958	0.071797257	0.026877295	-0.002252437	3.96E-01	-0.082112528	0.020060167	0.103899193	0.032739043	0.035606745	0.172191641	3.173556151	3.173556151	0.004775699	0.008122496	0.395658027	5.41E-07	-0.196493067	1.11E-05	6.567121777	5.13E-11	1.41E-10
miR-1250-5p_AATK	9625	hsa-miR-1250-5p	hsa-mir-1250	AATK	protein_coding	intron	intron	-0.007165895	0.00233	-0.072076921	-0.101155978	0.313007375	-0.218	-0.054069024	-0.180458114	2.11E-01	-1.13E-02	0.047375381	0.082989878	0.268194746	-0.168789055	-0.150015845	0.115121968	0.096191572	-0.015475261	-1.71E-01	-0.09125712	-0.300290956	-0.020204978	0.03577468	-0.094829653	0.054419698	-0.564784302	-0.564784302	0.57850092	0.630169264	0.313007374	4.23E-13	-0.300290953	0.00032857	6.565120485	5.20E-11	1.43E-10
miR-3156-5p_ANKRD30B	374860	hsa-miR-3156-5p	hsa-mir-3156-2	ANKRD30B	protein_coding	intron	intron	NA	0.254	NA	NA	0.005929647	NA	NA	NA	NA	NA	NA	NA	NA	-0.165795418	NA	0.032488646	NA	NA	-7.04E-02	NA	NA	0.012849519	0.072346395	-0.188016276	0.213715314	0.177611048	0.177611048	0.867659972	0.893929426	0.254000272	3.56E-08	-0.165795418	0.000217706	6.559044667	5.42E-11	1.48E-10
miR-1915-5p_CASC10	399726	hsa-miR-1915-5p	hsa-mir-1915	CASC10	protein_coding	intron	intron	-0.395835051	-0.107	-0.155290794	-0.077739169	-0.204855138	-0.195	NA	-0.035057748	-1.84E-01	-1.02E-01	0.507681646	-0.083643966	-0.091064415	NA	-0.225826506	-0.289084421	-0.21558535	-0.139801365	-2.98E-01	-0.105453701	-0.340370446	-0.13854363	0.043644304	-0.230236911	-0.046850349	-3.174380532	-3.174380532	0.005249819	0.0087883	0.5076816	0	-0.395835059	0.002529931	6.539957	6.15E-11	1.67E-10
miR-140-5p_WWP2	11060	hsa-miR-140-5p	hsa-mir-140	WWP2	protein_coding	intron	intron	0.169026543	0.281	0.229913507	0.321204062	0.374294362	0.101	-0.224536533	0.246369024	-0.0107	0.048430856	0.197083356	0.160232118	0.524117198	0.134072418	0.596581415	0.351307413	0.190064038	0.256117421	2.69E-01	0.236928894	0.381967577	0.244707371	0.037395858	0.166700978	0.322713763	6.543702576	6.543702576	2.24E-06	6.48E-06	0.596581415	0	-0.224536534	0.069907378	6.509865257	7.52E-11	2.04E-10
miR-3613-3p_TRIM13	10206	hsa-miR-3613-3p	hsa-mir-3613	TRIM13	protein_coding	divergent	mix	0.058401074	-0.0371	-0.164662222	0.094184559	-0.068495486	-0.0731	-0.10103773	-0.054878823	0.176	-0.068672594	NA	-0.157951431	-0.125097588	-0.03714199	0.168865622	0.050575127	-0.155687269	-0.035627838	1.36E-01	0.563165598	-0.181157531	-0.001603146	0.039326104	-0.083913627	0.080707335	-0.040765444	-0.040765444	0.967908216	0.975046182	0.563165598	2.15E-11	-0.181157518	0.032824756	6.508079242	7.61E-11	2.05E-10
miR-141-5p_PTPN6	5777	hsa-miR-141-5p	hsa-mir-141	PTPN6	protein_coding	readthrough	readthrough	0.354399748	0.14	0.198556402	0.100136694	0.229561936	0.241	0.215908455	-0.066135793	2.04E-01	2.09E-02	0.519160141	0.065117666	0.160456505	0.108384635	0.073984485	0.155804261	0.170426546	0.121629075	8.71E-02	-0.138048798	0.351745135	0.160807838	0.031436929	0.095231555	0.226384122	5.115252853	5.115252853	5.28E-05	0.000121244	0.519160176	0	-0.138048797	0.132676855	6.503943269	7.82E-11	2.10E-10
miR-219a-1-3p_HSD17B8	7923	hsa-miR-219a-1-3p	hsa-mir-219a-1	HSD17B8	protein_coding	readthrough	mix	0.015531587	0.0561	0.38436327	0.3486435	-0.070073411	0.421	-0.009223006	-0.009245613	2.20E-01	0.279199649	0.34302369	0.098834844	0.03112626	0.023468639	0.231793996	0.209691102	0.132465708	0.23453564	3.29E-01	0.361216393	0.185403902	0.185377222	0.033541821	0.11541021	0.255344235	5.526748935	5.526748935	2.07E-05	5.07E-05	0.421301095	3.18E-11	-0.07007341	0.113272929	6.488664255	8.66E-11	2.32E-10
miR-503-5p_MIR503HG	84848	hsa-miR-503-5p	hsa-mir-503	MIR503HG	ncRNA	intron	intron	0.353528069	0.374	0.54869279	0.486759715	0.325267964	0.578	0.4327262	0.212612633	0.516	0.203945985	0.65684668	0.366459	0.646679981	0.27493465	0.743774496	0.521987268	0.284007913	0.357145409	8.24E-01	0.603628872	0.283655949	0.465239964	0.038747232	0.384414654	0.546065274	12.00705025	12.00705025	1.35E-10	1.01E-09	0.823627969	0	0.203945942	0.092788194	6.486805399	8.77E-11	2.34E-10
miR-29a-3p_LINC-PINT	378805	hsa-miR-29a-3p	hsa-mir-29a	LINC-PINT	ncRNA	readthrough	readthrough	0.27475954	0.45	0.442235622	0.262576289	0.240472011	0.286	0.722707553	0.230118527	3.44E-01	1.58E-01	0.590724433	0.380273683	0.354097331	0.245495185	0.430957055	0.088461171	0.169986609	0.196081039	7.37E-01	0.526373413	0.435613003	0.36832085	0.03880808	0.287368613	0.449273087	9.490828862	9.490828862	7.56E-09	3.71E-08	0.737233983	0	0.08846117	0.388886813	6.479410163	9.21E-11	2.44E-10
miR-652-3p_TMEM164	84187	hsa-miR-652-3p	hsa-mir-652	TMEM164	protein_coding	intron	intron	0.146214589	0.596	0.347356863	0.560503651	0.182774367	0.438	0.568069272	0.442838677	0.559	0.548210243	0.566191814	0.469168911	0.661362798	0.24061307	0.529411518	0.37098377	0.560118938	0.56299219	6.82E-01	0.839662941	0.437745802	0.498765931	0.035853444	0.423976958	0.573554905	13.9112419	13.9112419	9.58E-12	1.04E-10	0.839662942	0	0.146214601	0.282247933	6.479012351	9.23E-11	2.44E-10
miR-1287-5p_PYROXD2	84795	hsa-miR-1287-5p	hsa-mir-1287	PYROXD2	protein_coding	junction	junction	0.561812502	0.422	0.649169481	0.617539517	0.693517936	0.54	0.668997945	0.280123479	4.37E-01	5.32E-01	0.458213122	0.485716846	0.740878076	0.360399907	0.647882432	0.515265867	0.505689248	0.567347801	6.07E-01	0.467724524	0.326100036	0.533951546	0.027009186	0.477611372	0.59029172	19.76925742	19.76925742	1.35E-14	3.84E-13	0.740878075	0	0.280123492	4.95E-05	6.43796508	1.21E-10	3.19E-10
miR-3615_RAB37	326624	hsa-miR-3615	hsa-mir-3615	RAB37	protein_coding	readthrough	mix	0.035713166	0.0625	0.039234006	-0.075749215	0.21315388	0.177	0.276880048	0.020514153	0.00057	-0.16827754	NA	0.108385853	0.526260596	0.010152588	0.13744564	0.037626628	-0.102038192	-0.14949801	7.61E-02	0.673638717	0.014784462	0.100389263	0.047154414	0.00169394	0.199084586	2.128947316	2.128947316	0.046559547	0.065702832	0.673638717	0	-0.16827754	0.16692246	6.413198964	1.42E-10	3.74E-10
miR-501-3p_CLCN5	1184	hsa-miR-501-3p	hsa-mir-501	CLCN5	protein_coding	intron	intron	0.319480554	0.593	0.433142875	0.569875415	0.143964612	0.294	0.762107401	0.42719329	0.528	0.482624481	0.576786904	0.537696094	0.529180547	0.27314272	0.624812777	0.488964333	0.475568675	0.511512428	6.84E-01	0.010010098	0.367361433	0.46483687	0.038207873	0.385136644	0.544537096	12.16599712	12.16599712	1.07E-10	8.60E-10	0.7621074	1.07E-13	0.010010098	0.913591076	6.342987428	2.25E-10	5.89E-10
miR-320a_POLR3D	661	hsa-miR-320a	hsa-mir-320a	POLR3D	protein_coding	divergent	divergent	0.235022463	0.338	0.260186644	0.430142874	0.126885074	0.316	0.636183839	0.097324867	0.226	0.353394754	0.325974104	0.108564465	0.178360786	0.251205969	0.3313262	0.37562966	0.386584603	0.383677702	-1.97E-01	-0.029189241	0.17343999	0.25626101	0.037967573	0.17706204	0.33545998	6.749470371	6.749470371	1.45E-06	4.42E-06	0.636183839	9.45E-09	-0.197116839	0.015616661	6.318490291	2.64E-10	6.89E-10
miR-16-2-3p_SMC4	10051	hsa-miR-16-2-3p	hsa-mir-16-2	SMC4	protein_coding	intron	intron	0.508637188	0.472	0.445084321	0.466094222	0.421493119	0.523	0.587969422	0.174893325	5.14E-01	4.14E-01	0.458615439	0.198776913	0.196318995	0.161578406	0.496010762	0.358935231	0.348546467	0.425544691	5.28E-01	0.724331921	0.123458791	0.409724084	0.034130123	0.338529895	0.480918274	12.00476426	12.00476426	1.35E-10	1.01E-09	0.72433192	0	0.123458777	0.147628516	6.285791387	3.26E-10	8.47E-10
miR-2277-5p_FAM172A	83989	hsa-miR-2277-5p	hsa-mir-2277	FAM172A	protein_coding	exon	exon	-0.047763867	-0.0689	0.206572605	0.184752844	0.195396592	0.174	0.074749975	0.130229325	-2.74E-02	1.95E-01	NA	0.117962509	0.144714429	-0.102898108	0.014446494	0.136289917	-0.326437148	-0.102220838	1.97E-02	-0.149168275	-0.015860939	0.035790014	0.03300542	-0.033291124	0.104871152	1.084367773	1.084367773	0.291770329	0.344178126	0.206572606	0.000287773	-0.3288362	3.16E-07	6.277145	3.45E-10	8.89E-10
miR-27b-3p_C9ORF3	84909	hsa-miR-27b-3p	hsa-mir-27b	C9ORF3	protein_coding	intron	intron	0.680828101	0.625	0.705055526	0.554704784	0.573592983	0.591	0.631321999	0.568501648	6.49E-01	4.11E-01	0.708345379	0.349341159	0.543562004	0.623306973	0.799072095	0.676869113	0.572667579	0.572663449	5.53E-01	0.805599972	0.558171598	0.616691886	0.022786858	0.569159333	0.664224439	27.06348924	27.06348924	3.14E-17	2.68E-15	0.805599972	0	0.349341161	1.76E-06	6.277573278	3.44E-10	8.89E-10
miR-29b-1-5p_LINC-PINT	378805	hsa-miR-29b-1-5p	hsa-mir-29b-1	LINC-PINT	ncRNA	readthrough	readthrough	0.137167773	0.128	0.284897809	0.181496405	0.095220716	-0.0511	0.608935806	-0.075798616	7.69E-02	8.55E-02	0.448725587	-0.000137026	0.239304608	0.13558763	0.095993299	0.244108107	-0.187647707	-0.034808483	5.97E-01	0.195529445	0.161589173	0.161673105	0.044716618	0.068395874	0.254950336	3.615503844	3.615503844	0.001725072	0.003150332	0.608935804	5.80E-08	-0.183442069	0.00516234	6.272361324	3.56E-10	9.13E-10
miR-7-5p_HNRNPK	3190	hsa-miR-7-5p	hsa-mir-7-1	HNRNPK	protein_coding	intron	intron	0.531955093	0.169	0.112489045	0.232974947	-0.302393206	0.362	-0.179915593	0.044232285	0.237	0.249457354	-0.20511849	-0.058699355	-0.037313327	0.020687572	0.105848199	-0.118567934	0.38799231	0.293876376	4.87E-01	0.428929578	0.038941077	0.133545664	0.051445508	0.026232215	0.240859113	2.595866366	2.595866366	0.017280724	0.026703019	0.531955084	2.45E-05	-0.302393207	2.75E-12	6.270275015	3.60E-10	9.22E-10
miR-3684_METAP1	23173	hsa-miR-3684	hsa-mir-3684	METAP1	protein_coding	intron	intron	0.127573299	0.0845	0.125946277	0.117264396	-0.044762825	0.174	0.149384679	-0.160857903	0.0352	0.248851292	NA	0.074138195	-0.06036664	-0.025467014	-0.185741713	-0.027719089	0.248054311	0.175940527	4.30E-01	0.246569671	0.034957715	0.08494812	0.03411212	0.013550633	0.156345607	2.490262139	2.490262139	0.022191026	0.033384297	0.430270707	3.90E-08	-0.185741713	0.002797039	6.254320771	3.99E-10	1.01E-09
let-7b-5p_MIRLET7BHG	400931	hsa-let-7b-5p	hsa-let-7b	MIRLET7BHG	ncRNA	exon	exon	-0.059121364	0.331	0.143635551	0.518499862	-0.056925865	-0.0124	0.34179111	-0.143039521	2.84E-02	2.16E-01	NA	0.139005953	0.351952111	0.013913905	0.048906185	0.292874479	0.244527815	0.323360957	4.75E-01	0.525031406	0.081728229	0.193675903	0.045327521	0.09880431	0.288547495	4.272810356	4.272810356	0.000411074	0.000820946	0.525031407	7.46E-10	-0.143039524	0.041254191	6.254373818	3.99E-10	1.01E-09
miR-2355-5p_KLF7	8609	hsa-miR-2355-5p	hsa-mir-2355	KLF7	protein_coding	intron	intron	0.393879383	0.349	0.310111243	0.652744369	0.119414932	0.505	0.246127012	0.249538279	0.255	0.27399842	NA	0.363268903	0.137323802	0.050195259	0.102129127	0.451811062	0.36436158	0.541554679	3.13E-01	0.039107973	0.465961554	0.31305361	0.038303129	0.232884238	0.393222981	8.173055666	8.173055666	1.22E-07	4.50E-07	0.652744375	0	0.039107973	0.67150413	6.239253815	4.40E-10	1.11E-09
miR-147b_C15ORF48	84419	hsa-miR-147b	hsa-mir-147b	C15ORF48	protein_coding	exon	exon	0.481334882	0.353	0.525317705	0.558344615	-0.080499164	0.295	-0.276627309	-0.016057259	6.51E-01	2.87E-01	-0.133427204	0.43668628	-0.053000361	-0.090543377	-0.079856912	-0.103172244	0.590230892	0.587640666	4.25E-01	-0.057383092	0.459477121	0.230552576	0.066577651	0.091674028	0.369431123	3.462912414	3.462912414	0.002457175	0.004404857	0.651098215	8.22E-11	-0.276627309	0.024546569	6.228432354	4.71E-10	1.19E-09
miR-34b-5p_BTG4	54766	hsa-miR-34b-5p	hsa-mir-34b	BTG4	protein_coding	divergent	divergent	-0.083525931	-0.0501	0.208323543	-0.051187547	0.226309388	0.124	NA	-0.013423746	-0.0368	0.347630611	0.087367609	NA	NA	NA	0.374272071	0.176956466	NA	-0.081979655	2.52E-01	0.436501956	-0.306141198	0.102990578	0.050498268	-0.004643931	0.210625088	2.039487353	2.039487353	0.059421749	0.081990009	0.436501956	6.23E-07	-0.306141205	0.000247182	6.218986849	5.00E-10	1.26E-09
miR-664a-3p_RAB3GAP2	25782	hsa-miR-664a-3p	hsa-mir-664a	RAB3GAP2	protein_coding	intron	intron	0.088091367	0.352	0.174593609	0.286834671	0.272319838	0.0965	-0.103350953	0.037477241	1.28E-01	1.68E-01	0.300595214	-0.004502236	0.454393111	-0.13038528	0.150247029	0.355764971	0.21361436	0.325304348	1.66E-01	0.467922925	0.236612056	0.199525319	0.035455145	0.125567182	0.273483455	5.627542037	5.627542037	1.65E-05	4.11E-05	0.467922925	7.09E-08	-0.130385276	0.003730873	6.20560823	5.45E-10	1.36E-09
miR-455-3p_COL27A1	85301	hsa-miR-455-3p	hsa-mir-455	COL27A1	protein_coding	intron	intron	0.602352308	0.492	0.460731242	0.54322607	0.604744302	0.363	0.814734549	0.388136663	0.433	0.368705215	0.489932313	0.226637877	0.77965256	0.332173532	0.628576344	0.571570825	0.448271798	0.460762054	6.14E-01	0.303032769	0.57439218	0.506613453	0.032551004	0.438713249	0.574513658	15.56368128	15.56368128	1.22E-12	1.70E-11	0.814734549	0	0.226637876	0.002349273	6.195696298	5.80E-10	1.45E-09
miR-2116-3p_MYO1E	4643	hsa-miR-2116-3p	hsa-mir-2116	MYO1E	protein_coding	intron	intron	0.00642771	0.222	0.220255979	0.152817119	-0.040573267	-0.00599	0.068279277	0.168017695	4.42E-01	1.66E-01	NA	0.140900111	-0.098438646	-0.139720785	0.210491243	0.323091737	0.163410269	0.158678182	3.60E-01	0.459116781	0.072616556	0.151375006	0.036831862	0.074285032	0.22846498	4.109892796	4.109892796	0.000596128	0.001156692	0.45911678	1.33E-07	-0.139720785	0.001872797	6.189018297	6.05E-10	1.50E-09
miR-744-5p_MAP2K4	6416	hsa-miR-744-5p	hsa-mir-744	MAP2K4	protein_coding	intron	intron	0.457676053	0.427	0.312728963	0.419663116	0.480980193	0.405	0.526746058	0.221114788	0.311	0.360484892	0.467512751	0.494185917	0.656324279	0.313201296	0.481221559	0.436478169	0.303004742	0.338746906	5.30E-01	0.048102742	0.223274207	0.398121263	0.028367797	0.338947075	0.457295451	14.03426781	14.03426781	8.16E-12	9.14E-11	0.656324284	0	0.048102742	0.601861207	6.188465467	6.08E-10	1.50E-09
miR-92a-3p_MIR17HG	407975	hsa-miR-92a-3p	hsa-mir-92a-1	MIR17HG	ncRNA	mix	mix	0.460001696	0.517	0.296263975	0.447103489	0.274252383	0.467	0.142496896	0.002828841	0.507	0.540234189	NA	0.323642607	0.271125979	0.418202596	0.356734752	0.549386957	0.502826407	0.518940489	5.51E-01	0.616874958	0.398245044	0.412930261	0.033318704	0.343193412	0.482667111	12.39334687	12.39334687	1.50E-10	1.11E-09	0.616874959	6.28E-14	0.002828837	0.967969013	6.166896186	6.96E-10	1.72E-09
miR-149-3p_GPC1	2817	hsa-miR-149-3p	hsa-mir-149	GPC1	protein_coding	intron	intron	0.267832476	0.1	0.314725516	-0.043324842	0.13755121	0.327	-0.205032668	-0.079154192	-1.52E-02	2.35E-01	0.570332201	-0.078507104	0.400343961	0.072502761	-0.076376572	0.241948566	-0.188717299	-0.121498646	1.41E-01	0.482338271	0.095175561	0.12517535	0.048380145	0.024256135	0.226094564	2.587328937	2.587328937	0.017602458	0.027077655	0.570332181	0	-0.205032668	0.098643905	6.148576244	7.82E-10	1.92E-09
let-7g-3p_WDR82	80335	hsa-let-7g-3p	hsa-let-7g	WDR82	protein_coding	intron	intron	0.101718905	0.0803	0.119054273	0.120572177	0.308447499	0.177	0.299264674	0.073762129	-8.33E-06	-2.55E-01	0.198558691	-0.00662624	0.551783273	0.001424824	0.045511465	0.423200185	-0.035328475	0.098335116	-3.12E-02	0.104874104	0.098291798	0.123133072	0.037417335	0.045081879	0.201184265	3.290802827	3.290802827	0.003652658	0.006331892	0.551783274	1.11E-15	-0.254928923	0.034517277	6.10803479	1.01E-09	2.47E-09
miR-15b-3p_SMC4	10051	hsa-miR-15b-3p	hsa-mir-15b	SMC4	protein_coding	intron	intron	0.500047029	0.549	0.331813794	0.439994572	0.517547043	0.596	0.63493186	0.160979452	0.571	0.445320278	0.5409767	0.437357978	0.436548068	0.404480522	0.493690598	0.401848727	0.376961951	0.349111535	3.92E-01	0.699383309	0.253617691	0.457476977	0.02745529	0.400206244	0.514747709	16.66261654	16.66261654	3.41E-13	5.82E-12	0.699383308	0	0.160979523	0.021440223	6.051528668	1.43E-09	3.49E-09
miR-548b-5p_FAM184A	79632	hsa-miR-548b-5p	hsa-mir-548b	FAM184A	protein_coding	intron	intron	NA	-0.0516	-0.207585412	-0.123598677	0.000363338	-0.0583	NA	-0.145608124	-0.283	-0.213364159	NA	-0.0614541	-0.056916128	-0.159013574	-0.351028457	NA	-0.057532582	-0.093336608	2.54E-01	0.050030618	-0.183534817	-0.101110972	0.032560282	-0.170135686	-0.032086258	-3.105346946	-3.105346946	0.006803247	0.01111631	0.253837933	0.001722285	-0.351028457	7.25E-09	6.04179289	1.52E-09	3.70E-09
miR-34c-5p_BTG4	54766	hsa-miR-34c-5p	hsa-mir-34c	BTG4	protein_coding	divergent	divergent	-0.152295999	-0.106	0.091256962	-0.214682446	0.153870596	0.182	NA	-0.136150025	0.00869	0.309622654	-0.03571008	NA	NA	NA	0.357025668	0.103670867	NA	-0.163783613	3.61E-01	0.400981995	-0.324362615	0.05262074	0.057020291	-0.068915134	0.174156613	0.922842358	0.922842358	0.370696069	0.41987631	0.400981996	5.67E-06	-0.324362619	9.80E-05	6.03777737	1.56E-09	3.77E-09
miR-1468-5p_ARHGEF9	23229	hsa-miR-1468-5p	hsa-mir-1468	ARHGEF9	protein_coding	intron	intron	0.315751853	0.37	0.19188545	0.456703611	0.142633341	0.292	0.169721274	0.190803032	2.17E-01	4.17E-01	0.19456109	0.556400902	0.488043551	0.089604333	0.034379265	0.04770989	0.186417237	0.382011762	4.66E-01	0.428453988	0.182380556	0.280479996	0.033962729	0.209634985	0.351325007	8.258464672	8.258464672	7.11E-08	2.76E-07	0.556400899	6.66E-16	0.034379264	0.583268268	6.038336768	1.56E-09	3.77E-09
miR-3610_RAD21	5885	hsa-miR-3610	hsa-mir-3610	RAD21	protein_coding	exon	exon	0.24518248	0.362	0.148989987	0.280473802	-0.074646633	0.337	0.084215533	-0.074785697	0.331	0.159104746	NA	0.080061918	-0.154738718	-0.002141198	0.101200046	0.167289245	0.288204729	0.248434515	2.33E-01	0.199408073	0.054598497	0.149181874	0.034002694	0.078013418	0.22035033	4.387354587	4.387354587	0.000316698	0.000639955	0.362205833	1.11E-15	-0.154738717	0.038618115	6.031666368	1.62E-09	3.90E-09
miR-942-5p_TTF2	8458	hsa-miR-942-5p	hsa-mir-942	TTF2	protein_coding	intron	intron	0.524038998	0.545	0.294189931	0.459861389	0.445631821	0.462	0.387679482	0.370767658	4.14E-01	4.54E-01	0.499309687	0.481241365	0.228977894	0.246404008	0.419529177	0.414547913	0.5570163	0.513453284	7.20E-01	0.376906736	0.490835965	0.447948184	0.024896312	0.396015387	0.499880982	17.99255156	17.99255156	8.05E-14	1.72E-12	0.719520731	0	0.228977893	0.002048418	6.028053955	1.66E-09	3.98E-09
miR-3667-5p_C22ORF34	348645	hsa-miR-3667-5p	hsa-mir-3667	C22ORF34	ncRNA	intron	intron	-0.288392861	-0.0633	-0.153830763	0.069283091	-0.140173822	-0.24	-0.364725713	-0.138519861	-0.03	0.185705862	NA	-0.119698253	-0.199475799	-0.216385222	-0.21728916	-0.087215174	-0.00961654	0.027783489	-1.72E-01	0.503969754	0.120122157	-0.076359673	0.043017282	-0.166395878	0.013676533	-1.775092925	-1.775092925	0.091905068	0.121179848	0.503969754	4.41E-09	-0.364725712	0.002604866	5.995678784	2.03E-09	4.82E-09
miR-629-3p_TLE3	7090	hsa-miR-629-3p	hsa-mir-629	TLE3	protein_coding	intron	intron	0.29623092	-0.0237	0.318376367	0.353203397	0.141148843	0.289	0.593010857	0.064849558	0.137	-0.073778992	0.380497409	0.155694261	0.422757683	0.148888043	0.353549483	0.20198	0.183277056	0.217152649	6.72E-01	0.433967536	0.322827049	0.270426394	0.039861049	0.187277703	0.353575085	6.784226714	6.784226714	1.35E-06	4.19E-06	0.672044351	0	-0.073779012	0.54685444	5.995664209	2.03E-09	4.82E-09
miR-3606-5p_COL3A1	1281	hsa-miR-3606-5p	hsa-mir-3606	COL3A1	protein_coding	junction	junction	NA	-0.231	-0.126145517	-0.210937009	NA	-0.229	NA	NA	NA	NA	NA	-0.057008886	NA	-0.02586818	-0.158082922	NA	-0.151143387	-0.175713343	-5.27E-01	NA	-0.257539007	-0.194558521	0.039832546	-0.283310965	-0.105806077	-4.884410839	-4.884410839	0.000637753	0.001233953	-0.02586818	0.566641513	-0.526531602	4.50E-12	5.949167588	2.70E-09	6.39E-09
miR-33a-5p_SREBF2	6721	hsa-miR-33a-5p	hsa-mir-33a	SREBF2	protein_coding	intron	intron	0.223724767	0.245	0.43355764	0.403212935	0.294121266	0.321	0.395390624	0.306710977	0.151	0.561612214	0.087104207	0.220432097	0.575104375	0.133875166	0.290916472	0.216808228	0.413899116	0.385516942	2.30E-01	0.429099701	0.421179485	0.324421579	0.028722109	0.264508309	0.384334849	11.29518644	11.29518644	3.93E-10	2.61E-09	0.575104375	0	0.087104231	0.140324654	5.92266113	3.17E-09	7.49E-09
miR-3127-5p_CNNM4	26504	hsa-miR-3127-5p	hsa-mir-3127	CNNM4	protein_coding	intron	intron	0.242763272	0.467	0.324649903	0.505363604	0.101258267	0.457	0.486036401	0.219509826	5.57E-01	0.672200761	NA	0.38571816	0.660959917	0.056051683	0.311187183	0.272170374	0.561137796	0.52849406	-6.23E-02	0.342040482	0.489912821	0.382175493	0.044440833	0.289159762	0.475191225	8.59964748	8.59964748	5.64E-08	2.24E-07	0.672200758	2.54E-10	-0.062306872	0.448778582	5.919802864	3.22E-09	7.58E-09
miR-98-5p_HUWE1	10075	hsa-miR-98-5p	hsa-mir-98	HUWE1	protein_coding	intron	intron	0.353487254	0.163	0.16147993	0.041343618	0.0889151	0.257	-0.132764962	-0.058262544	-0.228	0.30432892	0.141035371	0.062524281	0.053709471	-0.150976034	0.048371253	0.010679399	0.136754745	0.126902576	-5.21E-01	-0.047837665	0.053778768	0.040462437	0.041826752	-0.04678664	0.127711514	0.967381754	0.967381754	0.344906723	0.395918137	0.353487241	0.007529394	-0.520620013	8.55E-12	5.90818667	3.46E-09	8.12E-09
miR-425-3p_DALRD3	55152	hsa-miR-425-3p	hsa-mir-425	DALRD3	protein_coding	intron	mix	0.290520077	0.124	0.390263663	0.5380913	0.047162108	0.119	0.167483553	-0.003701666	0.116	0.389550095	0.256927414	0.250384295	0.406328269	0.055995649	0.335245646	0.095947412	0.346241288	0.448829937	2.33E-01	0.070477476	0.10350843	0.231956898	0.034348681	0.160306805	0.303606991	6.7530074	6.7530074	1.44E-06	4.41E-06	0.538091234	4.00E-15	-0.003701693	0.958093598	5.897213478	3.70E-09	8.65E-09
miR-188-5p_CLCN5	1184	hsa-miR-188-5p	hsa-mir-188	CLCN5	protein_coding	intron	intron	0.538455267	0.474	0.298076889	0.51954929	0.061121323	0.276	0.699702517	0.269274644	2.98E-01	5.50E-01	0.375405043	0.387435324	0.363871029	0.248299469	0.656096938	0.575439563	0.456500255	0.474071367	6.59E-01	-0.046624668	0.398421028	0.408679555	0.040948593	0.323262287	0.494096823	9.98030765	9.98030765	3.27E-09	1.74E-08	0.699702516	6.30E-11	-0.046624666	0.61308355	5.844892522	5.07E-09	1.18E-08
miR-218-2-3p_SLIT3	6586	hsa-miR-218-2-3p	hsa-mir-218-2	SLIT3	protein_coding	intron	intron	NA	-0.135	-0.164769278	NA	-0.104380981	-0.0817	NA	-0.144702907	-1.66E-01	NA	-0.148794262	-0.238278371	0.284657721	0.017927258	-0.083798098	NA	-0.10737571	-0.143974826	-3.44E-01	-0.196095572	-0.286364514	-0.123951601	0.034265471	-0.196986723	-0.050916478	-3.617390846	-3.617390846	0.002533679	0.004530112	0.284657721	0.000112469	-0.344460345	1.59E-05	5.834271112	5.40E-09	1.26E-08
miR-3170_FARP1	10160	hsa-miR-3170	hsa-mir-3170	FARP1	protein_coding	intron	intron	0.132014685	0.303	0.371996128	0.285015248	0.2163821	0.157	0.250485211	0.452512189	3.25E-01	1.53E-01	NA	0.063820459	-0.078981346	0.0995742	0.334206263	0.28705074	-0.093591811	0.100122735	3.27E-01	0.510735617	0.323803949	0.227993028	0.0361245	0.152383582	0.303602475	6.311313131	6.311313131	4.67E-06	1.27E-05	0.510735618	2.53E-09	-0.097355148	0.140172323	5.815777153	6.04E-09	1.40E-08
miR-4254_ADGRB2	576	hsa-miR-4254	hsa-mir-4254	ADGRB2	protein_coding	intron	intron	-0.054024665	-0.175	-0.079727058	NA	-0.052151928	-0.143	NA	NA	-0.297	-0.118481221	NA	-0.117624369	-0.294571728	-0.00777632	-0.334187004	-0.038010865	NA	-0.158361483	-5.03E-01	-0.310679048	-0.127204413	-0.178195412	0.034467751	-0.251661684	-0.104729141	-5.169917059	-5.169917059	0.000114143	0.000247491	-0.007776321	0.863259345	-0.503406326	5.17E-11	5.806904673	6.36E-09	1.47E-08
miR-556-5p_NOS1AP	9722	hsa-miR-556-5p	hsa-mir-556	NOS1AP	protein_coding	intron	intron	0.219897568	0.0294	-0.105205773	-0.171035992	0.060730507	-0.0651	-0.205247961	-0.181341708	0.0964	0.054538323	NA	-0.166965403	-0.127697726	-0.16215874	-0.36700189	-0.188063904	0.036700056	-0.064495061	-2.86E-01	-0.321301441	0.227814299	-0.090676658	0.036146029	-0.166331167	-0.015022149	-2.508620165	-2.508620165	0.021348703	0.032188	0.227814297	0.006992548	-0.36700189	1.30E-09	5.805294819	6.43E-09	1.48E-08
miR-339-5p_C7ORF50	84310	hsa-miR-339-5p	hsa-mir-339	C7ORF50	protein_coding	intron	intron	0.553120036	0.16	0.505791633	0.486064245	0.330632704	0.405	0.395658156	0.22667338	0.453	0.571129203	0.464171728	0.487757818	0.313917907	0.505719423	0.411978148	0.175435727	0.391254164	0.382011901	2.88E-01	0.641780404	0.309563517	0.404977062	0.027564563	0.347478392	0.462475731	14.69194589	14.69194589	3.53E-12	4.46E-11	0.641780405	2.89E-15	0.160067099	0.00058512	5.785799157	7.22E-09	1.65E-08
miR-3117-3p_SGIP1	84251	hsa-miR-3117-3p	hsa-mir-3117	SGIP1	protein_coding	intron	intron	0.355977053	0.063	0.272586727	0.107752235	0.390980355	0.156	0.073279867	0.139930394	2.61E-01	-1.54E-01	NA	0.224426912	0.39390881	0.052107691	0.333682144	0.240672714	0.079462458	0.083602614	3.37E-01	0.625903966	0.187038397	0.216407672	0.037767393	0.137359611	0.295455733	5.730013578	5.730013578	1.60E-05	4.00E-05	0.625903965	2.11E-14	-0.153663672	0.207449444	5.778388564	7.54E-09	1.72E-08
miR-7-1-3p_HNRNPK	3190	hsa-miR-7-1-3p	hsa-mir-7-1	HNRNPK	protein_coding	intron	intron	0.437395654	0.308	0.141822484	0.260768834	-0.346401564	0.363	0.184768163	0.244610731	2.63E-01	2.08E-01	0.121503807	-0.057351957	0.053709543	-0.019737407	0.209905558	0.25697021	0.237094354	0.281275291	2.66E-01	0.408620029	0.050023719	0.179219639	0.039600004	0.096615479	0.2618238	4.525748036	4.525748036	0.000206037	0.000426434	0.437395783	0.000749266	-0.346401563	6.66E-16	5.752973204	8.77E-09	2.00E-08
miR-550a-5p_ZNRF2P1	441208	hsa-miR-550a-5p	hsa-mir-550a-2	ZNRF2P1	ncRNA	readthrough	readthrough	0.218253499	0.237	0.098465249	0.432834824	0.202472597	0.0748	0.048572696	0.065039176	0.212	0.07763032	0.332036579	0.23623946	0.172806905	0.130358243	0.172876034	0.333667726	0.077323251	0.298707837	2.05E-01	-0.214833313	0.250336972	0.18107278	0.029041481	0.120493313	0.241652248	6.234970615	6.234970615	4.34E-06	1.19E-05	0.432834802	9.39E-10	-0.214833312	0.018456457	5.739693603	9.48E-09	2.15E-08
miR-32-3p_TMEM245	23731	hsa-miR-32-3p	hsa-mir-32	TMEM245	protein_coding	intron	intron	0.232596156	-0.132	0.177869626	-0.039196044	-0.067930563	0.065	-0.210000216	-0.199891703	0.0308	0.381656625	0.000696482	0.027924196	-0.007682845	0.05015956	-0.207566327	-0.096390422	-0.37894958	-0.240886769	4.77E-02	-0.193865403	-0.241508202	-0.05441067	0.038498308	-0.134716734	0.025895394	-1.413326254	-1.413326254	0.172935477	0.213203846	0.381656595	0.001213093	-0.3789721	2.65E-09	5.729546	1.01E-08	2.28E-08
miR-326_ARRB1	408	hsa-miR-326	hsa-mir-326	ARRB1	protein_coding	intron	intron	0.65076596	0.326	0.354008418	0.547339699	0.6853783	0.386	0.658727244	0.369708294	4.12E-01	5.26E-01	0.393501824	0.202439909	0.456648697	0.206462243	0.460506323	0.193858006	0.215956978	0.530770003	2.73E-01	0.315220311	0.473000736	0.414476431	0.033074621	0.345483981	0.483468881	12.53155503	12.53155503	6.30E-11	5.50E-10	0.6853783	0	0.193858005	0.05709017	5.726246788	1.03E-08	2.32E-08
miR-27b-5p_C9ORF3	84909	hsa-miR-27b-5p	hsa-mir-27b	C9ORF3	protein_coding	intron	intron	0.608108951	0.59	0.747346983	0.540004813	0.69167506	0.582	0.554431163	0.482769428	0.738	0.561370543	0.549450538	0.356534517	0.432503505	0.520470362	0.729673071	0.697450662	0.487860031	0.53444443	4.17E-01	0.784291726	0.522284349	0.584164483	0.025698853	0.530557614	0.637771351	22.73114971	22.73114971	9.26E-16	3.51E-14	0.784291723	0	0.356534521	1.04E-06	5.723589566	1.04E-08	2.34E-08
miR-3653-3p_AP1B1	162	hsa-miR-3653-3p	hsa-mir-3653	AP1B1	protein_coding	intron	intron	0.252096237	0.0911	0.079581455	0.086494892	0.122396011	-0.0542	0.303002226	0.061286022	0.0478	0.122456507	NA	0.309752848	0.351839609	0.199100089	0.371431218	0.390330155	0.448402153	0.311344313	4.34E-01	0.189058085	0.339891552	0.224679867	0.033276476	0.155031402	0.294328333	6.751912857	6.751912857	1.89E-06	5.54E-06	0.448413012	7.94E-13	-0.054225142	0.41514036	5.714472839	1.10E-08	2.46E-08
miR-542-5p_MIR503HG	84848	hsa-miR-542-5p	hsa-mir-542	MIR503HG	ncRNA	readthrough	readthrough	0.50223105	0.509	0.368624782	0.460594013	0.452055726	0.344	0.377268972	0.513168661	0.432	0.259219571	0.45631966	0.372343419	0.690757557	0.352743263	0.73632223	0.622362354	0.284295806	0.360024657	8.04E-01	0.632501798	0.458193353	0.483511883	0.032761143	0.415173337	0.55185043	14.75870019	14.75870019	3.24E-12	4.18E-11	0.804299994	0	0.25921959	0.031490934	5.705629395	1.16E-08	2.59E-08
miR-625-3p_FUT8	2530	hsa-miR-625-3p	hsa-mir-625	FUT8	protein_coding	intron	intron	0.506496217	0.525	0.589365831	0.649664628	0.715437215	0.519	0.822813926	0.694372432	0.638	0.683018885	0.637724505	0.502636441	0.369463387	0.324755635	0.567228154	0.383637202	0.596702895	0.62446724	5.03E-01	0.268710384	0.437416909	0.558876569	0.029921986	0.496460399	0.621292739	18.67778977	18.67778977	3.97E-14	9.76E-13	0.822813925	0	0.268710384	0.003001882	5.695271387	1.23E-08	2.73E-08
miR-452-5p_GABRE	2564	hsa-miR-452-5p	hsa-mir-452	GABRE	protein_coding	intron	intron	0.835087687	0.852	0.750218728	0.872048376	0.637607937	0.547	0.468175662	0.611243518	0.796	0.781596118	0.728795248	0.631106966	0.759082544	0.629951182	0.718551649	0.703100637	0.749425799	0.850901772	5.02E-01	0.843359161	0.7208711	0.723383795	0.024298795	0.672697397	0.774070194	29.77035675	29.77035675	4.88E-18	6.67E-16	0.872048378	0	0.468175663	7.37E-05	5.69618988	1.23E-08	2.73E-08
miR-551a_MEGF6	1953	hsa-miR-551a	hsa-mir-551a	MEGF6	protein_coding	intron	intron	0.012396508	-0.0163	0.137737483	0.055244933	0.029725465	-0.0746	-0.155006208	0.016232681	0.385	0.193661501	0.403591301	-0.135685935	-0.126740067	0.018942862	0.093859602	0.113108749	0.057131607	0.048540277	6.05E-01	0.435247138	0.359237655	0.119398389	0.045499165	0.024488794	0.214307984	2.62418857	2.62418857	0.016252678	0.025401783	0.604738208	2.22E-16	-0.155006206	0.213962543	5.690152714	1.27E-08	2.81E-08
miR-32-5p_TMEM245	23731	hsa-miR-32-5p	hsa-mir-32	TMEM245	protein_coding	intron	intron	0.401235423	-0.105	0.202722281	-0.026714863	0.019925509	0.211	-0.097598202	0.023948623	0.0245	0.337175163	0.05596645	-0.19752078	-0.254697668	0.124261781	-0.406443723	0.247940291	-0.337435663	-0.227975997	-1.42E-02	-0.226976642	-0.103799302	-0.022719915	0.047286386	-0.121357588	0.075917758	-0.480474766	-0.480474766	0.636103545	0.679904102	0.401235441	0.002178532	-0.406443725	1.21E-11	5.671460318	1.42E-08	3.12E-08
miR-877-5p_ABCF1	23	hsa-miR-877-5p	hsa-mir-877	ABCF1	protein_coding	intron	intron	0.268009158	0.413	0.356433856	0.486779308	-0.129592764	0.41	0.1924299	0.077185293	0.512	0.441755149	0.463040673	-0.014632233	0.266709435	0.057399302	0.314055316	0.359006807	0.415820218	0.466083651	2.73E-02	0.084440409	0.354515695	0.279080389	0.041888416	0.191702684	0.366458094	6.662471743	6.662471743	1.74E-06	5.19E-06	0.512165452	1.40E-06	-0.129592762	0.003307859	5.659636656	1.52E-08	3.33E-08
miR-24-3p_C9ORF3	84909	hsa-miR-24-3p	hsa-mir-24-1	C9ORF3	protein_coding	intron	intron	0.126861532	0.21	0.307602955	0.330618298	0.445576748	-0.0356	0.323589659	0.12687912	2.18E-01	-9.30E-02	0.297418411	0.095985847	0.176306442	0.427665936	-0.002493091	0.062974934	0.197313009	0.294585201	2.86E-01	0.649709987	0.141528989	0.228483986	0.03816455	0.148874131	0.308093842	5.986812069	5.986812069	7.46E-06	1.95E-05	0.649709986	8.88E-16	-0.092999483	0.447225788	5.63886815	1.71E-08	3.75E-08
miR-3613-5p_DLEU2	8847	hsa-miR-3613-5p	hsa-mir-3613	DLEU2	ncRNA	intron	mix	0.394569749	0.113	0.123171801	0.178100789	0.254451975	0.288	0.520342261	0.117425423	0.559	0.03268412	NA	0.315285849	0.206807895	0.267752651	0.567513261	0.195148161	0.243432196	0.245343813	2.75E-01	0.715783515	0.077493837	0.287861167	0.040816634	0.202430971	0.373291364	7.052545492	7.052545492	1.03E-06	3.30E-06	0.715783516	0	0.032684085	0.789772745	5.627065349	1.83E-08	4.00E-08
miR-188-3p_CLCN5	1184	hsa-miR-188-3p	hsa-mir-188	CLCN5	protein_coding	intron	intron	0.14635304	0.391	0.199624421	0.165247354	0.083985279	0.195	0.717909138	0.315570292	2.26E-01	2.92E-01	0.102713839	0.35009047	0.473843636	0.208897539	0.629941922	0.291737589	0.310679922	0.235538688	4.88E-01	0.025760105	0.239349484	0.295522731	0.038512549	0.215186962	0.375858499	7.673414021	7.673414021	2.21E-07	7.86E-07	0.717909137	1.17E-11	0.025760106	0.780029544	5.615641959	1.96E-08	4.26E-08
miR-208b-3p_MYH7	4625	hsa-miR-208b-3p	hsa-mir-208b	MYH7	protein_coding	intron	intron	NA	-0.00473	NA	NA	0.077809798	0.363	NA	NA	NA	NA	NA	NA	-0.05571158	0.069042483	0.106111105	NA	NA	-0.003745344	-2.12E-01	NA	-0.044343114	0.038103994	0.051225693	-0.080022667	0.156230655	0.743845351	0.743845351	0.478245657	0.530262636	0.36309635	1.64E-08	-0.211569616	0.009349548	5.612889296	1.99E-08	4.31E-08
miR-20a-5p_MIR17HG	407975	hsa-miR-20a-5p	hsa-mir-20a	MIR17HG	ncRNA	mix	mix	0.439162194	0.48	0.373338966	0.460469972	0.388430105	0.371	-0.039849398	0.161198667	4.85E-01	3.04E-01	NA	0.354079382	0.200296742	0.462088444	0.301422254	0.485172497	0.641382898	0.618870634	4.34E-01	0.593980387	0.372909942	0.407237168	0.033980185	0.336115822	0.478358513	11.98454815	11.98454815	2.65E-10	1.83E-09	0.640324183	0	-0.039849401	0.750728643	5.610699354	2.02E-08	4.37E-08
miR-744-3p_MAP2K4	6416	hsa-miR-744-3p	hsa-mir-744	MAP2K4	protein_coding	intron	intron	0.447102702	0.26	0.222760442	0.408694056	0.504196264	0.375	0.365072802	0.331194474	4.38E-02	3.78E-01	0.331030525	0.451133914	0.584729578	0.251766703	0.422532264	0.538189059	0.104672608	0.16684824	5.76E-01	0.002387109	0.188935547	0.336507709	0.035840905	0.26174489	0.411270527	9.388928811	9.388928811	9.04E-09	4.29E-08	0.584729579	0	0.002387105	0.979356434	5.593615613	2.22E-08	4.79E-08
miR-374a-3p_FTX	100302692	hsa-miR-374a-3p	hsa-mir-374a	FTX	ncRNA	intron	intron	-0.036929585	0.0079	-0.007458377	0.053421201	-0.218326407	0.296	-0.251961988	0.22095827	0.162	0.267537102	NA	-0.068950229	-0.252052421	0.062947125	-0.028151397	-0.129502848	-0.108760941	-0.030201237	2.84E-01	-0.03962538	-0.098506338	0.004104421	0.037455467	-0.074290772	0.082499614	0.10958136	0.10958136	0.913890513	0.930234308	0.295971257	5.45E-06	-0.252052422	0.000664725	5.591824034	2.25E-08	4.83E-08
miR-24-1-5p_C9ORF3	84909	hsa-miR-24-1-5p	hsa-mir-24-1	C9ORF3	protein_coding	intron	intron	0.448387481	0.455	0.627380657	0.410760914	0.641753719	0.491	0.52754861	0.381189032	5.78E-01	3.17E-01	0.527934181	0.296160383	0.541124822	0.519652992	0.745075306	0.583767391	0.386025467	0.388089945	4.52E-01	0.749121358	0.496040378	0.512117698	0.027251977	0.455271069	0.568964327	18.79194634	18.79194634	3.54E-14	9.30E-13	0.749121358	0	0.296160382	5.97E-05	5.573945162	2.49E-08	5.33E-08
miR-548d-3p_ATAD2	29028	hsa-miR-548d-3p	hsa-mir-548d-1	ATAD2	protein_coding	intron	intron	0.082683619	0.0686	0.090710471	0.308532444	-0.125521127	-0.00619	-0.168799053	-0.14921305	-0.147	-0.004384027	-0.069914644	-0.102823128	-0.026194196	-0.051883227	-0.110699793	0.058914565	0.324301153	0.295319442	6.09E-02	0.602764046	0.097725538	0.053777603	0.043195789	-0.036327235	0.14388244	1.244973266	1.244973266	0.227532349	0.274082177	0.602764046	3.24E-13	-0.168799052	0.175457928	5.553929808	2.79E-08	5.96E-08
miR-33b-3p_SREBF1	6720	hsa-miR-33b-3p	hsa-mir-33b	SREBF1	protein_coding	intron	intron	0.224183396	0.377	0.382990233	0.114615019	-0.141538577	0.45	-0.149349357	-0.173945201	0.358	0.545372195	0.15417274	-0.014095842	-0.089339426	-0.0447188	-0.047087579	0.193733772	0.32686083	0.222220946	2.34E-01	0.350518779	0.155271694	0.16381968	0.046996579	0.065786534	0.261852827	3.485778821	3.485778821	0.00233059	0.004199981	0.545372194	1.26E-06	-0.173945209	0.012840382	5.550937859	2.84E-08	6.05E-08
miR-194-5p_ATG2A	23130	hsa-miR-194-5p	hsa-mir-194-2	ATG2A	protein_coding	readthrough	mix	0.026117696	0.211	0.203914047	0.483159386	0.015848342	0.155	0.156084935	-0.077624084	-5.60E-02	2.03E-01	0.327041396	0.182967381	0.315591903	0.064645881	0.116127484	0.037130042	0.261038684	0.301202024	1.25E-01	-0.128451516	0.100004298	0.153563089	0.032757516	0.085232109	0.22189407	4.687873497	4.687873497	0.000141342	0.000304532	0.483159427	4.29E-12	-0.128451517	0.16205688	5.526226995	3.27E-08	6.94E-08
miR-101-5p_JAK1	3716	hsa-miR-101-5p	hsa-mir-101-1	JAK1	protein_coding	intron	intron	0.214043391	0.108	0.083767351	0.200787588	0.106053709	0.104	0.086603117	0.151201459	-0.0311	-0.129488352	-0.204542629	-0.066534955	0.220223942	-0.044897976	0.087965713	0.15698317	0.050321047	0.126013809	-5.75E-02	0.379269063	0.143655825	0.079564728	0.028626486	0.019850924	0.139278532	2.779409511	2.779409511	0.011571632	0.018380057	0.379269065	1.94E-05	-0.204542672	0.000477428	5.525329545	3.29E-08	6.95E-08
miR-548t-5p_GALNT7	51809	hsa-miR-548t-5p	hsa-mir-548t	GALNT7	protein_coding	intron	intron	0.019571173	-0.121	-0.073790331	-0.02400462	-0.017116684	-0.0908	-0.177692528	-0.026178944	-0.086	-0.100232343	NA	-0.075350001	-0.159823625	-0.039453332	-0.033540358	-0.000221468	-0.000446425	-0.021322863	1.67E-01	0.592322632	-0.07161233	-0.013200089	0.036986633	-0.090614003	0.064213824	-0.356888093	-0.356888093	0.725108588	0.761921793	0.592322632	1.03E-12	-0.177692526	0.153468626	5.508674124	3.62E-08	7.62E-08
miR-676-5p_EDA	1896	hsa-miR-676-5p	hsa-mir-676	EDA	protein_coding	intron	intron	-0.259754275	-0.196	-0.159296763	-0.256419146	-0.157656915	-0.237	0.243287394	-0.13382607	0.00525	-0.037934662	NA	-0.103167969	0.269275313	-0.082236934	0.186044933	-0.013942152	-0.078657433	-0.150044797	1.78E-01	0.568893832	0.210983567	-0.011711841	0.04920068	-0.114690049	0.091266366	-0.238042267	-0.238042267	0.814396585	0.846669711	0.568893832	1.21E-11	-0.259754276	0.053198129	5.506466482	3.66E-08	7.69E-08
miR-194-3p_ATG2A	23130	hsa-miR-194-3p	hsa-mir-194-2	ATG2A	protein_coding	readthrough	mix	0.127419437	0.201	0.245143068	0.504082213	0.037122374	0.306	0.095728355	-0.009515476	0.0126	0.063204904	0.289081989	0.217466567	0.280098789	0.103216401	0.075291507	0.062122413	0.260204673	0.310945002	2.42E-01	0.110656888	0.16353548	0.187810318	0.028152115	0.129086035	0.246534601	6.671268522	6.671268522	1.71E-06	5.12E-06	0.504082255	3.48E-13	-0.009515486	0.892551585	5.498779713	3.82E-08	8.01E-08
miR-155-5p_MIR155HG	114614	hsa-miR-155-5p	hsa-mir-155	MIR155HG	ncRNA	exon	exon	0.683331595	0.811	0.780892122	0.747909152	0.682332148	0.69	0.786275319	0.759460827	7.71E-01	6.59E-01	0.730210462	0.791509373	0.71438417	0.680002607	0.783632822	0.765794299	0.636320729	0.68168738	8.52E-01	0.882566867	0.600619237	0.744220118	0.015466848	0.711956838	0.776483399	48.1171152	48.1171152	3.76E-22	2.57E-19	0.882566868	0	0.600619235	5.55E-15	5.497013234	3.86E-08	8.06E-08
miR-30c-1-3p_NFYC	4802	hsa-miR-30c-1-3p	hsa-mir-30c-1	NFYC	protein_coding	intron	intron	0.364272381	0.221	0.226686309	0.282331385	0.343205764	0.372	0.28808632	0.02202783	2.54E-01	0.158866842	0.455040087	0.242393851	0.270000338	0.064300843	0.018762065	0.142127703	0.234882007	0.25761394	2.84E-01	0.412643969	0.291200311	0.248283105	0.026153683	0.19372748	0.302838731	9.493236956	9.493236956	7.53E-09	3.71E-08	0.455040143	4.44E-16	0.018762064	0.764681474	5.473170654	4.42E-08	9.20E-08
miR-576-5p_SEC24B	10427	hsa-miR-576-5p	hsa-mir-576	SEC24B	protein_coding	intron	intron	0.100039938	0.024	0.206990984	0.181643237	-0.010625848	0.212	-0.080281993	-0.10094922	0.138	0.004456866	0.313718257	-0.025756329	0.009119	-0.108014731	-0.145848573	0.293750505	-0.024919148	0.103886428	8.81E-02	0.145895704	0.127198958	0.06794338	0.029162496	0.00711148	0.12877528	2.329820496	2.329820496	0.030404115	0.044562254	0.313718268	5.37E-08	-0.145848572	0.019322244	5.464900141	4.63E-08	9.62E-08
miR-455-5p_COL27A1	85301	hsa-miR-455-5p	hsa-mir-455	COL27A1	protein_coding	intron	intron	0.657595629	0.687	0.539117044	0.69360398	0.638979982	0.462	0.81667515	0.536085867	0.684	0.483899553	0.358869418	0.43631461	0.73347892	0.482463382	0.713481119	0.733301777	0.735083728	0.72767994	6.43E-01	0.288242985	0.548497038	0.607639468	0.030159292	0.544728287	0.670550649	20.14767014	20.14767014	9.38E-15	3.20E-13	0.816675151	0	0.288242984	0.001410291	5.43999374	5.33E-08	1.10E-07
miR-361-5p_CHM	1121	hsa-miR-361-5p	hsa-mir-361	CHM	protein_coding	intron	intron	0.225257664	0.0765	0.479651952	0.261848373	0.270463283	0.438	-0.063616259	0.119350064	0.314	0.445693444	0.599115433	0.302015671	0.248031439	0.109965504	0.211274271	0.234057842	0.340210271	0.308003397	3.35E-01	0.150866325	0.202102829	0.275068477	0.032626742	0.207010286	0.343126667	8.430767632	8.430767632	5.14E-08	2.07E-07	0.599115429	0	-0.063616257	0.611831593	5.426495218	5.75E-08	1.19E-07
miR-30c-5p_NFYC	4802	hsa-miR-30c-5p	hsa-mir-30c-1	NFYC	protein_coding	intron	intron	0.460476222	0.238	0.089147408	0.348789629	0.442113445	0.348	0.215972341	0.121509099	3.72E-01	3.41E-01	0.539041399	0.160872706	0.470476249	0.202059359	0.177389293	-0.039786412	0.201628918	0.225518129	1.26E-01	0.220908772	0.235812691	0.265495321	0.031376601	0.200044879	0.330945764	8.46157054	8.46157054	4.85E-08	1.98E-07	0.539041401	0	-0.039786411	0.698812357	5.402748971	6.56E-08	1.35E-07
let-7i-3p_MON2	23041	hsa-let-7i-3p	hsa-let-7i	MON2	protein_coding	readthrough	mix	0.024164624	-0.235	-0.152448116	-0.146421464	0.089579757	0.0417	-0.231711855	-0.198112646	2.84E-01	-2.72E-01	0.0570471	0.094303041	-0.039510028	0.037251192	0.135948222	0.026372103	-0.313162502	-0.36405797	1.21E-01	-0.021786363	-0.128464486	-0.059460579	0.037407729	-0.137491733	0.018570576	-1.589526573	-1.589526573	0.127625267	0.162324129	0.284295532	0.011109791	0.2842955	0.01110979	5.398141	6.73E-08	1.38E-07
miR-3920_TRPC6	7225	hsa-miR-3920	hsa-mir-3920	TRPC6	protein_coding	intron	intron	-0.222003081	-0.0936	-0.210270986	-0.152808125	-0.128232491	-0.092	-0.086661785	-0.024992123	0.182	0.423790968	NA	-0.112471604	-0.313890951	-0.217567148	-0.165703363	-0.234687981	-0.060202667	-0.111282323	-1.95E-01	-0.231744051	0.30019612	-0.092673185	0.040138743	-0.17668454	-0.00866183	-2.308821302	-2.308821302	0.032361842	0.047027953	0.423790962	0.000285004	-0.313890952	1.88E-05	5.384320365	7.27E-08	1.49E-07
miR-542-3p_MIR503HG	84848	hsa-miR-542-3p	hsa-mir-542	MIR503HG	ncRNA	readthrough	readthrough	0.603440714	0.718	0.592003249	0.557898775	0.56962873	0.578	0.386667975	0.624125636	0.646	0.621357719	0.422465722	0.475541593	0.782840333	0.52563054	0.820550616	0.676279325	0.609236991	0.576053576	8.10E-01	0.761500404	0.553806231	0.623513291	0.025397007	0.570536063	0.676490519	24.55066025	24.55066025	2.09E-16	1.10E-14	0.820550616	0	0.386667978	0.001341214	5.333104492	9.65E-08	1.97E-07
let-7g-5p_WDR82	80335	hsa-let-7g-5p	hsa-let-7g	WDR82	protein_coding	intron	intron	0.354015503	0.118	0.21155511	0.415508765	0.125637991	0.365	0.495006962	0.043414162	3.92E-03	2.41E-01	0.24173188	-0.102354517	0.41105904	-0.166795138	0.070590976	0.118160575	0.13679577	0.27875661	-2.48E-02	0.135821348	0.180875488	0.172259141	0.038128535	0.092724412	0.251793871	4.517853716	4.517853716	0.00020986	0.000433034	0.495006959	2.39E-05	-0.166795139	0.000199109	5.312502871	1.08E-07	2.20E-07
miR-551b-5p_EGFEM1P	93556	hsa-miR-551b-5p	hsa-mir-551b	EGFEM1P	ncRNA	intron	intron	NA	-0.0833	-0.120627632	-0.250954853	-0.105644798	-0.0736	NA	NA	NA	NA	-0.134231575	-0.208514935	-0.336481706	NA	-0.286184671	-0.065041912	0.037390398	-0.079601216	-4.78E-01	NA	-0.099259533	-0.163641838	0.035904078	-0.241207883	-0.086075792	-4.557750665	-4.557750665	0.000537492	0.001048877	0.03846783	0.560766	-0.478076763	6.13E-10	5.284488	1.26E-07	2.55E-07
miR-618_LIN7A	8825	hsa-miR-618	hsa-mir-618	LIN7A	protein_coding	intron	intron	0.292409554	0.341	0.170139468	0.114895479	0.154633066	0.127	0.460237297	0.440087175	0.0884	0.356268967	0.03272558	-0.046531157	0.443055331	0.099962451	0.249869091	0.005035012	0.100202351	0.091631547	3.90E-01	0.524865016	0.055058613	0.213792449	0.037144757	0.136309844	0.291275054	5.755656177	5.755656177	1.24E-05	3.14E-05	0.524865016	7.57E-10	-0.046531156	0.537390712	5.272085183	1.35E-07	2.73E-07
miR-345-5p_SLC25A29	123096	hsa-miR-345-5p	hsa-mir-345	SLC25A29	protein_coding	divergent	divergent	0.44541942	0.171	0.413670954	0.285656721	-0.013139193	0.443	0.597405631	0.107343524	0.431	0.524310706	0.246209297	0.13085554	0.454231376	0.246063928	0.256014272	0.091433416	0.324354668	0.297133237	1.17E-01	0.525304431	0.252594949	0.299352831	0.035957508	0.224346783	0.374358879	8.325182866	8.325182866	6.26E-08	2.47E-07	0.597405631	1.19E-07	-0.013139193	0.766777907	5.257977459	1.46E-07	2.93E-07
miR-548f-3p_ERBB4	2066	hsa-miR-548f-3p	hsa-mir-548f-2	ERBB4	protein_coding	intron	intron	-0.050893993	-0.165	0.107590968	0.217247563	0.012898651	0.0717	NA	-0.070422806	0.0241	0.170431326	-0.035878685	0.09114352	0.071482163	-0.020252386	0.098056857	-0.001372081	0.034076602	0.129214486	-3.48E-01	-0.068098603	-0.011766966	0.011853564	0.028051163	-0.046858195	0.070565324	0.422569446	0.422569446	0.677353127	0.715042018	0.217247558	0.003135852	-0.347827376	1.29E-05	5.250940883	1.51E-07	3.04E-07
miR-616-3p_DDIT3	1649	hsa-miR-616-3p	hsa-mir-616	DDIT3	protein_coding	intron	intron	0.382976072	0.304	0.175573881	0.220917594	0.313321426	0.0918	0.383596803	0.253463555	0.53	0.346917441	0.3878177	-0.042915758	-0.019107346	-0.057354294	0.511670848	0.391305958	0.47003004	0.35579866	3.30E-01	0.147862171	0.287227798	0.273036686	0.037688261	0.194420351	0.351653021	7.244608229	7.244608229	5.21E-07	1.77E-06	0.529627013	5.20E-07	-0.057354296	0.203626909	5.248441791	1.53E-07	3.07E-07
miR-589-3p_FBXL18	80028	hsa-miR-589-3p	hsa-mir-589	FBXL18	protein_coding	intron	intron	0.260187786	0.181	0.130578758	0.403176409	-0.011564115	0.228	0.252839864	-0.107175077	0.264	0.207048658	0.181244312	0.022849474	0.12238639	0.07488585	0.235452552	-0.044745107	0.024108591	0.19019674	1.42E-01	0.14684584	0.174964115	0.141745121	0.026196119	0.087100974	0.196389267	5.410920623	5.410920623	2.69E-05	6.47E-05	0.403176445	1.52E-08	-0.107175051	0.127070234	5.213692293	1.85E-07	3.69E-07
miR-26b-5p_CTDSP1	58190	hsa-miR-26b-5p	hsa-mir-26b	CTDSP1	protein_coding	intron	intron	0.209439557	0.159	0.38307104	0.350648506	0.265692957	0.235	0.223122186	0.374337918	7.17E-02	3.71E-01	0.365677734	0.168774763	0.498553767	0.498308381	0.424378318	0.400174924	0.295661883	0.206333015	6.69E-01	0.590876986	0.251264033	0.343470276	0.032645908	0.275372106	0.411568447	10.52108215	10.52108215	1.34E-09	7.82E-09	0.668721294	0	0.071730293	0.529872478	5.21349159	1.85E-07	3.69E-07
miR-1910-5p_C16ORF74	404550	hsa-miR-1910-5p	hsa-mir-1910	C16ORF74	protein_coding	intron	intron	0.306088983	0.03	0.16472626	0.024353768	-0.172732926	0.48	-0.330600819	-0.211242808	8.61E-02	5.18E-01	0.340109797	-0.260072883	-0.201137001	-0.027025399	-0.169143285	0.149445954	-0.096849059	-0.05420824	6.60E-02	-0.260695553	-0.214662818	0.007061343	0.053549892	-0.104641775	0.118764461	0.13186474	0.13186474	0.896408832	0.917911892	0.51802141	5.15E-06	-0.330600819	0.006704269	5.206913208	1.92E-07	3.81E-07
miR-573_DHX15	1665	hsa-miR-573	hsa-mir-573	DHX15	protein_coding	intron	intron	-0.044661498	-0.0785	-0.065758526	0.147963838	-0.171408515	-0.0647	NA	-0.070861915	-0.246	0.125384365	-0.096521115	-0.085112026	NA	0.03733173	-0.046165354	0.080945622	0.181180467	0.152007636	4.49E-01	-0.115639864	-0.061125027	0.003034162	0.036528275	-0.073708896	0.07977722	0.083063375	0.083063375	0.934717914	0.945796052	0.449468601	7.94E-09	-0.246104813	0.028793152	5.204457431	1.95E-07	3.84E-07
miR-296-3p_GNAS-AS1	149775	hsa-miR-296-3p	hsa-mir-296	GNAS-AS1	ncRNA	readthrough	readthrough	0.285520781	0.15	0.572337534	0.276657645	0.485070587	0.102	0.599333065	0.113353464	0.221	0.474424496	0.493444298	0.290078782	0.583388618	-0.004490258	0.434156316	0.586362706	0.264529611	0.26901993	5.16E-01	0.532549757	0.059991351	0.350188338	0.042663602	0.261193624	0.439183052	8.208128805	8.208128805	7.82E-08	2.98E-07	0.599333065	1.06E-07	-0.004490258	0.920783113	5.204592671	1.94E-07	3.84E-07
miR-3200-3p_OSBP2	23762	hsa-miR-3200-3p	hsa-mir-3200	OSBP2	protein_coding	intron	intron	0.446292018	0.374	0.182033307	0.340766343	0.323183258	0.382	0.258162212	0.298049804	0.427	0.548030991	NA	0.311683033	0.236010302	0.19805883	0.25337005	0.572000657	0.519045005	0.440199216	6.09E-01	0.520825269	0.508446047	0.386499504	0.02933263	0.325105604	0.447893404	13.17643538	13.17643538	5.26E-11	4.79E-10	0.609148915	2.22E-16	0.182033306	0.001435302	5.202412557	1.97E-07	3.88E-07
miR-662_MSLN	10232	hsa-miR-662	hsa-mir-662	MSLN	protein_coding	readthrough	readthrough	NA	-0.275	-0.234078648	-0.319322004	NA	-0.326	NA	NA	-0.239	NA	0.12217278	-0.080735158	NA	NA	NA	NA	-0.194056588	-0.246340511	NA	-0.182128933	-0.30496477	-0.207221101	0.040033623	-0.296421571	-0.11802063	-5.176176573	-5.176176573	0.000415371	0.000827109	0.1221728	0.03825684	-0.326347163	4.67E-07	5.175112	2.28E-07	4.47E-07
miR-15a-3p_DLEU2	8847	hsa-miR-15a-3p	hsa-mir-15a	DLEU2	ncRNA	intron	intron	-0.020651444	0.00406	-0.001136732	0.183558575	-0.102682103	0.0848	-0.052495717	-0.091767149	-2.20E-01	-1.40E-01	-0.070028588	-0.042871831	-0.073448619	-0.097684249	-0.128801323	-0.161166417	0.111130225	0.126244742	4.32E-02	0.490413326	0.072175157	0.001410439	0.033556055	-0.068586265	0.071407142	0.042032313	0.042032313	0.966889734	0.975046182	0.490413324	1.30E-08	-0.220292559	0.051077091	5.162488581	2.44E-07	4.77E-07
miR-15b-5p_SMC4	10051	hsa-miR-15b-5p	hsa-mir-15b	SMC4	protein_coding	intron	intron	0.428748813	0.482	0.430133437	0.389652702	0.587121945	0.54	0.767746225	0.25144234	5.69E-01	4.18E-01	0.63345741	0.268862922	0.270272849	0.378504405	0.421991992	0.249546251	0.432631283	0.482845559	2.93E-01	0.668845517	0.224765061	0.445764281	0.032928288	0.377077075	0.514451487	13.53742641	13.53742641	1.57E-11	1.62E-10	0.767746225	5.44E-14	0.224765068	0.007810861	5.158415989	2.49E-07	4.86E-07
miR-340-3p_RNF130	55819	hsa-miR-340-3p	hsa-mir-340	RNF130	protein_coding	intron	intron	0.49213915	0.285	0.451694366	0.584326256	0.337275034	0.269	0.451007099	0.372552502	0.325	0.386221502	0.234903256	0.221354799	0.121734169	0.155151225	0.430504956	0.226708742	0.231198978	0.402906187	4.34E-01	0.346676779	0.321342053	0.336556169	0.025766964	0.282807224	0.390305114	13.06153751	13.06153751	3.00E-11	2.93E-10	0.584326273	0	0.121734168	0.104519943	5.156911534	2.51E-07	4.89E-07
miR-1292-5p_NOP56	10528	hsa-miR-1292-5p	hsa-mir-1292	NOP56	protein_coding	junction	junction	0.361267524	0.155	0.230554771	0.432656814	-0.052328886	0.186	-0.110370247	0.093069374	3.71E-01	3.27E-01	0.539475235	0.135357496	0.394790577	0.093314811	0.135563434	0.377801617	0.384391732	0.402422222	1.30E-01	0.288152278	0.246082545	0.245637671	0.036175071	0.170177796	0.321097545	6.790247177	6.790247177	1.33E-06	4.19E-06	0.539475269	0	-0.110370244	0.377658062	5.13033064	2.89E-07	5.61E-07
miR-671-5p_CHPF2	54480	hsa-miR-671-5p	hsa-mir-671	CHPF2	protein_coding	exon	exon	-0.049455752	-0.0301	0.278565713	0.18904239	0.59722699	0.183	0.388846798	0.224801785	0.108	0.249223563	0.19725168	0.408723906	0.183027538	0.155324319	0.43194429	0.321034796	0.29660364	0.217484803	2.91E-01	0.028323998	0.049606942	0.232963952	0.034673788	0.160635698	0.305292207	6.71873381	6.71873381	1.55E-06	4.71E-06	0.59722699	0	-0.049455738	0.717376489	5.115337445	3.13E-07	6.06E-07
miR-3940-3p_KHSRP	8570	hsa-miR-3940-3p	hsa-mir-3940	KHSRP	protein_coding	junction	junction	0.0416936	0.118	0.161643553	0.116425004	-0.074132305	0.149	0.197404225	-0.028688485	0.26	0.193118508	NA	-0.014718462	0.061028371	0.017035556	-0.087981458	0.185735745	0.24589859	0.197234837	2.95E-01	0.44616377	0.130592349	0.12494868	0.030304492	0.06152065	0.18837671	4.123107618	4.123107618	0.000578411	0.001125512	0.446163775	3.27E-07	-0.087981457	0.159634172	5.084580798	3.68E-07	7.11E-07
miR-339-3p_C7ORF50	84310	hsa-miR-339-3p	hsa-mir-339	C7ORF50	protein_coding	intron	intron	0.490388371	0.198	0.42180442	0.441049897	0.09774797	0.231	0.438242652	0.292552194	0.357	0.484042441	0.417376722	0.453880076	0.260790844	0.091524415	0.241217407	0.500284653	0.449098033	0.44779158	1.86E-01	0.547516341	0.209105222	0.340733333	0.030967067	0.276137164	0.405329502	11.0030872	11.0030872	6.19E-10	3.95E-09	0.547516343	9.72E-11	0.091524413	0.042226781	5.083193869	3.71E-07	7.14E-07
miR-219a-5p_HSD17B8	7923	hsa-miR-219a-5p	hsa-mir-219a-1	HSD17B8	protein_coding	readthrough	mix	0.012164411	0.0061	0.267934307	0.331166377	0.021957233	0.334	-0.048467943	-0.007719783	-4.04E-03	2.77E-01	-0.105801107	0.180211227	0.140055674	0.198423003	0.225878866	0.021766751	0.081034896	0.200631808	1.64E-01	0.298599469	0.295454209	0.143559306	0.029782021	0.081435098	0.205683514	4.820334523	4.820334523	0.000103999	0.000229133	0.333605557	2.49E-07	-0.105801124	0.073015969	5.080447907	3.77E-07	7.22E-07
miR-22-5p_MIR22HG	84981	hsa-miR-22-5p	hsa-mir-22	MIR22HG	ncRNA	exon	exon	0.15307251	0.26	0.397612167	0.192281294	0.489688869	0.164	-0.06893772	0.022777004	2.11E-02	4.16E-02	0.338564069	0.039403854	0.554324687	0.332782978	0.568249527	0.461274019	0.000576235	0.091068156	4.06E-01	0.38483598	0.334898139	0.25874493	0.042905196	0.169246259	0.348243601	6.030619886	6.030619886	6.77E-06	1.79E-05	0.568249526	0	-0.068937725	0.58231456	5.072758143	3.92E-07	7.50E-07
miR-21-3p_VMP1	81671	hsa-miR-21-3p	hsa-mir-21	VMP1	protein_coding	readthrough	readthrough	0.555020516	0.518	0.393841653	0.332330884	0.664283971	0.311	0.633762699	0.288721186	1.76E-01	2.57E-01	0.532264137	0.491750335	0.53152031	0.457622289	0.457742401	0.399782527	0.45166759	0.381803315	6.31E-01	0.641822082	0.301896257	0.459465845	0.029005892	0.398960614	0.519971075	15.84043139	15.84043139	8.77E-13	1.27E-11	0.664283972	0	0.175653986	0.121519368	5.065697401	4.07E-07	7.76E-07
miR-103a-3p_PANK2	80025	hsa-miR-103a-3p	hsa-mir-103a-2	PANK2	protein_coding	intron	intron	0.048321219	0.23	0.204619632	0.393669095	0.457970472	0.244	0.375618798	0.211527875	3.35E-01	2.94E-01	0.303128704	0.156212534	0.03293284	0.061963376	0.34960757	0.252614629	0.41321013	0.357567139	2.21E-02	0.041335058	0.324470769	0.250509893	0.02971328	0.188529076	0.31249071	8.430906653	8.430906653	5.13E-08	2.07E-07	0.457970472	0	0.022060349	0.788733653	5.04811616	4.46E-07	8.49E-07
miR-548f-3p_DMD	1756	hsa-miR-548f-3p	hsa-mir-548f-5	DMD	protein_coding	intron	intron	0.232672867	0.101	-0.016768528	0.214038996	0.026851094	0.0785	NA	-0.175322422	0.0319	0.291447761	-0.026948965	0.018136095	0.089898378	-0.090909286	-0.025827113	-0.032899737	-0.154746121	0.01094509	3.51E-01	-0.153513236	-0.110038793	0.025998839	0.031877099	-0.040720697	0.092718375	0.815596136	0.815596136	0.424838067	0.474124836	0.350622205	1.09E-05	-0.175322405	0.012135643	5.006235512	5.55E-07	1.05E-06
miR-548k_PPFIA1	8500	hsa-miR-548k	hsa-mir-548k	PPFIA1	protein_coding	intron	intron	0.074215242	0.0338	0.113184696	0.233758268	-0.021244985	0.378	-0.036917373	-0.013056856	0.377	0.189759262	-0.061610929	-0.092719429	-0.105044392	-0.044965789	-0.103526539	0.229283178	0.076753665	0.172622869	1.66E-01	0.01080261	-0.033838989	0.069979164	0.032258664	0.002688771	0.137269557	2.169313809	2.169313809	0.042284798	0.060293355	0.378020989	3.70E-09	-0.105044393	0.16168497	5.000351185	5.72E-07	1.08E-06
miR-191-3p_IMPDH2	3615	hsa-miR-191-3p	hsa-mir-191	IMPDH2	protein_coding	readthrough	mix	0.29421175	0.1	0.271891924	0.358689167	-0.164757243	0.152	0.28625457	0.042892171	9.41E-02	2.37E-01	0.1571937	0.037585687	0.15672488	0.103837343	0.284212298	-0.187770441	0.288958489	0.362590358	3.62E-01	0.304685627	0.167065005	0.175687212	0.034220976	0.104303507	0.247070918	5.13390417	5.13390417	5.06E-05	0.000116756	0.362590346	2.44E-14	-0.187770442	0.065508967	4.985727233	6.17E-07	1.16E-06
miR-550a-5p_ZNRF2	223082	hsa-miR-550a-5p	hsa-mir-550a-1	ZNRF2	protein_coding	intron	intron	0.03200746	0.00711	0.089229439	0.066464071	0.175020461	0.0316	0.029421198	-0.050288135	0.129	0.220031208	0.319995779	0.342438737	0.023538339	0.176550275	0.195965916	0.355737286	0.150860015	0.126008129	3.42E-01	-0.308099462	-0.15796352	0.112937957	0.036083652	0.037668779	0.188207136	3.129892673	3.129892673	0.005274553	0.008808117	0.355737285	0.000349018	-0.308099461	0.000618416	4.984738183	6.20E-07	1.17E-06
miR-585-3p_SLIT3	6586	hsa-miR-585-3p	hsa-mir-585	SLIT3	protein_coding	intron	intron	-0.353399144	0.0337	-0.083664515	0.060169832	-0.130404339	-0.138	-0.157066747	0.181867153	-0.108	-0.017290339	-0.070507038	0.050473065	0.331069272	-0.173804774	0.201996178	-0.241804592	-0.20833208	-0.10529735	3.55E-01	0.421021392	-0.000864044	-0.002763205	0.044594386	-0.095785464	0.090259053	-0.06196308	-0.06196308	0.951207291	0.961057071	0.421021393	1.68E-06	-0.353399145	0.0075454	4.941915938	7.74E-07	1.45E-06
miR-1914-5p_UCKL1	54963	hsa-miR-1914-5p	hsa-mir-1914	UCKL1	protein_coding	intron	intron	-0.254993497	-0.116	-0.199584829	-0.089139726	0.054932844	-0.0172	0.026230852	-0.104970553	-0.0261	-0.12751779	0.162713887	-0.034510442	-0.209180915	-0.007206432	-0.25521815	0.161553971	-0.080285327	-0.083936588	1.54E-01	-0.013358411	0.024686678	-0.049919322	0.026734528	-0.105686571	0.005847927	-1.86722284	-1.86722284	0.076598147	0.10339236	0.162713885	0.005643503	-0.255218151	3.47E-05	4.927164746	8.34E-07	1.56E-06
miR-643_ZNF766	90321	hsa-miR-643	hsa-mir-643	ZNF766	protein_coding	intron	intron	0.095816867	0.0305	0.137151974	-0.062315245	-0.050359846	0.0168	-0.00737819	-0.061622435	2.20E-01	0.042532073	-0.11672364	-0.044877799	0.033299786	0.065151253	-0.114640112	-0.228473875	0.176115567	0.075172172	3.94E-01	0.064992909	0.119377487	0.0360163	0.029002933	-0.024482757	0.096515358	1.241815812	1.241815812	0.228670787	0.27496857	0.393637118	6.25E-07	-0.228473878	0.024392107	4.911810166	9.02E-07	1.68E-06
miR-186-5p_ZRANB2	9406	hsa-miR-186-5p	hsa-mir-186	ZRANB2	protein_coding	intron	intron	0.255797602	0.334	0.169567384	0.404571708	0.395446118	0.239	0.237172162	-0.061825998	5.34E-01	1.37E-01	0.258439579	0.138200736	0.4456599	0.183624581	0.091256353	0.486117822	0.022102827	0.157953546	4.11E-01	0.227903816	-0.043047873	0.241323216	0.036404441	0.165384882	0.31726155	6.628949865	6.628949865	1.87E-06	5.51E-06	0.534139229	3.99E-07	-0.061826021	0.379690458	4.885113013	1.03E-06	1.92E-06
miR-21-5p_VMP1	81671	hsa-miR-21-5p	hsa-mir-21	VMP1	protein_coding	readthrough	readthrough	0.521465458	0.422	0.389422986	0.4294083	0.614185677	0.252	0.533663999	0.348090893	3.62E-01	3.67E-04	0.437504319	0.614328796	0.426302446	0.25896604	0.49582275	0.230930606	0.540086483	0.495959339	3.91E-01	0.636022251	0.351196646	0.429095207	0.030667058	0.365124845	0.493065569	13.99205643	13.99205643	8.62E-12	9.50E-11	0.63602225	6.00E-15	0.000367128	0.997611232	4.879058153	1.07E-06	1.99E-06
miR-589-5p_FBXL18	80028	hsa-miR-589-5p	hsa-mir-589	FBXL18	protein_coding	intron	intron	0.327907343	0.191	0.162750499	0.46882342	-0.01533437	0.44	0.304233125	0.023702199	0.525	0.419481865	0.174418384	0.087022273	0.15594842	0.039649008	0.357273717	0.235340261	0.217967929	0.334141839	2.40E-01	0.212573648	0.011987162	0.229965254	0.034389329	0.15823037	0.301700138	6.687110742	6.687110742	1.65E-06	4.96E-06	0.525069641	6.77E-07	-0.015334369	0.729230399	4.868107171	1.13E-06	2.09E-06
miR-769-5p_CCDC61	729440	hsa-miR-769-5p	hsa-mir-769	CCDC61	protein_coding	readthrough	readthrough	-0.006606796	-0.0286	0.195489548	0.126464526	0.117416678	0.0321	0.036879538	-0.072603395	1.97E-01	1.29E-01	0.229314081	-0.122952985	0.182403852	-0.163997685	0.223075167	0.118699083	0.110097063	0.107553837	-2.62E-01	0.319179433	0.017035693	0.06976998	0.031880053	0.003269354	0.136270606	2.188515158	2.188515158	0.040668321	0.058353914	0.31917943	0.000380506	-0.261785201	0.001212157	4.832817259	1.35E-06	2.48E-06
miR-3164_TPCN2	219931	hsa-miR-3164	hsa-mir-3164	TPCN2	protein_coding	intron	intron	NA	-0.0548	-0.020512853	-0.088015292	-0.026228066	-0.114	NA	-0.050278469	-0.0556	0.149167578	NA	NA	-0.069208814	-0.047176858	-0.158290516	-0.430654113	-0.056504033	-0.078885647	0.175543941	-0.178405305	-0.225382468	-0.079122668	0.029894701	-0.142496604	-0.015748733	-2.646712123	-2.646712123	0.017586734	0.027077655	0.175543945	0.031658664	-0.430654112	1.07E-05	4.831585312	1.35E-06	2.49E-06
miR-3655_IK	3550	hsa-miR-3655	hsa-mir-3655	IK	protein_coding	junction	mix	-0.194016227	-0.0718	-0.134587353	-0.06959349	-0.135786765	-0.0182	0.144985391	-0.038812864	-0.286	0.040964894	NA	-0.187288256	-0.077875427	0.076969798	-0.12110002	-0.180859782	0.09209086	0.008074262	1.95E-01	0.392955548	-0.103794146	-0.03199158	0.034346768	-0.103880191	0.039897031	-0.931429133	-0.931429133	0.363316773	0.414958789	0.392955547	9.02E-06	-0.286195541	0.010559716	4.817267374	1.46E-06	2.67E-06
miR-100-3p_MIR100HG	399959	hsa-miR-100-3p	hsa-mir-100	MIR100HG	ncRNA	intron	intron	-0.090744345	-0.102	-0.109195398	NA	-0.053709719	0.0267	-0.152422704	-0.103008538	4.37E-01	-7.85E-02	NA	-0.067040003	-0.053425823	-0.256222626	0.118453467	-0.26706041	NA	NA	3.02E-01	-0.219278797	-0.06336623	-0.04257254	0.044062824	-0.135981554	0.050836474	-0.966178203	-0.966178203	0.348333011	0.399180279	0.436668553	5.74E-05	-0.267060409	0.008184696	4.808778059	1.52E-06	2.78E-06
miR-876-3p_LINGO2	158038	hsa-miR-876-3p	hsa-mir-876	LINGO2	protein_coding	intron	intron	NA	-0.0916	-0.307235881	-0.15374974	-0.074944474	-0.0774	NA	0.0805957	6.67E-02	-5.68E-04	NA	-0.256858877	-0.156553499	-0.261171475	-0.299970689	-0.287581604	-0.044211046	-0.093116654	-6.15E-02	-0.442413417	0.128652703	-0.136246311	0.035635203	-0.211430017	-0.061062605	-3.823362867	-3.823362867	0.001360086	0.002510645	0.128652707	0.131202763	-0.442413418	4.21E-07	4.794775495	1.63E-06	2.97E-06
miR-1306-3p_DGCR8	54487	hsa-miR-1306-3p	hsa-mir-1306	DGCR8	protein_coding	exon	exon	0.140834525	0.135	-0.058032016	0.065988646	-0.219006337	0.0804	0.168171659	-0.029949028	3.50E-01	3.41E-01	0.270466849	-0.159272556	0.064325762	-0.004505935	0.14600214	-0.057824595	0.173253168	0.107894215	2.71E-01	0.071617661	0.098820663	0.085271822	0.032538321	0.017398073	0.153145571	2.620658294	2.620658294	0.016377595	0.025538579	0.349859459	0.001574575	-0.219006335	5.61E-07	4.780662363	1.75E-06	3.18E-06
miR-1538_NFAT5	10725	hsa-miR-1538	hsa-mir-1538	NFAT5	protein_coding	divergent	divergent	0.089516677	0.0801	-0.033206708	0.065180107	-0.120439833	-0.0242	0.009573771	-0.146215069	1.04E-01	8.28E-02	-0.04130864	-0.245235892	0.142312077	-0.056203865	-0.050773076	0.042329393	0.135404329	0.09643312	-2.61E-01	-0.400808427	-0.106656736	-0.0354708	0.031154944	-0.100458874	0.029517275	-1.138528753	-1.138528753	0.268354444	0.319871004	0.14231208	0.057387122	-0.400808426	5.72E-06	4.760850582	1.93E-06	3.50E-06
miR-26b-3p_CTDSP1	58190	hsa-miR-26b-3p	hsa-mir-26b	CTDSP1	protein_coding	intron	intron	0.131925108	0.0757	0.475232449	0.265666876	0.148743953	0.216	0.03339625	0.29836331	-5.00E-02	3.20E-01	0.396800271	-0.024454625	0.265860481	0.199878472	0.269372861	-0.021832432	0.098473448	0.263847699	5.52E-01	0.46544181	0.360986779	0.235947748	0.036821699	0.15913903	0.312756466	6.407845237	6.407845237	2.99E-06	8.54E-06	0.552382794	2.34E-13	-0.049984626	0.661773909	4.75524171	1.98E-06	3.59E-06
miR-423-3p_NSRP1	84081	hsa-miR-423-3p	hsa-mir-423	NSRP1	protein_coding	intron	intron	0.116691082	0.397	-0.028387973	0.273984764	-0.008258281	0.209	0.304694292	0.080579182	0.397	0.090783715	0.207550373	-0.125649299	0.406631083	-0.026458197	-0.138430374	0.407973576	0.035004567	0.142613604	3.02E-01	0.078289754	0.060272814	0.149020354	0.038439324	0.068837329	0.229203379	3.876768306	3.876768306	0.000938338	0.001775304	0.407973574	3.35E-05	-0.138430376	0.026480991	4.742077914	2.12E-06	3.81E-06
miR-937-3p_SCRIB	23513	hsa-miR-937-3p	hsa-mir-937	SCRIB	protein_coding	junction	mix	0.148988122	0.453	0.245104262	0.495710154	0.11416166	0.101	0.288508224	0.063161797	0.497	0.4679899	0.412877208	0.151957365	0.209458477	0.269038258	0.281387479	0.052902508	0.560971936	0.522432498	4.38E-01	0.130466038	0.489984894	0.311414065	0.03750813	0.233173476	0.389654654	8.302574976	8.302574976	6.54E-08	2.55E-07	0.560939909	0	0.052902511	0.606807775	4.74206599	2.12E-06	3.81E-06
miR-192-5p_ATG2A	23130	hsa-miR-192-5p	hsa-mir-192	ATG2A	protein_coding	readthrough	mix	0.034773631	0.0953	0.210214986	0.488157966	0.034690869	0.17	0.042131183	-0.055010595	-1.12E-01	1.49E-01	0.333706436	0.190253206	0.388534174	0.108750692	0.082441489	-0.096888609	0.315811754	0.313032943	3.16E-01	-0.038746173	0.213470021	0.163222379	0.036024378	0.088076843	0.238367915	4.530886797	4.530886797	0.000203586	0.000422642	0.488158014	2.39E-12	-0.112135047	0.325165018	4.724133686	2.31E-06	4.15E-06
miR-486-3p_ANK1	286	hsa-miR-486-3p	hsa-mir-486-1	ANK1	protein_coding	intron	intron	0.383685547	0.394	0.499589725	0.257043735	0.288834716	0.518	0.195742362	0.480297389	0.515	0.176667006	0.555486148	0.142855261	0.199877766	0.079834281	0.142814157	0.029028949	0.33209262	0.311601952	5.68E-01	0.20247527	0.577526254	0.334484568	0.037839762	0.255552209	0.413416928	8.839499905	8.839499905	2.41E-08	1.03E-07	0.577526253	9.86E-14	0.029028949	0.777747878	4.694692983	2.67E-06	4.79E-06
miR-590-5p_EIF4H	7458	hsa-miR-590-5p	hsa-mir-590	EIF4H	protein_coding	intron	intron	0.220692051	0.217	0.253366952	0.419735758	0.100106332	0.327	0.322021358	0.079296361	0.208	0.240589333	-0.014678393	0.081824424	0.205696178	-0.04018661	0.129369579	0.128245249	0.262263711	0.334904978	2.45E-01	-0.108702183	0.157762751	0.178398978	0.029381782	0.117109654	0.239688301	6.071754796	6.071754796	6.19E-06	1.64E-05	0.419735736	3.33E-09	-0.108702183	0.237279256	4.686188057	2.78E-06	4.98E-06
miR-590-3p_EIF4H	7458	hsa-miR-590-3p	hsa-mir-590	EIF4H	protein_coding	intron	intron	0.044149984	0.175	0.183488171	0.228193055	0.100364842	0.17	0.011675835	-0.025804995	0.0943	0.060473495	-0.048021009	-0.072056087	0.115791023	-0.134872643	0.06183246	0.411564928	0.256220687	0.232340172	1.14E-01	-0.203701531	0.069850353	0.091284043	0.031152614	0.02630083	0.156267257	2.930221016	2.930221016	0.008275688	0.013362399	0.41156493	2.81E-05	-0.203701531	0.02564577	4.650063771	3.32E-06	5.92E-06
miR-22-3p_MIR22HG	84981	hsa-miR-22-3p	hsa-mir-22	MIR22HG	ncRNA	exon	exon	0.34490209	0.412	0.44877102	0.223479716	0.490387344	0.268	0.234384368	0.168648756	3.65E-01	3.91E-01	0.57383897	0.145928688	0.515887939	0.259282642	0.604017374	0.32733999	0.360830826	0.279653255	4.18E-01	0.605040801	0.345643157	0.378956139	0.030074439	0.316221958	0.441690319	12.60060541	12.60060541	5.71E-11	5.13E-10	0.605040802	2.50E-13	0.145928692	0.051939802	4.639758315	3.49E-06	6.21E-06
miR-3615_SLC9A3R1	9368	hsa-miR-3615	hsa-mir-3615	SLC9A3R1	protein_coding	exon	mix	-0.158296024	0.135	-0.004990615	0.216419954	0.26565602	0.123	-0.090497862	-0.008393277	0.184	0.258615704	NA	0.138599264	0.511355653	0.110713829	0.388811158	-0.040076419	0.37103128	0.324632838	4.21E-01	0.449630242	0.228203986	0.202836055	0.041017689	0.116985046	0.288687065	4.945087372	4.945087372	8.99E-05	0.000200006	0.511355653	2.58E-13	-0.158296068	0.243927455	4.622068269	3.80E-06	6.74E-06
miR-3667-3p_C22ORF34	348645	hsa-miR-3667-3p	hsa-mir-3667	C22ORF34	ncRNA	intron	intron	-0.0005074	-0.106	-0.230343457	-0.076338733	-0.06098076	-0.25	NA	-0.157204833	-0.174	-0.116703049	NA	-0.267738001	-0.097735872	-0.116628698	-0.239444408	-0.103965419	-0.154904774	-0.117882634	-0.307234221	0.247690672	-0.064311978	-0.133742404	0.026461753	-0.189336485	-0.078148323	-5.054177704	-5.054177704	8.26E-05	0.000184365	0.247690672	0.006380587	-0.307234221	0.000131158	4.604253563	4.14E-06	7.32E-06
miR-103a-3p_PANK3	79646	hsa-miR-103a-3p	hsa-mir-103a-1	PANK3	protein_coding	intron	intron	0.222284946	0.238	0.174100653	0.117512465	-0.1060711	0.112	0.104477564	0.043492758	3.79E-02	4.27E-01	0.104757737	-0.019143984	-0.034668121	-0.079999983	0.012984434	-0.108141868	0.239396881	0.292540603	-2.21E-01	0.071602982	0.245475712	0.087608276	0.034078832	0.016521079	0.158695473	2.570753511	2.570753511	0.018243287	0.027812868	0.426994033	0.000253269	-0.220918234	0.006593616	4.594976386	4.33E-06	7.64E-06
miR-2110_CCDC186	55088	hsa-miR-2110	hsa-mir-2110	CCDC186	protein_coding	exon	exon	0.24737114	0.0213	0.115229825	0.398053723	0.175418566	0.128	-0.075822231	0.013999517	2.17E-01	1.74E-01	0.358760899	-0.055417237	0.086764758	-0.045609184	0.030291905	0.055922647	0.252563089	0.332916183	-8.26E-02	-0.120158651	0.137717841	0.116646053	0.033316947	0.047148118	0.186143987	3.501102648	3.501102648	0.002249373	0.004064343	0.398053726	2.40E-08	-0.120158651	0.191132396	4.564689078	5.00E-06	8.81E-06
miR-196a-5p_HOXB7	3217	hsa-miR-196a-5p	hsa-mir-196a-1	HOXB7	protein_coding	intron	intron	-0.035722953	0.17	0.25063644	0.347593998	0.415510908	0.168	-0.120850799	-0.033778802	5.75E-01	2.53E-01	0.176968382	0.557759109	0.374017887	0.14841003	0.114780576	0.416692352	0.468845028	0.411319621	2.90E-01	0.45829715	-0.049799017	0.264424519	0.043485397	0.173715571	0.355133467	6.080765939	6.080765939	6.07E-06	1.61E-05	0.575115897	2.96E-08	-0.120850801	0.333750853	4.557795821	5.17E-06	9.08E-06
miR-1181_CDC37	11140	hsa-miR-1181	hsa-mir-1181	CDC37	protein_coding	exon	exon	-0.112346275	-0.0283	0.010389981	-0.032671217	0.042109802	-0.00667	0.109208072	-0.070313572	-1.77E-01	-6.44E-02	0.200877403	-0.000193323	-0.086812751	0.090362206	-0.067722996	-0.002985005	-0.194369714	-0.135397352	0.070799444	0.051095812	-0.126837066	-0.020137243	0.021810195	-0.065632511	0.025358026	-0.923294956	-0.923294956	0.366859177	0.41760803	0.200877451	0.000605369	-0.1952325	0.002883353	4.51781	6.25E-06	1.09E-05
miR-20a-3p_MIR17HG	407975	hsa-miR-20a-3p	hsa-mir-20a	MIR17HG	ncRNA	mix	mix	0.398998621	0.384	0.275438988	0.346010914	0.18293921	0.314	0.180317525	-0.018480008	4.48E-01	2.60E-01	NA	0.273132699	0.172167041	0.459187065	0.270196757	0.422550584	0.233951784	0.287004179	4.64E-01	0.467265198	0.195775454	0.302567687	0.028016496	0.243928487	0.361206887	10.79962629	10.79962629	1.50E-09	8.61E-09	0.467265199	7.44E-08	-0.018479991	0.793053484	4.515193873	6.33E-06	1.11E-05
miR-3912-3p_NPM1	4869	hsa-miR-3912-3p	hsa-mir-3912	NPM1	protein_coding	divergent	divergent	0.311048628	0.0776	-0.029968254	0.09223516	-0.113746454	0.163	0.251205081	0.090855592	0.418	0.466606549	NA	-0.051788268	0.38858723	0.02097966	0.277610477	0.168346964	0.174330016	0.141604922	-1.61E-01	0.114601698	0.039688744	0.13368319	0.038076515	0.053988128	0.213378251	3.510909278	3.510909278	0.002336765	0.004200028	0.466606559	5.32E-05	-0.160863278	0.049239753	4.508322276	6.53E-06	1.14E-05
miR-1227-3p_PLEKHJ1	55111	hsa-miR-1227-3p	hsa-mir-1227	PLEKHJ1	protein_coding	intron	intron	0.040891013	-0.0928	-0.03790258	-0.028532155	-0.030528112	0.117	-0.001657446	-0.090476835	-3.98E-02	2.17E-01	0.242505264	0.225431045	0.006916992	0.100021331	-0.060840129	-0.022602906	-0.007440383	-0.071432463	0.090686917	-0.006468768	0.103299256	0.027435917	0.022994476	-0.020529719	0.075401553	1.193152524	1.193152524	0.246772235	0.295693748	0.242505281	3.19E-05	-0.092772971	0.047224204	4.507099645	6.57E-06	1.14E-05
miR-491-5p_FOCAD	54914	hsa-miR-491-5p	hsa-mir-491	FOCAD	protein_coding	intron	intron	0.567566695	0.339	0.226662264	0.29019275	0.441482583	0.214	0.413173126	0.442199046	0.426	0.174821247	0.489215836	0.391510548	0.381790851	0.287047955	0.323242915	0.275065868	0.137802163	0.165584265	2.03E-01	0.570872118	0.323024617	0.338313703	0.027321044	0.281323004	0.395304402	12.3828981	12.3828981	7.79E-11	6.49E-10	0.570872116	9.91E-12	0.135878057	0.039060915	4.502966949	6.70E-06	1.16E-05
miR-92a-1-5p_MIR17HG	407975	hsa-miR-92a-1-5p	hsa-mir-92a-1	MIR17HG	ncRNA	mix	mix	0.481909006	0.487	0.383580695	0.473202655	0.284699302	0.445	0.177275822	0.192620863	0.355	0.400535034	NA	0.323244533	0.438955143	0.477638341	0.290408499	0.444101946	0.377479222	0.432221541	5.96E-01	0.706782213	0.415149734	0.417256194	0.027445897	0.359811272	0.474701116	15.20286251	15.20286251	4.34E-12	5.39E-11	0.706782213	0	0.177275822	0.15445092	4.489410522	7.14E-06	1.23E-05
miR-3126-5p_ANTXR1	84168	hsa-miR-3126-5p	hsa-mir-3126	ANTXR1	protein_coding	intron	intron	-0.300962329	-0.157	-0.073724948	-0.11799926	-0.070681341	-0.147	NA	NA	-1.93E-02	NA	NA	-0.109515813	NA	-0.073746769	-0.139320552	NA	-0.018673636	-0.066699571	-0.454371477	NA	-0.038230343	-0.124074019	0.03040657	-0.189763421	-0.058384617	-4.080500271	-4.080500271	0.001299796	0.002405855	-0.01639875	0.8042086	-0.454371476	5.21E-09	4.479206	7.49E-06	1.29E-05
miR-1243_ANK2	287	hsa-miR-1243	hsa-mir-1243	ANK2	protein_coding	intron	intron	-0.361788613	-0.116	-0.220848592	-0.26308916	0.054023011	-0.107	-0.005004101	-0.056962989	-1.18E-01	-1.81E-01	-0.17418695	-0.151724882	0.137088588	-0.167029219	-0.225847421	0.371410039	-0.301028842	-0.272362602	3.13E-01	-0.070589309	-0.225805746	-0.103320562	0.040895284	-0.18862663	-0.018014495	-2.526466443	-2.526466443	0.020064848	0.030386455	0.371410038	0.000180072	-0.36178861	0.006147715	4.476819757	7.58E-06	1.30E-05
miR-2116-5p_MYO1E	4643	hsa-miR-2116-5p	hsa-mir-2116	MYO1E	protein_coding	intron	intron	-0.339294711	0.0163	0.044867191	-0.104335579	-0.090312891	-0.122	-0.311257072	-0.053586965	2.46E-01	3.66E-02	NA	-0.164876905	-0.345718948	-0.054830061	-0.161095728	0.093537815	0.047926013	-0.025578683	6.58E-02	-0.261040923	-0.150598398	-0.079744238	0.032521704	-0.147812947	-0.011675529	-2.452031341	-2.452031341	0.024046249	0.03601664	0.24631592	0.028651952	-0.345718946	2.14E-06	4.459201239	8.23E-06	1.41E-05
miR-486-5p_ANK1	286	hsa-miR-486-5p	hsa-mir-486-1	ANK1	protein_coding	intron	intron	0.214781506	0.415	0.102546719	0.272607427	0.119692844	0.208	0.37021305	0.101570882	0.184	0.178701836	0.196180287	0.204699307	0.087415868	0.348664946	0.479124893	0.22892975	0.270359093	0.250503592	4.14E-01	0.293672336	0.325104553	0.255513232	0.025180913	0.202986767	0.308039697	10.14709942	10.14709942	2.47E-09	1.36E-08	0.479124893	4.44E-16	0.087415868	0.244594296	4.427280426	9.54E-06	1.63E-05
miR-19a-3p_MIR17HG	407975	hsa-miR-19a-3p	hsa-mir-19a	MIR17HG	ncRNA	mix	mix	0.501657025	0.371	0.392842038	0.468604988	0.250519677	0.398	0.129188806	0.110490003	5.84E-01	2.78E-02	NA	0.382745227	0.297150418	0.325910877	0.349716451	0.31449693	0.57395178	0.5757599	4.94E-01	0.609942854	0.295798211	0.384034356	0.034685398	0.311436984	0.456631728	11.07193173	11.07193173	9.96E-10	5.97E-09	0.609942853	1.42E-13	0.027826806	0.820448666	4.423684492	9.70E-06	1.66E-05
miR-374b-5p_FTX	100302692	hsa-miR-374b-5p	hsa-mir-374b	FTX	ncRNA	intron	intron	-0.192933014	-0.063	-0.032820285	0.185984577	-0.099004667	0.34	-0.269423785	0.109112795	0.157	-0.006138423	NA	0.040016934	-0.151461553	-0.064041354	-0.021397358	0.02850765	0.033994991	0.065355291	1.29E-01	-0.023453553	0.055588676	0.016702085	0.030143425	-0.046388829	0.079792999	0.55408716	0.55408716	0.585982235	0.636289136	0.340015751	1.41E-07	-0.269423785	0.028697677	4.422307486	9.77E-06	1.66E-05
miR-30e-5p_NFYC	4802	hsa-miR-30e-5p	hsa-mir-30e	NFYC	protein_coding	intron	intron	0.428234674	0.385	0.386614038	0.432214909	0.503687311	0.283	0.286548921	0.164666537	2.50E-01	2.02E-01	0.499322599	0.355066938	0.528162422	0.220646724	0.243483443	0.024776148	0.400066286	0.407660171	4.63E-02	0.39335712	0.425543961	0.339061934	0.029986453	0.276511288	0.401612579	11.30717022	11.30717022	3.86E-10	2.61E-09	0.528162439	3.00E-14	0.024776151	0.809640057	4.405566357	1.06E-05	1.79E-05
miR-320b_NVL	4931	hsa-miR-320b	hsa-mir-320b-2	NVL	protein_coding	intron	intron	0.109888549	0.0918	0.028236209	0.127281099	0.168911668	0.148	0.024326339	0.058661655	-0.0546	0.036413885	0.032729533	0.051159818	0.089341505	-0.014269617	0.170011435	0.33381255	0.122597483	0.095026408	-0.227399297	0.218144181	-0.083638353	0.075787092	0.024123787	0.025465754	0.126108429	3.141591819	3.141591819	0.005136135	0.008619116	0.333812546	0.000833447	-0.227399296	0.005133691	4.380876377	1.18E-05	2.00E-05
miR-425-3p_NDUFAF3	25915	hsa-miR-425-3p	hsa-mir-425	NDUFAF3	protein_coding	divergent	mix	0.162801205	0.13	0.336227105	0.426018334	0.04050798	0.166	0.202505367	0.178374411	0.198	0.544933476	0.33474335	0.285985544	0.291729144	0.110572729	0.179363264	0.064297525	0.265036958	0.392237257	7.43E-02	0.4378022	0.210250304	0.242197085	0.029521294	0.180616745	0.303777424	8.204148743	8.204148743	7.88E-08	2.99E-07	0.544933435	1.29E-06	0.040507979	0.360335419	4.361550578	1.29E-05	2.18E-05
miR-19b-3p_MIR17HG	407975	hsa-miR-19b-3p	hsa-mir-19b-1	MIR17HG	ncRNA	mix	mix	0.543889585	0.413	0.364795679	0.45542479	0.306994558	0.392	-0.014410406	0.047907897	5.48E-01	-7.58E-03	NA	0.47625259	0.324860294	0.401047911	0.327887749	0.48630876	0.51041997	0.529271518	4.19E-01	0.581168567	0.242258303	0.380336296	0.036767427	0.303381186	0.457291405	10.34438154	10.34438154	3.04E-09	1.63E-08	0.581168566	3.42E-12	-0.014410402	0.908572135	4.342745679	1.41E-05	2.38E-05
miR-3614-5p_TRIM25	7706	hsa-miR-3614-5p	hsa-mir-3614	TRIM25	protein_coding	exon	exon	0.249396185	0.162	0.157875196	0.281421271	-0.163279282	0.288	0.225207311	0.06716098	0.1	-0.190871166	NA	0.130460323	-0.063485815	0.047334466	0.136011486	0.465241933	0.232887243	0.245020347	4.72E-02	0.275399468	0.294683936	0.14914858	0.035622288	0.074590275	0.223706885	4.186945568	4.186945568	0.000499988	0.000981298	0.465241933	1.58E-06	-0.190871206	0.116179989	4.341570326	1.41E-05	2.38E-05
let-7f-5p_HUWE1	10075	hsa-let-7f-5p	hsa-let-7f-2	HUWE1	protein_coding	intron	intron	0.311693051	-0.0108	0.100832279	0.072211703	0.058556837	0.153	0.22601013	-0.014460208	-2.49E-01	2.89E-01	0.096899054	-0.065041085	0.055040188	-0.064132103	0.084273867	-0.032707058	-0.017419694	0.085700007	-3.57E-01	-0.08684615	-0.143825025	0.018399865	0.032810489	-0.050041615	0.086841345	0.560792167	0.560792167	0.5811682	0.632066689	0.311692999	0.019362657	-0.35670073	7.45E-06	4.341014532	1.42E-05	2.38E-05
miR-3914_WBSCR17	64409	hsa-miR-3914	hsa-mir-3914-2	WBSCR17	protein_coding	intron	intron	NA	-0.107	-0.10290933	-0.25198411	-0.096092065	NA	NA	NA	-0.171	NA	NA	NA	NA	0.00171551	-0.321281012	NA	-0.196953525	-0.220417844	-0.218672374	NA	-0.239726782	-0.167650142	0.028901822	-0.232047414	-0.103252869	-5.80067726	-5.80067726	0.000172799	0.000365392	0.00171551	0.969692602	-0.321281011	1.40E-07	4.330135223	1.49E-05	2.49E-05
miR-190b_TPM3	7170	hsa-miR-190b	hsa-mir-190b	TPM3	protein_coding	intron	intron	0.200225778	0.155	0.05268807	0.017542752	0.089427798	0.0694	-0.136398621	-0.116862564	-3.82E-01	1.02E-01	-0.146824689	-0.300920511	0.151979744	0.085332091	0.132514382	-0.110628245	0.157315235	0.111556195	6.78E-02	-0.200962384	0.214215904	0.014437641	0.035906321	-0.060461631	0.089336914	0.402091921	0.402091921	0.691881154	0.728127624	0.214215914	0.011334014	-0.381786667	0.000516971	4.32727622	1.51E-05	2.52E-05
miR-342-3p_EVL	51466	hsa-miR-342-3p	hsa-mir-342	EVL	protein_coding	intron	intron	0.496467398	0.631	0.535036336	0.618672039	0.339167579	0.466	0.530384343	0.41434455	0.558	0.30895884	0.590742095	0.598787202	0.57224752	0.542204299	0.456126405	0.592134702	0.469770582	0.487552506	7.17E-01	0.755380443	0.3889866	0.535462336	0.024360448	0.484647332	0.586277339	21.98080851	21.98080851	1.77E-15	6.36E-14	0.755380444	0	0.308958863	0.009793127	4.326103117	1.52E-05	2.53E-05
miR-3928-3p_RNF185	91445	hsa-miR-3928-3p	hsa-mir-3928	RNF185	protein_coding	divergent	divergent	0.092082524	0.0534	0.005893584	0.013108664	0.113956932	0.131	-0.032255744	0.089897103	0.153	0.408233382	NA	0.117061854	0.186728878	-0.086052504	-0.160971712	0.191568212	-0.11251944	-0.052445778	-7.04E-02	0.032120189	0.167271232	0.051772622	0.028789992	-0.008485523	0.112030767	1.798285397	1.798285397	0.088040372	0.116534058	0.408233363	0.000497467	-0.160971713	0.00974152	4.312885657	1.61E-05	2.68E-05
miR-3136-5p_TMF1	7110	hsa-miR-3136-5p	hsa-mir-3136	TMF1	protein_coding	intron	intron	0.309344073	-0.109	0.025430339	-0.054054621	-0.101646291	0.0764	0.030314062	-0.0946493	0.212	0.012694377	NA	-0.177355171	0.077987074	0.006836873	-0.09105121	0.349792241	0.046206246	0.009045579	1.14E-01	-0.227616937	0.016832925	0.008516447	0.030827351	-0.05600594	0.073038834	0.276262696	0.276262696	0.785328974	0.818900289	0.349792241	0.000444704	-0.227616937	0.01241125	4.309272296	1.64E-05	2.71E-05
miR-107_PANK1	53354	hsa-miR-107	hsa-mir-107	PANK1	protein_coding	intron	intron	0.262268374	0.167	0.230547582	0.552860468	0.017787503	0.18	-0.00833087	0.289871895	1.09E-01	3.11E-01	0.08842302	0.221405024	0.081407337	0.309291862	0.286921298	0.029745523	0.453044821	0.495897657	1.63E-01	0.147780652	0.03256711	0.21976607	0.03488348	0.147000406	0.292531733	6.300004225	6.300004225	3.77E-06	1.06E-05	0.552860487	4.44E-16	-0.008330866	0.947068719	4.309339592	1.64E-05	2.71E-05
miR-1304-5p_TAF1D	79101	hsa-miR-1304-5p	hsa-mir-1304	TAF1D	protein_coding	intron	intron	0.207184135	0.0859	0.117884192	NA	-0.05809635	0.272	0.043749796	0.028669105	2.97E-01	4.66E-01	0.205642233	0.024508763	0.119052013	0.077017055	0.210914239	0.158855232	NA	NA	2.96E-01	0.100291007	0.142962079	0.146840696	0.029040837	0.085569885	0.208111507	5.056351975	5.056351975	9.74E-05	0.000215289	0.46561534	5.54E-05	-0.058096349	0.189362941	4.300425417	1.70E-05	2.81E-05
miR-581_ARL15	54622	hsa-miR-581	hsa-mir-581	ARL15	protein_coding	intron	intron	0.059619974	0.0759	0.026700892	0.041411599	-0.012326435	-0.0934	0.445998461	0.031285698	0.0191	0.098097045	-0.0758384	-0.150247605	0.099294351	-0.114559205	0.126654221	0.11179917	-0.006409776	0.021029473	-0.031238663	-0.087571271	0.125889196	0.022643109	0.025416276	-0.030374313	0.075660532	0.890890132	0.890890132	0.383580552	0.432160811	0.445998459	0.000174638	-0.150247605	0.045305332	4.295270566	1.74E-05	2.87E-05
miR-580-3p_LMBRD2	92255	hsa-miR-580-3p	hsa-mir-580	LMBRD2	protein_coding	intron	intron	0.009298776	-0.0183	0.108243236	0.132363931	0.019840946	0.0976	0.100192402	0.017353685	0.011	0.037534934	NA	-0.086828073	0.023301685	-0.030097597	0.040950979	0.019347488	0.187506292	0.163925616	0.025931044	-0.283960029	-0.012585234	0.032848348	0.022372419	-0.013977663	0.079674359	1.468251966	1.468251966	0.158396982	0.198504842	0.1877918	0.004180233	-0.283960028	0.00167209	4.238636	2.25E-05	3.69E-05
miR-545-5p_FTX	100302692	hsa-miR-545-5p	hsa-mir-545	FTX	ncRNA	intron	intron	-0.210681493	-0.17	-0.020232329	0.133152967	-0.111943144	-0.000683	-0.110279143	-0.158289385	-0.304	0.035221807	NA	-0.093399495	0.024668328	-0.030809467	-0.086550361	-0.005181747	-0.23375123	-0.088656771	-0.053045662	-0.35153765	0.067690501	-0.086866009	0.026372398	-0.142064072	-0.031667946	-3.293822929	-3.293822929	0.003818105	0.006585267	0.133152957	0.072347166	-0.351537649	8.25E-05	4.220022716	2.44E-05	4.00E-05
miR-500a-3p_CLCN5	1184	hsa-miR-500a-3p	hsa-mir-500a	CLCN5	protein_coding	intron	intron	0.393541654	0.643	0.505966827	0.593057422	0.304145233	0.433	0.737205988	0.4137996	0.647	0.576676944	0.679756455	0.486973458	0.532588257	0.342445024	0.705324779	0.543576137	0.565242184	0.575341291	7.25E-01	0.278823045	0.460611935	0.536759423	0.029562499	0.475093131	0.598425716	18.15676752	18.15676752	6.78E-14	1.54E-12	0.737205987	1.69E-12	0.278823047	0.002043883	4.210212165	2.55E-05	4.17E-05
let-7i-5p_MON2	23041	hsa-let-7i-5p	hsa-let-7i	MON2	protein_coding	readthrough	mix	0.001031379	-0.191	0.049199743	0.044909799	0.051998445	0.0591	-0.148534237	-0.070576474	2.73E-02	-3.28E-01	0.227623808	0.183508948	-0.084247884	-0.059832652	0.194011403	-0.008848317	0.120052744	0.067944715	1.31E-01	0.031528909	-0.027515027	0.021264248	0.028381045	-0.037937575	0.080466071	0.74924119	0.74924119	0.462434008	0.513564923	0.227623799	9.72E-05	-0.328451741	0.005862525	4.192991259	2.75E-05	4.49E-05
miR-3682-3p_GPR75	10936	hsa-miR-3682-3p	hsa-mir-3682	GPR75	protein_coding	readthrough	mix	0.178125227	0.132	-0.012295879	0.021141282	0.092283452	0.226	0.053297711	-0.030427214	0.148	0.243686691	NA	-0.035082846	0.088724516	-0.091492349	-0.069088339	0.104087697	-0.060093748	0.068736114	2.01E-01	-0.376588427	0.174225597	0.045292541	0.031748618	-0.02115808	0.111743162	1.426598833	1.426598833	0.169922054	0.211012296	0.243686713	0.043616001	-0.376588425	2.24E-05	4.188349778	2.81E-05	4.57E-05
miR-3125_TRIB2	28951	hsa-miR-3125	hsa-mir-3125	TRIB2	protein_coding	intron	intron	-0.150828467	-0.0258	-0.101069852	-0.215504272	-0.046754917	-0.145	-0.042488405	-0.136515001	-2.11E-02	-0.141704018	NA	-0.000918665	-0.052441667	-0.094709969	-0.062356366	0.305767648	-0.023323152	-0.116718588	-0.231448299	-0.163660734	-0.103711716	-0.080548768	0.021956964	-0.126505221	-0.034592315	-3.668483927	-3.668483927	0.001632912	0.002998062	0.305767648	0.002321237	-0.231448298	0.00437553	4.17666553	2.96E-05	4.80E-05
miR-1226-3p_DHX30	22907	hsa-miR-1226-3p	hsa-mir-1226	DHX30	protein_coding	intron	intron	0.376558956	0.128	0.208083114	0.345593444	-0.203260402	0.187	-0.097551888	0.031546374	2.43E-01	1.92E-01	0.235406319	0.129524329	0.058410692	0.048639502	0.127847982	0.082408491	0.36833148	0.36802971	1.00E-01	0.126792794	0.296936547	0.159736109	0.033237787	0.090403301	0.229068918	4.805858745	4.805858745	0.000107539	0.000236171	0.376559017	0.004230241	-0.203260401	3.54E-06	4.172069305	3.02E-05	4.89E-05
miR-448_HTR2C	3358	hsa-miR-448	hsa-mir-448	HTR2C	protein_coding	intron	intron	-0.024371268	NA	-0.089305521	-0.152500111	-0.13589189	-0.0597	NA	NA	0.256	-0.084515886	NA	NA	NA	-0.246508725	NA	NA	NA	-0.057913597	2.03E-01	NA	NA	-0.052347583	0.04814437	-0.161257714	0.056562549	-1.087304347	-1.087304347	0.305162403	0.356893701	0.256194473	0.022667675	-0.246508725	2.93E-08	4.167024581	3.09E-05	4.98E-05
miR-658_ANKRD54	129138	hsa-miR-658	hsa-mir-658	ANKRD54	protein_coding	mix	mix	0.302048898	0.0585	0.012450397	-0.053390149	0.031806845	-0.0203	-0.132426941	0.027744344	-9.28E-02	0.048789074	0.235543141	0.055307744	-0.176173597	0.078486638	-0.018069025	0.26915338	0.06246246	0.012137833	-1.92E-02	0.308167537	-0.069804576	0.042836323	0.027016544	-0.013519201	0.099191847	1.58555892	1.58555892	0.128524424	0.16286119	0.308167536	0.000616609	-0.176173598	0.018323733	4.162734798	3.14E-05	5.07E-05
miR-491-3p_FOCAD	54914	hsa-miR-491-3p	hsa-mir-491	FOCAD	protein_coding	intron	intron	0.449225521	0.259	0.306890204	0.062719494	0.399837138	0.0973	0.092132827	0.026923711	0.358	0.397968059	-0.136228544	0.011942632	0.254345521	0.232214238	0.131324282	0.180671399	0.180521689	0.105767036	1.28E-01	0.403717798	0.330319115	0.200383475	0.033666865	0.130155625	0.270611326	5.951949281	5.951949281	8.05E-06	2.07E-05	0.449225511	0.000514719	-0.136228573	0.02074395	4.150123019	3.32E-05	5.34E-05
miR-192-3p_ATG2A	23130	hsa-miR-192-3p	hsa-mir-192	ATG2A	protein_coding	readthrough	mix	0.176031198	0.0743	0.158253646	0.47849854	-0.039303705	0.0299	0.018760259	-0.019181223	-4.27E-02	3.31E-01	0.315670332	0.209854373	0.334390084	0.131852463	0.003076328	0.02282825	0.299306523	0.285942743	1.99E-01	0.050533868	0.150905942	0.155860566	0.032560816	0.087939894	0.223781238	4.786752481	4.786752481	0.000112399	0.000245267	0.478498578	7.33E-12	-0.042699462	0.708670431	4.121144181	3.77E-05	6.04E-05
miR-550a-3p_ZNRF2	223082	hsa-miR-550a-3p	hsa-mir-550a-1	ZNRF2	protein_coding	intron	intron	-0.00526341	0.105	0.181092908	0.073800562	0.30300122	0.194	-0.10726908	-0.039397487	0.0483	0.084598077	0.333457359	0.100838092	0.12524639	0.028602878	0.183305047	0.436709002	0.186852523	0.14168911	4.70E-01	0.043757988	-0.071207684	0.145631203	0.032918429	0.076964562	0.214297843	4.424002172	4.424002172	0.000261176	0.000530902	0.469727764	1.33E-09	-0.107269084	0.39128746	4.100048399	4.13E-05	6.61E-05
miR-556-3p_NOS1AP	9722	hsa-miR-556-3p	hsa-mir-556	NOS1AP	protein_coding	intron	intron	-0.003285991	-0.00413	-0.010178754	0.067038572	0.100584592	-0.123	-0.17780228	-0.090471721	-0.105	-0.007321233	0.044631849	-0.064006473	-0.077179396	-0.06112002	-0.248750149	-0.088122548	0.094792005	0.07202251	6.87E-03	-0.307100603	0.092606238	-0.03548058	0.024391537	-0.086360433	0.015399274	-1.454626663	-1.454626663	0.161288157	0.201389052	0.100584591	0.022835126	-0.307100602	0.000645502	4.079604476	4.51E-05	7.20E-05
miR-19a-5p_MIR17HG	407975	hsa-miR-19a-5p	hsa-mir-19a	MIR17HG	ncRNA	mix	mix	-0.096688002	-0.0905	0.005812229	0.018362212	-0.026812352	0.0168	NA	0.021318012	-1.42E-01	1.48E-02	NA	NA	NA	-0.038181756	-0.081590979	NA	0.194805758	0.128901743	-0.186223116	-0.106840074	-0.238266321	-0.028369739	0.027541691	-0.087073465	0.030333986	-1.030065262	-1.030065262	0.319303424	0.372157404	0.1936917	0.003117249	-0.238266322	0.004734721	4.052796	5.06E-05	8.06E-05
miR-1225-3p_PKD1	5310	hsa-miR-1225-3p	hsa-mir-1225	PKD1	protein_coding	intron	intron	0.025069031	0.00147	-0.086942625	-0.114509526	-0.027632359	-0.0435	NA	-0.060838416	1.28E-01	-2.20E-01	-0.091417075	-0.089142118	0.133741996	-0.136594747	-0.209870506	-0.222506899	-0.19936378	-0.167138008	-0.307074445	0.088807803	-0.037044303	-0.087452054	0.025187624	-0.140170357	-0.034733752	-3.472024816	-3.472024816	0.002552277	0.00455145	0.133741995	0.074287715	-0.307074445	0.000132275	4.044061566	5.25E-05	8.34E-05
miR-2115-5p_SPINK8	646424	hsa-miR-2115-5p	hsa-mir-2115	SPINK8	protein_coding	intron	intron	-0.215697332	0.251	NA	0.072992441	0.017779369	0.0128	NA	NA	NA	2.79E-01	NA	NA	NA	-0.238094964	NA	NA	-0.032061493	0.024046111	NA	NA	0.04338198	0.022025674	0.051020541	-0.093390808	0.137442156	0.43170209	0.43170209	0.676115173	0.714867572	0.278880431	0.02031505	-0.238094965	8.78E-08	4.036174379	5.43E-05	8.61E-05
miR-3128_NFE2L2	4780	hsa-miR-3128	hsa-mir-3128	NFE2L2	protein_coding	intron	intron	-0.183203805	-0.0176	-0.073700419	-0.253696913	-0.001196482	-0.187	NA	0.020966363	2.69E-02	-1.97E-01	NA	-0.060188105	-0.085157627	-0.001977292	-0.039676063	0.018122525	0.142524815	-0.069955331	-0.14534049	0.04207914	-0.015426124	-0.05033695	0.021692284	-0.095910748	-0.004763153	-2.320500233	-2.320500233	0.032259442	0.046979102	0.1414876	0.03158801	-0.253696933	0.000529638	4.029834	5.58E-05	8.82E-05
miR-1234-3p_CPSF1	29894	hsa-miR-1234-3p	hsa-mir-1234	CPSF1	protein_coding	intron	intron	-0.266728591	-0.0848	0.048258171	-0.104212537	-0.027375798	-0.0716	0.080203847	-0.061274714	6.68E-02	3.26E-02	0.317637206	-0.037288079	-0.058746444	-0.027645802	-0.015257723	-0.003959104	-0.092448336	-0.097294639	-5.98E-02	0.015864366	-0.139757545	-0.025528589	0.024095906	-0.075791767	0.02473459	-1.059457522	-1.059457522	0.302019612	0.355041988	0.317637198	3.58E-08	-0.26672865	0.046905012	4.026752417	5.66E-05	8.92E-05
miR-639_DNAJB1	3337	hsa-miR-639	hsa-mir-639	DNAJB1	protein_coding	divergent	mix	-0.048020132	0.0535	0.0278291	0.012405944	0.061688703	-0.0617	0.034387759	0.057036801	-0.109	-0.054533448	0.26053295	0.013968272	0.140425154	0.075627485	0.066195328	-0.046429434	0.122818575	0.047551262	0.281794003	-0.202265166	-0.08031422	0.045886857	0.023982074	-0.004138873	0.095912586	1.913381511	1.913381511	0.07012278	0.095406093	0.281794005	0.000476811	-0.202265168	0.026728224	3.993114083	6.52E-05	0.000102625
miR-3176_CAPN15	6650	hsa-miR-3176	hsa-mir-3176	CAPN15	protein_coding	intron	intron	-0.012978743	0.053	0.087319809	0.066059632	0.012519234	-0.00553	0.016029296	-0.079275077	0.0749	0.374987606	NA	-0.120101288	-0.176601273	0.012952896	-0.104713133	0.139432374	0.143270979	0.112514501	0.166005956	-0.128045231	0.081576295	0.0311218	0.026591068	-0.024533944	0.086777544	1.170385514	1.170385514	0.256317136	0.306057	0.374987618	0.00150002	-0.176601272	0.018038404	3.967689372	7.26E-05	0.000113948
miR-671-3p_CHPF2	54480	hsa-miR-671-3p	hsa-mir-671	CHPF2	protein_coding	exon	exon	-0.090553779	0.09	0.206840075	0.130497158	0.218179687	0.189	0.291489653	0.22484938	0.158	0.241995139	0.204308811	0.144285055	0.188063002	0.115970188	0.4684239	0.3037186	0.46163206	0.310831298	1.78E-01	0.193063982	0.170946252	0.218703401	0.025654605	0.165188833	0.272217969	8.524917905	8.524917905	4.31E-08	1.78E-07	0.4684239	2.00E-15	-0.090553806	0.50686667	3.965564178	7.32E-05	0.000114704
miR-3926_LONRF1	91694	hsa-miR-3926	hsa-mir-3926-1	LONRF1	protein_coding	intron	intron	0.068554923	0.0838	-0.044561793	-0.114136613	-0.004368574	0.0059	0.115919059	0.075217013	-0.0627	0.123229376	NA	-0.069739461	0.018344519	-0.012679868	-0.219012181	0.051147273	0.035936575	-0.048517894	0.185087486	-0.128831383	-0.087722594	-0.009701279	0.021184326	-0.054040583	0.034638025	-0.457946073	-0.457946073	0.652185247	0.696003943	0.185087487	0.023358802	-0.219012182	0.00040477	3.954967769	7.65E-05	0.000119634
miR-550a-3p_ZNRF2P1	441208	hsa-miR-550a-3p	hsa-mir-550a-2	ZNRF2P1	ncRNA	readthrough	readthrough	0.129390946	0.0809	0.093052049	0.323871902	0.052986548	0.0301	-0.106984631	-0.004148626	0.3	0.099235922	0.275026816	0.138187086	0.08361224	-0.048593326	-0.024994678	0.261902827	-0.038877865	0.089615339	9.99E-02	-0.132422042	0.269163733	0.092183014	0.028063505	0.033643569	0.150722459	3.284800506	3.284800506	0.003703292	0.006403414	0.323871882	7.74E-06	-0.132422041	0.149363037	3.950773497	7.79E-05	0.000121473
miR-421_FTX	100302692	hsa-miR-421	hsa-mir-421	FTX	ncRNA	intron	intron	-0.205641024	-0.157	-0.070643331	0.044420463	-0.120151709	0.0956	-0.289485803	-0.086112576	-0.00363	0.29746791	NA	0.094630182	-0.154944411	0.025803716	0.005692817	-0.310151547	-0.23255753	-0.082963081	-1.30E-01	-0.30320175	0.020211106	-0.076631798	0.032427511	-0.144503357	-0.008760238	-2.36317239	-2.36317239	0.028933117	0.042773418	0.297467913	0.013054348	-0.310151547	0.001990431	3.907119951	9.34E-05	0.000145291
miR-1307-3p_USMG5	84833	hsa-miR-1307-3p	hsa-mir-1307	USMG5	protein_coding	mix	mix	0.431675294	0.442	0.306374509	0.337663004	0.166509119	0.243	0.459549556	0.303478144	-6.44E-05	2.04E-01	0.329263042	0.215682503	0.142247789	0.255530036	0.266737526	0.426923268	0.333494875	0.29000057	1.39E-01	0.519372914	0.25221682	0.292851035	0.025183328	0.240319533	0.345382537	11.62876616	11.62876616	2.36E-10	1.68E-09	0.519372913	1.22E-09	-6.44E-05	0.99955035	3.906613224	9.36E-05	0.000145291
miR-943_NELFA	7469	hsa-miR-943	hsa-mir-943	NELFA	protein_coding	junction	junction	-0.038553032	-0.0267	-0.052299041	-0.07766575	-0.014721448	-0.104	-0.052376883	-0.065455766	-0.167	-0.228758818	0.291915621	-0.065277656	-0.145733416	0.001517548	-0.064267465	-0.029143495	-0.059538685	-0.072260123	0.101878846	0.005420264	-0.10736479	-0.036793209	0.022895335	-0.084552042	0.010965623	-1.60701773	-1.60701773	0.123723943	0.15795038	0.291915599	4.59E-07	-0.228758894	0.058670633	3.905769169	9.39E-05	0.000145468
miR-3921_FILIP1L	11259	hsa-miR-3921	hsa-mir-3921	FILIP1L	protein_coding	intron	intron	NA	-0.0607	-0.227804108	-0.036921516	NA	NA	-0.072513324	NA	NA	NA	NA	0.015410124	NA	-0.107844662	-0.222698708	NA	-0.030343691	0.001391312	-2.61E-01	NA	-0.405215379	-0.128025373	0.039817774	-0.216744902	-0.039305844	-3.215282044	-3.215282044	0.00924883	0.014863414	0.015410124	0.838228201	-0.405215388	7.49E-07	3.895345351	9.81E-05	0.000151525
miR-3656_CCDC84	338657	hsa-miR-3656	hsa-mir-3656	CCDC84	protein_coding	readthrough	mix	NA	0.0772	0.030544867	NA	NA	0.0548	NA	-0.167518793	0.0227	0.038332343	NA	0.075539105	NA	0.01649884	NA	0.186062576	0.203608051	0.107617276	NA	0.06804559	0.154422861	0.064738064	0.025729098	0.008679175	0.120796952	2.516142002	2.516142002	0.027100511	0.040238367	0.2033771	0.001891044	-0.167518804	0.016625213	3.879639	0.000104612	0.000161287
miR-1296-5p_JMJD1C	221037	hsa-miR-1296-5p	hsa-mir-1296	JMJD1C	protein_coding	intron	intron	0.048696529	0.0994	0.112741562	-0.128919291	0.167170736	0.0986	-0.241616572	0.108434357	4.01E-02	1.75E-03	0.284612825	-0.13253061	0.054900286	-0.215219056	0.166374619	0.102224982	-0.118575134	-0.112298399	2.20E-02	0.099348352	0.097038771	0.029665067	0.03037783	-0.033701976	0.093032109	0.976536726	0.976536726	0.340463418	0.392798166	0.284612811	9.06E-07	-0.241616575	0.050646692	3.872937883	0.000107531	0.000165223
miR-4326_ARFGAP1	55738	hsa-miR-4326	hsa-mir-4326	ARFGAP1	protein_coding	intron	intron	0.270777341	0.192	0.298780942	0.202004771	0.05847187	0.16	0.275835945	0.055884711	0.263	-0.103373782	NA	0.17495644	0.070971369	0.341393542	0.406414186	0.147876705	0.324412554	0.259085171	1.31E-01	0.102338685	0.088161351	0.195231659	0.026754788	0.139233244	0.251230074	7.297073614	7.297073614	6.39E-07	2.15E-06	0.406414186	1.22E-11	-0.103373822	0.397961223	3.872670124	0.000107649	0.000165223
miR-639_TECR	9524	hsa-miR-639	hsa-mir-639	TECR	protein_coding	junction	mix	0.021568854	0.0786	0.158244301	0.023105399	-0.01075502	0.1	0.006174352	-0.021033618	0.108	0.126646518	0.369721774	0.101785012	-0.059937481	-0.033800797	0.009347642	-0.07005583	0.124461242	0.081991909	3.04E-01	0.071651012	0.020325548	0.076237782	0.024886783	0.024324862	0.128150702	3.06338435	3.06338435	0.006132928	0.010166966	0.36972178	9.29E-11	-0.070055828	0.495325077	3.852917058	0.000116719	0.000178742
miR-3151-5p_BAALC	79870	hsa-miR-3151-5p	hsa-mir-3151	BAALC	protein_coding	intron	intron	NA	-0.187	-0.158915775	-0.297795454	0.054043154	-0.133	-0.033118004	-0.234275296	-4.49E-01	-1.58E-01	NA	NA	-0.082383972	NA	-0.274815132	0.110102142	NA	-0.302094577	-3.08E-01	NA	-0.354085828	-0.191503089	0.038740208	-0.27459257	-0.108413607	-4.943264394	-4.943264394	0.00021614	0.000444649	0.110102141	0.283006155	-0.449199418	3.29E-05	3.852240459	0.000117042	0.000178836
miR-632_C17ORF75	64149	hsa-miR-632	hsa-mir-632	C17ORF75	protein_coding	divergent	divergent	0.229094504	0.0117	-0.091447157	0.08315764	-0.030833359	-0.0117	-0.018924088	0.028941952	-0.000981	0.099245141	0.120627034	0.037131727	0.009450563	0.094170627	-0.056234802	-0.043311384	0.238484306	0.170643926	0.131036252	0.235638676	0.016281737	0.05675805	0.021220314	0.01249325	0.101022849	2.674703566	2.674703566	0.01456105	0.022862522	0.2408318	0.000219885	-0.091447158	0.111563923	3.842525	0.000121775	0.000185653
miR-1278_CDC73	79577	hsa-miR-1278	hsa-mir-1278	CDC73	protein_coding	intron	intron	NA	0.0946	-0.011262803	0.019928718	0.099089684	-0.00936	NA	0.113527368	-8.11E-02	-9.79E-02	NA	-0.1889975	0.092544937	-0.034269211	-0.086851673	-0.147041764	0.191755677	0.104961664	0.014681431	0.002687229	0.141467955	0.023540023	0.024083241	-0.027271174	0.074351221	0.977444151	0.977444151	0.34205482	0.393960998	0.1907425	0.003613427	-0.188997498	0.011517617	3.824925	0.000130812	0.000198986
miR-2278_C9ORF3	84909	hsa-miR-2278	hsa-mir-2278	C9ORF3	protein_coding	intron	intron	0.125714145	0.0805	0.130505751	-0.197654123	-0.002135383	-0.115	-0.151631723	-0.213631405	-1.87E-01	-0.017918334	NA	-0.023360637	0.081655118	-0.069981158	-0.166387625	-0.035280572	-0.014194738	-0.114356375	0.002437156	0.030959525	-0.128721022	-0.048722941	0.023708583	-0.098345576	0.000899695	-2.055075998	-2.055075998	0.053882838	0.074953113	0.130505751	0.022857202	-0.21363138	0.002154864	3.822897535	0.000131893	0.000200184
miR-1976_RPS6KA1	6195	hsa-miR-1976	hsa-mir-1976	RPS6KA1	protein_coding	intron	intron	0.401958637	0.475	0.449241951	0.507762165	0.586830455	0.511	0.766673214	0.427842458	5.68E-01	3.27E-01	0.60951282	0.555755379	0.495777482	0.426273292	0.731486758	0.638317908	0.562408788	0.535137809	5.33E-01	0.624031683	0.589222113	0.548436143	0.02202008	0.50250306	0.594369225	24.90618295	24.90618295	1.58E-16	9.22E-15	0.766673215	6.20E-14	0.326847508	0.006122971	3.820372957	0.00013325	0.000201795
miR-425-5p_DALRD3	55152	hsa-miR-425-5p	hsa-mir-425	DALRD3	protein_coding	intron	mix	0.418028609	0.151	0.327794822	0.37805389	0.078187543	0.204	0.292733516	-0.142779167	0.0231	0.304499233	0.129499779	0.196682822	0.236949398	0.172314535	0.22404229	-0.029145219	0.360883248	0.297881072	2.43E-01	-0.04954406	-0.095444698	0.179407162	0.034185108	0.108098277	0.250716048	5.248108711	5.248108711	3.90E-05	9.12E-05	0.418028563	0.001346598	-0.142779188	0.041628705	3.814874537	0.000136252	0.000205885
miR-616-5p_DDIT3	1649	hsa-miR-616-5p	hsa-mir-616	DDIT3	protein_coding	intron	intron	0.033315608	0.239	0.116130523	0.251707674	0.370279374	0.118	0.40710157	0.224209648	0.506	0.268237207	0.361030314	-0.00259024	0.007926709	0.029487054	0.499166223	0.436654296	0.35379851	0.312520679	4.46E-01	-0.004540845	0.138409018	0.247530745	0.037347703	0.169624803	0.325436687	6.627736869	6.627736869	1.87E-06	5.51E-06	0.505553544	2.01E-06	-0.004540846	0.960742322	3.809782437	0.000139089	0.000209708
miR-361-3p_CHM	1121	hsa-miR-361-3p	hsa-mir-361	CHM	protein_coding	intron	intron	0.220771705	0.00564	0.23712588	0.377182376	0.395884749	0.109	-0.086660352	-0.019643666	-0.0607	0.064350092	0.376497188	0.13047786	0.174062236	0.124152321	0.257758433	0.23636062	0.168965083	0.275431357	5.45E-02	-0.066382098	0.103382763	0.15927382	0.0319041	0.092723033	0.225824607	4.992268012	4.992268012	7.00E-05	0.000157789	0.395884747	0	-0.086660351	0.489010402	3.785912254	0.000153146	0.000230394
miR-1291_KANSL2	54934	hsa-miR-1291	hsa-mir-1291	KANSL2	protein_coding	intron	intron	0.251608402	0.095	0.015813709	0.148873709	-0.016490894	0.0812	-0.015856612	-0.061324117	9.82E-03	8.44E-02	-0.018882289	0.033232322	0.012224065	-0.051511027	-0.019993224	0.242872386	0.020315033	0.052939635	0.335365853	0.067924917	-0.029350523	0.048589859	0.021828791	0.003055799	0.094123918	2.225952847	2.225952847	0.037677627	0.054405538	0.335365855	2.73E-05	-0.06132415	0.383578176	3.780328625	0.000156621	0.000235104
miR-19b-1-5p_MIR17HG	407975	hsa-miR-19b-1-5p	hsa-mir-19b-1	MIR17HG	ncRNA	mix	mix	0.635026416	0.445	0.354340802	0.55816795	0.267304597	0.428	0.048697743	0.07239516	4.42E-01	1.52E-01	NA	0.371242957	0.324995499	0.386444244	0.329257709	0.457947931	0.495843185	0.501090936	6.10E-01	0.52792861	0.320144988	0.397133897	0.033996118	0.325979204	0.468288589	11.68174256	11.68174256	4.07E-10	2.67E-09	0.635026454	1.47E-07	0.048697743	0.697798594	3.761260499	0.000169059	0.000253218
miR-1237-3p_RPS6KA4	8986	hsa-miR-1237-3p	hsa-mir-1237	RPS6KA4	protein_coding	intron	intron	-0.230858781	-0.000182	0.037902498	-0.087025383	-0.043137028	-0.0967	-0.002420856	-0.090909572	-5.45E-02	9.87E-02	0.31389235	-0.057223469	-0.196882644	-0.032544452	-0.000396412	-0.101495552	-0.081033827	-0.08369799	-1.28E-01	-0.230432734	-0.019967633	-0.045111836	0.025790425	-0.098909721	0.008686048	-1.749169923	-1.749169923	0.095592923	0.125316634	0.313892371	5.27E-08	-0.230858817	0.086927457	3.743296558	0.000181622	0.000271439
miR-1277-3p_WDR44	54521	hsa-miR-1277-3p	hsa-mir-1277	WDR44	protein_coding	intron	intron	0.053526922	0.0391	0.12800444	0.070024532	0.177834122	0.00223	-0.247364682	0.011472252	-0.0559	-0.063084414	NA	-0.119472537	0.035850033	-0.140781516	-0.21192951	-0.102817022	-0.086915665	-0.045102408	3.01E-01	-0.197543682	-0.032398618	-0.018077592	0.030355696	-0.081612793	0.04545761	-0.595525524	-0.595525524	0.558519871	0.613294328	0.301099341	0.000181027	-0.247364679	0.04523734	3.740964811	0.000183315	0.000273371
miR-1276_KLHL25	64410	hsa-miR-1276	hsa-mir-1276	KLHL25	protein_coding	intron	intron	-0.162706909	-0.0412	0.010524024	0.079675877	0.025632965	-0.0167	-0.044388905	-0.058968698	-3.79E-02	-1.13E-01	0.37522334	0.012633165	0.001727777	0.002004545	-0.054768751	-0.0854224	0.07411855	0.083319937	1.25E-01	0.004539842	0.021038747	0.023040231	0.024190138	-0.027419513	0.073499975	0.952463816	0.952463816	0.352231989	0.402972276	0.37522331	4.64E-11	-0.162706792	0.23086728	3.734609864	0.000188006	0.000279756
miR-3183_ABR	29	hsa-miR-3183	hsa-mir-3183	ABR	protein_coding	intron	intron	-0.200388677	-0.035	-0.038830235	-0.0729346	-0.118001467	-0.138	-0.091182788	-0.020640139	-0.00873	0.038652416	NA	-0.106684447	-0.228369235	-0.056065079	-0.174833293	-0.107019603	-0.079774268	-0.07672461	0.218222309	-0.235989817	-0.188858109	-0.085479793	0.021447356	-0.130369625	-0.040589962	-3.985563274	-3.985563274	0.000791881	0.001510767	0.218222308	0.007302603	-0.235989816	0.009463534	3.731510879	0.000190335	0.000282606
miR-450b-3p_MIR503HG	84848	hsa-miR-450b-3p	hsa-mir-450b	MIR503HG	ncRNA	readthrough	readthrough	NA	-0.0882	-0.134100412	-0.123924075	-0.165033545	-0.163	NA	-0.002519626	-0.284	NA	NA	-0.12012056	-0.125644511	-0.004535086	-0.158215949	-0.038889068	-0.054583506	-0.084925002	-0.385713099	-0.205648124	-0.285663063	-0.13534144	0.024040194	-0.186304375	-0.084378506	-5.629798169	-5.629798169	3.76E-05	8.89E-05	-0.002519607	0.97146886	-0.385713098	1.09E-06	3.724777788	0.000195487	0.000289543
miR-340-5p_RNF130	55819	hsa-miR-340-5p	hsa-mir-340	RNF130	protein_coding	intron	intron	0.521389669	0.225	0.373764555	0.515068321	0.291696703	0.533	0.546164517	0.255850161	0.448	0.341800836	0.019504091	0.105467307	0.116185057	0.145349625	0.461311421	0.006496634	0.349747166	0.32307467	3.83E-01	0.369928249	0.283319673	0.314942513	0.035438748	0.24101858	0.388866445	8.886953744	8.886953744	2.21E-08	9.55E-08	0.546164516	2.10E-06	0.006496635	0.949642587	3.724304242	0.000195855	0.000289543
miR-877-3p_ABCF1	23	hsa-miR-877-3p	hsa-mir-877	ABCF1	protein_coding	intron	intron	0.158540779	0.121	-0.038884377	0.050435622	-0.108237778	0.00583	-0.165376522	0.019602802	1.26E-01	4.53E-01	0.447073896	-0.033327039	0.059098737	0.002415771	-0.037330967	0.167827196	0.112506269	0.080130403	2.34E-01	0.148900167	0.121518781	0.089314494	0.033420458	0.01960064	0.159028348	2.672449719	2.672449719	0.014632831	0.022922531	0.452844072	9.35E-05	-0.165376522	0.184504334	3.719710351	0.000199451	0.000294223
miR-17-3p_MIR17HG	407975	hsa-miR-17-3p	hsa-mir-17	MIR17HG	ncRNA	mix	mix	0.587681206	0.52	0.276377061	0.422016213	0.196931974	0.326	-0.013810737	0.072872205	2.72E-01	5.68E-01	NA	0.175678581	0.267853259	0.36994862	0.326302318	0.355440354	0.574534924	0.53876372	3.77E-01	0.493891676	0.342812951	0.360000589	0.036028116	0.284592876	0.435408301	9.992212504	9.992212504	5.33E-09	2.70E-08	0.587681242	1.92E-06	-0.013810737	0.912361455	3.690815399	0.000223536	0.000329041
miR-1264_HTR2C	3358	hsa-miR-1264	hsa-mir-1264	HTR2C	protein_coding	intron	intron	NA	NA	NA	NA	-0.181942449	NA	NA	NA	NA	NA	NA	NA	NA	-0.130027573	NA	NA	NA	NA	0.159649556	NA	NA	-0.060504032	0.103690519	-0.506648328	0.385640264	-0.58350592	-0.58350592	0.618589296	0.665348802	0.159649556	0.051000175	-0.181942448	3.45E-05	3.68474433	0.000228932	0.000336259
miR-3944-3p_ECHS1	1892	hsa-miR-3944-3p	hsa-mir-3944	ECHS1	protein_coding	intron	intron	0.385644131	-0.0158	0.131571719	0.27222655	0.034508588	0.0874	-0.271366472	-0.097938544	0.172	0.174613198	NA	0.034665437	-0.191714412	-0.112542837	-0.025089068	0.253985994	0.149858167	0.176843785	1.56E-02	-0.001363331	0.068362448	0.057093567	0.034050157	-0.014174232	0.128361365	1.676748983	1.676748983	0.109967944	0.141895255	0.385644114	0.003332591	-0.271366471	0.027523925	3.675166073	0.000237695	0.000348381
miR-1293_LIMA1	51474	hsa-miR-1293	hsa-mir-1293	LIMA1	protein_coding	intron	intron	0.085521552	0.00588	0.023200432	0.046617596	-0.013293136	0.263	0.046731539	-0.053351868	-2.15E-01	-7.20E-02	-0.069594624	-0.10849183	0.021834939	NA	-0.030646954	0.07785017	0.031697422	0.056900231	-0.117690273	-0.099596006	0.055054339	0.002144316	0.021589828	-0.043043715	0.047332346	0.099320637	0.099320637	0.921924133	0.937015153	0.262768447	5.90E-05	-0.21477923	0.057325729	3.672587998	0.000240106	0.000351161
miR-1229-3p_MGAT4B	11282	hsa-miR-1229-3p	hsa-mir-1229	MGAT4B	protein_coding	intron	intron	0.241907407	0.227	0.030029663	0.2858174	-0.042323477	-0.0213	-0.260141279	0.127078994	1.65E-01	3.63E-01	0.285117534	0.029183511	0.342414835	0.080494814	0.042355763	0.098302685	0.317700059	0.313159328	7.32E-02	0.160844686	0.32393582	0.154135315	0.033717896	0.083801017	0.224469614	4.571320667	4.571320667	0.000185302	0.000390621	0.362901081	0.002179488	-0.260141278	0.034902752	3.67032419	0.000242243	0.00035353
miR-1254_CCAR1	55749	hsa-miR-1254	hsa-mir-1254-1	CCAR1	protein_coding	intron	intron	0.440405375	0.307	0.128526991	0.321364987	-0.056288241	0.175	0.113746808	0.073877384	1.92E-01	3.03E-01	0.155349336	-0.025008084	0.062220107	-0.004290302	0.066935795	0.202780319	0.260011591	0.297762607	3.86E-01	0.163748925	0.189206469	0.173281669	0.029555555	0.111629861	0.234933476	5.862913689	5.862913689	9.80E-06	2.50E-05	0.440405378	0.000681878	-0.05628824	0.203532076	3.665651526	0.00024671	0.000359281
miR-636_SRSF2	6427	hsa-miR-636	hsa-mir-636	SRSF2	protein_coding	junction	mix	0.141282632	0.143	0.014029114	0.208553786	-0.00800719	0.126	0.120197511	-0.055049709	0.0357	0.021481288	0.273179396	0.088482889	0.054438536	0.058719156	0.025147839	0.26425714	0.199749725	0.194655701	0.192876884	0.193624153	0.037640388	0.110603551	0.020810864	0.06719285	0.154014252	5.314702625	5.314702625	3.35E-05	8.00E-05	0.273179399	2.53E-06	-0.055049782	0.434196976	3.641395537	0.000271164	0.000394053
miR-2277-3p_FAM172A	83989	hsa-miR-2277-3p	hsa-mir-2277	FAM172A	protein_coding	exon	exon	-0.032735454	0.0754	0.028498826	-0.015853449	0.077517628	-0.0637	0.056968563	0.070606919	-1.33E-01	2.69E-01	NA	-0.072615442	-0.056729489	-0.03223257	-0.139649704	-0.04244883	-0.118263034	-0.07766127	-0.256137943	-0.000742439	-0.146868714	-0.032223968	0.023149179	-0.080675757	0.016227821	-1.392013415	-1.392013415	0.179999563	0.221512976	0.269295291	0.025248468	-0.256137944	0.001557541	3.631477473	0.000281803	0.000408644
miR-636_MFSD11	79157	hsa-miR-636	hsa-mir-636	MFSD11	protein_coding	divergent	mix	-0.108512977	0.0911	0.054137014	0.108886686	-0.046729066	-0.0515	-0.206018762	-0.084336293	-0.00749	0.000845535	0.28465068	-0.098281269	0.313072247	-0.047207674	-0.035092012	0.15361305	0.135311744	0.140623664	-8.05E-03	0.014759094	0.085699811	0.04227233	0.027731889	-0.015575376	0.100120036	1.524322081	1.524322081	0.14308575	0.180309165	0.313072247	1.98E-05	-0.206018763	0.096998775	3.630116763	0.000283293	0.000409935
miR-3191-3p_BBC3	27113	hsa-miR-3191-3p	hsa-mir-3191	BBC3	protein_coding	intron	intron	-0.077220411	-0.0277	-0.041269575	0.024864452	0.031978942	-0.0566	-0.010493078	-0.079267155	-0.0949	-0.229015897	NA	-0.107129406	-0.057676189	-0.03711651	-0.038726734	-0.148547693	-0.02128716	-0.022818541	0.295416421	0.145070282	0.075900028	-0.016664009	0.021842542	-0.062380975	0.029052958	-0.762915265	-0.762915265	0.454882531	0.506001252	0.295416419	0.000242466	-0.229015897	0.058379718	3.628550204	0.000285017	0.000411557
miR-3614-3p_TRIM25	7706	hsa-miR-3614-3p	hsa-mir-3614	TRIM25	protein_coding	exon	exon	0.300659081	0.0435	0.094739835	-0.056635982	-0.084484022	0.123	0.034478392	-0.033862018	0.172	-0.0886491	NA	0.078213967	-0.091939283	0.038655421	0.130973568	0.361207952	0.164374883	0.079134676	-9.95E-02	0.237621896	0.273717012	0.077186709	0.029454743	0.015537223	0.138836194	2.620518826	2.620518826	0.016831029	0.026126347	0.361207953	0.000278094	-0.099478529	0.22582917	3.620073731	0.000294519	0.000424381
miR-641_AKT2	208	hsa-miR-641	hsa-mir-641	AKT2	protein_coding	intron	intron	-0.003348283	-0.104	-0.100777339	0.110313573	-0.081143558	-0.196	-0.176817962	-0.097266073	-5.92E-03	-8.61E-02	-0.071894885	0.121994133	0.011961851	0.01079743	-0.023516992	0.021163334	-0.234825823	-0.067740523	-0.204547169	0.030562453	-0.006674965	-0.059857137	0.020743551	-0.103127426	-0.016586848	-2.88557813	-2.88557813	0.009143508	0.014728811	0.121994134	0.104759948	-0.2351181	0.000312435	3.60403	0.000313321	0.000450523
miR-3691-5p_LYRM4	57128	hsa-miR-3691-5p	hsa-mir-3691	LYRM4	protein_coding	intron	intron	0.226077115	0.0265	0.199400427	0.179208261	-0.054570666	0.194	-0.033401865	-0.01299785	0.365	0.00796099	NA	0.033475192	-0.016808037	0.046574241	0.098370524	0.008324538	0.110824104	0.141590284	0.262869021	0.07982127	0.099018826	0.094580099	0.023669807	0.045038624	0.144121573	3.995812051	3.995812051	0.000773557	0.001479942	0.365319863	0.000931319	-0.054570667	0.217689993	3.558780114	0.000372581	0.000534607
miR-578_CPE	1363	hsa-miR-578	hsa-mir-578	CPE	protein_coding	intron	intron	-0.106900314	-0.204	-0.229361233	-0.302415217	-0.088453053	-0.283	NA	-0.092535665	-0.278	-0.120601666	-0.177007904	-0.269900458	-0.066868584	-0.164025252	-0.313592952	NA	-0.275215328	-0.285616755	-0.430591858	-0.235831413	-0.119895608	-0.217993294	0.02195029	-0.264109142	-0.171877445	-9.931226086	-9.931226086	9.93E-09	4.65E-08	-0.066868583	0.37380483	-0.430591858	3.80E-08	3.523132443	0.000426478	0.000610659
miR-876-5p_LINGO2	158038	hsa-miR-876-5p	hsa-mir-876	LINGO2	protein_coding	intron	intron	0.077386469	-0.111	-0.26673363	-0.03396351	0.14614508	-0.0243	-0.348164044	0.021077085	2.32E-01	-1.31E-01	NA	-0.080743526	0.038052914	-0.26032676	-0.04568917	-0.189639177	-0.041577721	-0.038001953	1.42E-01	-0.190792418	-0.100903171	-0.061855523	0.032196056	-0.129242643	0.005531598	-1.921214263	-1.921214263	0.069836705	0.095206526	0.232412415	0.039292016	-0.348164044	0.00417444	3.521980058	0.000428336	0.000612037
miR-3138_WDR1	9948	hsa-miR-3138	hsa-mir-3138	WDR1	protein_coding	intron	intron	0.045003378	-0.111	-0.190060632	0.011696414	-0.036997317	-0.169	NA	-0.178488133	-7.82E-02	-1.24E-01	NA	-0.075867114	0.021347723	-0.054088189	-0.296080772	-0.11828132	-0.22198526	-0.143998938	0.063167287	0.086949261	0.004576045	-0.093965286	0.023783015	-0.143931548	-0.043999025	-3.950940831	-3.950940831	0.000936812	0.001775304	0.086949262	0.345015445	-0.296080773	1.35E-06	3.511868029	0.000444969	0.000634476
miR-3193_ID1	3397	hsa-miR-3193	hsa-mir-3193	ID1	protein_coding	readthrough	readthrough	0.419936572	-0.105	0.194207142	0.037868544	0.234089815	0.284	-0.202756308	-0.065615784	0.358	0.394196986	NA	-0.0696612	-0.157193681	-0.183122818	0.029605438	0.038190715	0.170866186	0.120401968	1.11E-01	0.028510344	0.286015269	0.092526118	0.042283015	0.004026751	0.181025486	2.188257343	2.188257343	0.041347548	0.059083158	0.419936571	0.001272966	-0.202756308	0.102524651	3.504603892	0.000457287	0.000650681
miR-3130-5p_FASTKD2	22868	hsa-miR-3130-5p	hsa-mir-3130-2	FASTKD2	protein_coding	intron	intron	0.378045878	0.0682	0.279384667	0.280024634	0.081314024	0.196	-0.061831441	0.236591532	2.20E-01	1.30E-01	NA	0.303093799	0.065701376	0.213230198	0.107435054	0.110651398	-0.062369719	0.002846697	3.02E-01	-0.177182726	-0.001855011	0.134946563	0.031782878	0.068424236	0.20146889	4.245888783	4.245888783	0.000437092	0.000865315	0.378045815	0.004070151	-0.177182723	0.052871332	3.483930413	0.000494108	0.000701613
miR-3163_PC	5091	hsa-miR-3163	hsa-mir-3163	PC	protein_coding	intron	intron	NA	-0.05	-0.081215854	0.087336473	-0.033837756	-0.00992	NA	-0.033037617	-0.155	NA	NA	-0.111723364	0.028904702	0.076137943	NA	0.017633755	-0.144807913	-0.033894115	-0.2974958	0.120227471	NA	-0.039319508	0.026217172	-0.09554975	0.016910734	-1.499761605	-1.499761605	0.155886429	0.195717704	0.120227471	0.190876459	-0.297495802	0.000218031	3.451190058	0.00055812	0.000790863
miR-3199_PITPNB	23760	hsa-miR-3199	hsa-mir-3199-2	PITPNB	protein_coding	divergent	divergent	0.381301437	0.308	0.377662788	0.209224204	-0.096129668	0.344	0.300884996	0.207334521	0.128	0.239111567	NA	0.195290997	0.251653438	-0.085152785	0.246155838	0.184254304	-0.053345151	0.071130949	2.38E-01	0.102871855	0.167228379	0.179864479	0.032707557	0.111406776	0.248322182	5.499171973	5.499171973	2.64E-05	6.37E-05	0.381301469	0.003738132	-0.096129667	0.029638469	3.450372056	0.000559814	0.000791621
miR-374b-3p_FTX	100302692	hsa-miR-374b-3p	hsa-mir-374b	FTX	ncRNA	intron	intron	-0.147701834	-0.109	-0.036632163	0.130883627	-0.011817866	0.163	-0.159586439	-0.179888377	0.0489	0.028442732	NA	0.052772604	-0.11108999	0.069843543	0.044221646	-0.009600443	-0.177664112	-0.056297985	2.37E-01	-0.181207608	0.031371725	-0.015258174	0.026846705	-0.071448974	0.040932625	-0.568344398	-0.568344398	0.576457379	0.629244536	0.237282916	0.003459281	-0.181207606	0.047626924	3.431351544	0.000600582	0.000847516
miR-1288-3p_PIGL	9487	hsa-miR-1288-3p	hsa-mir-1288	PIGL	protein_coding	intron	intron	0.18957823	0.0661	0.025919772	0.062148677	-0.115512691	0.047	0.026126296	0.052167711	2.84E-01	2.00E-01	0.059777054	0.201642764	0.069901705	0.108905452	0.143808142	0.109211437	0.147798421	0.105586466	-0.189181994	0.093807213	0.186251584	0.078418625	0.022338614	0.031821092	0.125016158	3.510451619	3.510451619	0.002201199	0.003987849	0.283984802	0.011202086	-0.189181994	0.020417165	3.422231018	0.000621095	0.000874655
miR-3609_TRRAP	8295	hsa-miR-3609	hsa-mir-3609	TRRAP	protein_coding	intron	intron	-0.046684214	0.0398	0.037331427	0.057126433	-0.171214761	-0.0295	0.032530501	0.007603004	0.0221	-0.084592113	NA	-0.064230792	-0.168934643	-0.062819172	0.002184943	0.104994015	0.106457195	0.074056869	0.146042275	0.027770382	0.06607182	0.000633402	0.019930876	-0.041082402	0.042349206	0.031779942	0.031779942	0.974979012	0.97959905	0.146042274	0.074544629	-0.171214761	9.88E-05	3.417682808	0.000631567	0.000887573
miR-3646_HNF4A	3172	hsa-miR-3646	hsa-mir-3646	HNF4A	protein_coding	intron	intron	0.024509767	0.0363	-0.210856955	0.010794829	NA	0.0706	NA	-0.056427711	-0.364	NA	NA	-0.05359494	NA	NA	NA	NA	-0.081734715	-0.04632234	NA	NA	NA	-0.063092598	0.038760822	-0.150775668	0.024590472	-1.627741497	-1.627741497	0.13802169	0.174249195	0.070554519	0.288773108	-0.363752872	0.000983405	3.405918967	0.000659417	0.000924809
miR-425-5p_NDUFAF3	25915	hsa-miR-425-5p	hsa-mir-425	NDUFAF3	protein_coding	divergent	mix	0.216027741	0.133	0.239032255	0.325812873	0.163806411	0.238	0.414121537	-0.047795422	0.0151	0.389280034	0.243223872	0.284234543	0.177461523	0.116377827	0.235467849	0.035631357	0.208020451	0.067358035	0.109600073	0.337454138	0.085706895	0.186555205	0.024913638	0.134586267	0.238524143	7.488075617	7.488075617	3.19E-07	1.11E-06	0.414121542	0.00054695	-0.047795473	0.497233407	3.382585531	0.000718069	0.001005002
miR-3135a_KAT2B	8850	hsa-miR-3135a	hsa-mir-3135a	KAT2B	protein_coding	intron	intron	-0.078031964	0.0605	0.011555548	-0.113669618	-0.008514648	-0.197	NA	NA	1.80E-01	NA	NA	NA	0.012978003	-0.057831384	-0.08445378	-0.326223572	NA	-0.082309448	-0.092691617	-0.137124786	-0.134815153	-0.065120458	0.027197769	-0.123453871	-0.006787044	-2.394330836	-2.394330836	0.031205838	0.045541853	0.180239834	0.111943121	-0.326223571	0.001110301	3.376288594	0.000734708	0.001025042
miR-3654_CHCHD3	54927	hsa-miR-3654	hsa-mir-3654	CHCHD3	protein_coding	intron	intron	0.105536986	-0.103	-0.012463163	-0.071725176	-0.013181538	-0.0979	0.028552094	0.075194664	0.0335	-0.230492506	NA	-0.025539087	0.089295197	-0.079536218	0.042805114	0.298119788	-0.003702615	0.01374099	-0.032721526	-0.023055258	0.050343109	-0.008712959	0.019947538	-0.050463635	0.033037718	-0.436793688	-0.436793688	0.667184624	0.709792988	0.29811979	0.003018701	-0.230492482	0.056730906	3.376033658	0.000735389	0.001025042
miR-765_ARHGEF11	9826	hsa-miR-765	hsa-mir-765	ARHGEF11	protein_coding	intron	intron	0.114662215	-0.00132	-0.010789928	0.036999488	0.120133664	-0.0815	-0.003810708	-0.13585419	0.148	0.108723806	0.161821896	-0.006674909	0.202573551	-0.01308268	-0.152287221	0.279565788	0.086961554	0.03827305	0.13377293	-0.178183113	0.046885462	0.036217465	0.025251303	-0.016455831	0.088890761	1.434281023	1.434281023	0.166943863	0.207691545	0.27956579	0.00555021	-0.178183114	0.051525279	3.373858171	0.000741225	0.001031073
miR-1908-5p_FADS2	9415	hsa-miR-1908-5p	hsa-mir-1908	FADS2	protein_coding	divergent	mix	-0.168964568	-0.0624	-0.113988881	NA	-0.093131064	-0.164	NA	NA	-2.42E-01	-1.92E-01	0.015380766	-0.031658089	-0.227654974	0.036727012	-0.092849022	-0.092964459	-0.15205201	-0.075082467	-0.270925754	-0.105723709	-0.12507717	-0.10321374	0.019658849	-0.144690286	-0.061737193	-5.250243182	-5.250243182	6.51E-05	0.000147229	0.036727012	0.415830299	-0.270925755	0.000798446	3.345447672	0.000821499	0.001139516
miR-548l_MRE11	4361	hsa-miR-548l	hsa-mir-548l	MRE11	protein_coding	intron	intron	0.037098468	0.023	-0.025219409	0.056709006	-0.04995904	-0.101	-0.106902566	-0.090129255	-0.108	-0.06188336	-0.20128683	-0.005223325	-0.011361444	-0.048716738	0.048033512	-0.065293958	0.083193792	0.063316744	-0.022694595	0.161780937	-0.179833921	-0.026099966	0.018902919	-0.065530765	0.013330832	-1.380737337	-1.380737337	0.182596042	0.22390143	0.161780937	0.077509974	-0.201286866	0.000589645	3.345103037	0.00082252	0.001139516
miR-3126-3p_ANTXR1	84168	hsa-miR-3126-3p	hsa-mir-3126	ANTXR1	protein_coding	intron	intron	-0.263464448	-0.0912	-0.195450745	-0.120107025	-0.153619555	-0.26	NA	-0.01086381	-0.353	-0.2724452	NA	-0.197873371	-0.167133164	-0.141473956	-0.142057246	0.00327105	-0.268870205	-0.196834037	-0.409357698	-0.273754554	-0.205761951	-0.188657349	0.022379309	-0.235674533	-0.141640165	-8.429989897	-8.429989897	1.15E-07	4.27E-07	0.003271048	0.97463272	-0.409357697	1.98E-07	3.317398708	0.000908599	0.001256221
miR-101-3p_JAK1	3716	hsa-miR-101-3p	hsa-mir-101-1	JAK1	protein_coding	intron	intron	-0.04677071	0.116	0.152234964	0.179108341	0.10290656	0.12	-0.130633543	0.209681223	-3.80E-02	1.15E-01	0.32695117	0.335312369	0.116675182	0.123011529	0.090252451	0.259735407	0.138810171	0.168266844	0.30810938	0.290443615	0.138991721	0.161388407	0.022625677	0.114192072	0.208584742	7.132975857	7.132975857	6.54E-07	2.19E-06	0.335312371	4.76E-06	-0.130633547	0.29579988	3.268212758	0.00108229	0.001493342
miR-3129-5p_COL5A2	1290	hsa-miR-3129-5p	hsa-mir-3129	COL5A2	protein_coding	intron	intron	-0.203192824	-0.209	-0.188890711	-0.1263941	-0.006602354	-0.312	NA	-0.006510764	-2.03E-01	-2.48E-01	NA	-0.128988633	-0.299924332	-0.076130839	-0.062317765	-0.161513452	-0.103269375	-0.113897641	-0.285415524	-0.181850766	-0.140217603	-0.15219804	0.021514202	-0.197397702	-0.106998378	-7.074305471	-7.074305471	1.35E-06	4.19E-06	-0.006510768	0.926362821	-0.312146296	1.52E-06	3.260136382	0.001113587	0.001533427
miR-769-3p_CCDC61	729440	hsa-miR-769-3p	hsa-mir-769	CCDC61	protein_coding	readthrough	readthrough	0.095236569	-0.106	0.110142699	0.086042107	0.152190648	0.0369	-0.054962444	-0.156355334	0.256	0.170387185	0.117071847	0.030448528	0.090362209	0.044419488	0.111518942	-0.020062838	0.13158603	0.045496229	-0.194134726	0.044144754	-0.036890232	0.043881735	0.023307577	-0.004737019	0.09250049	1.882724008	1.882724008	0.074367256	0.100779436	0.25555781	0.023018337	-0.194134727	0.017291126	3.241602934	0.001188595	0.001633421
miR-3938_ERC2	26059	hsa-miR-3938	hsa-mir-3938	ERC2	protein_coding	intron	intron	NA	-0.202	-0.234328484	-0.246406929	-0.087038227	-0.3	NA	NA	NA	NA	NA	-0.087562503	-0.155893919	-0.101522516	-0.15473944	NA	NA	-0.256232154	0.034560991	NA	-0.130203491	-0.166163696	0.025855997	-0.223072363	-0.10925503	-6.426505026	-6.426505026	4.90E-05	0.000113447	0.03456099	0.674581545	-0.299623751	4.11E-06	3.240663399	0.001192519	0.001635523
miR-1908-5p_FADS1	3992	hsa-miR-1908-5p	hsa-mir-1908	FADS1	protein_coding	intron	mix	-0.171157991	-0.0407	-0.110386518	NA	-0.12015697	-0.221	NA	NA	-1.97E-01	-1.35E-01	0.011098489	-0.012667195	-0.203318811	0.010945848	-0.118172695	-0.118934177	-0.0203812	-0.031375753	-0.305547879	-0.144429413	-0.098754036	-0.099390301	0.020999423	-0.143695211	-0.055085392	-4.733001533	-4.733001533	0.00019227	0.000404063	0.01109848	0.8512419	-0.305547879	0.000143407	3.217536	0.001292969	0.001769735
let-7i-5p_LINC01465	283416	hsa-let-7i-5p	hsa-let-7i	LINC01465	ncRNA	divergent	mix	0.013800316	0.069	0.146826758	0.200981932	0.132197649	0.131	0.023284	0.291077719	1.84E-01	3.34E-02	0.087448702	0.138627646	0.12676026	-0.040282229	0.08502464	0.251942211	0.114513044	0.159940161	0.20561458	-0.072322082	0.255221175	0.123017153	0.019802043	0.081710815	0.164323492	6.21234643	6.21234643	4.56E-06	1.24E-05	0.291077729	2.40E-05	-0.072322083	0.432462357	3.200695423	0.001370964	0.001872737
let-7f-2-3p_HUWE1	10075	hsa-let-7f-2-3p	hsa-let-7f-2	HUWE1	protein_coding	intron	intron	0.061162945	0.0236	0.018254183	0.158586348	-0.048219417	0.0492	-0.34533135	-0.004592209	1.81E-01	-9.63E-03	-0.061734874	-0.013027222	0.030222665	-0.061971398	0.031877011	-0.201199869	0.046504385	-0.003525578	-0.139559134	-0.135077752	0.033127025	-0.012885375	0.01993583	-0.054470787	0.028700037	-0.646342549	-0.646342549	0.52540573	0.577861697	0.180568673	0.11127953	-0.345331352	0.004514058	3.185168578	0.001446697	0.001972244
miR-548o-3p_RALGAPB	57148	hsa-miR-548o-3p	hsa-mir-548o-2	RALGAPB	protein_coding	intron	intron	-0.009213259	-0.0558	0.092357859	0.139850859	-0.035480506	0.151	-0.114280041	-0.003738677	0.241	0.13481091	0.100067625	0.086488538	-0.098713228	-0.04565029	0.011239964	-0.031340285	0.217552354	0.177217619	1.97E-01	-0.217839832	-0.073118542	0.043676578	0.026350413	-0.011289419	0.098642576	1.657529199	1.657529199	0.113016301	0.145094236	0.240898071	0.032466163	-0.217839832	0.016843026	3.170621604	0.001521131	0.002069587
miR-3688-3p_RAPGEF2	9693	hsa-miR-3688-3p	hsa-mir-3688-2	RAPGEF2	protein_coding	intron	intron	-0.113262923	-0.0257	-0.101390971	-0.202558758	-0.022017728	-0.0519	-0.009909531	-0.072752245	-0.0184	0.03912716	NA	-0.109164415	-0.008144924	-0.045199541	0.004218275	-0.061882432	0.064471929	-0.069457512	0.144613728	-0.044386507	-0.012176355	-0.039134686	0.01445194	-0.069382943	-0.008886428	-2.707919218	-2.707919218	0.01394884	0.021951746	0.144613727	0.077458608	-0.20255877	0.00596036	3.157695744	0.001590214	0.002159277
miR-214-3p_DNM3OS	100628315	hsa-miR-214-3p	hsa-mir-214	DNM3OS	ncRNA	exon	exon	NA	NA	NA	0.561303198	NA	NA	NA	NA	NA	NA	NA	NA	NA	NA	NA	NA	0.315895152	0.420946796	NA	NA	NA	0.434807851	0.06999025	0.13366411	0.735951593	6.212406002	6.212406002	0.024945324	0.037281524	0.561303215	2.22E-16	0.309812293	1.57E-06	3.153194123	0.001614944	0.002188505
miR-548f-3p_PCDH15	65217	hsa-miR-548f-3p	hsa-mir-548f-1	PCDH15	protein_coding	intron	intron	0.081497572	-0.0323	0.060547882	0.12997961	-0.056934976	-0.0164	NA	0.122134876	0.279	0.200298685	-0.08033417	-0.152048458	0.152301997	0.037729556	0.033002024	0.085241765	0.074018552	0.095489908	-0.068450179	-0.172538146	-0.114868204	0.023997991	0.024297171	-0.026856571	0.074852554	0.987686651	0.987686651	0.33571807	0.388636342	0.278922056	0.012802663	-0.172538146	0.05950605	3.127722346	0.001761665	0.002382608
miR-219a-1-3p_SLC39A7	7922	hsa-miR-219a-1-3p	hsa-mir-219a-1	SLC39A7	protein_coding	readthrough	mix	-0.095228209	0.183	0.215506888	0.17823827	0.310162757	0.0459	0.056548389	0.029789303	3.19E-01	4.81E-02	0.328072143	0.109448705	0.164905995	-0.05500669	0.355624482	0.240724877	0.362910303	0.179524778	2.85E-01	0.181916356	0.018699527	0.17550334	0.029163143	0.114670091	0.23633659	6.017984496	6.017984496	6.96E-06	1.83E-05	0.359384969	1.89E-08	-0.095228181	0.485090438	3.093252639	0.001979755	0.002672278
miR-615-5p_HOXC5	3222	hsa-miR-615-5p	hsa-mir-615	HOXC5	protein_coding	intron	mix	-0.252601849	-0.0191	-0.247635423	-0.128520506	-0.255250256	-0.108	-0.209358363	-0.166766337	-0.382	-0.280456218	-0.169704732	-0.231224263	-0.228543019	-0.153088798	-0.160823403	-0.064765276	-0.081178531	-0.093092413	-0.353857418	-0.309730037	-0.179464958	-0.183543276	0.020380273	-0.22605578	-0.141030772	-9.005928305	-9.005928305	1.78E-08	7.94E-08	-0.019142238	0.682848097	-0.381675413	0.000519085	3.089739836	0.002003319	0.002698751
miR-3198_BID	637	hsa-miR-3198	hsa-mir-3198-1	BID	protein_coding	intron	intron	-0.025391401	-0.0402	-0.01048079	0.046996068	0.051100087	0.076	NA	0.014965344	-0.119	-0.154740466	NA	-0.069034913	-0.117346312	-0.010847798	-0.036311534	0.051559218	-0.037125675	0.015713066	-0.204378772	-0.268966241	-0.097294044	-0.033103332	0.019278543	-0.073606049	0.007399384	-1.717107548	-1.717107548	0.103116343	0.134149452	0.075979193	0.253201661	-0.268966241	0.002973352	3.087163083	0.002020767	0.002716897
miR-609_CFAP43	80217	hsa-miR-609	hsa-mir-609	CFAP43	protein_coding	intron	intron	NA	-0.0664	-0.304084763	NA	-0.167468604	NA	NA	NA	NA	NA	NA	NA	NA	NA	NA	NA	NA	NA	-0.003625844	NA	-0.207673326	-0.153990345	0.051936373	-0.298188833	-0.009791858	-2.964980752	-2.964980752	0.04134956	0.059083158	-0.003625845	0.964875707	-0.304084763	6.35E-08	3.084669498	0.002037785	0.002734395
miR-191-3p_DALRD3	55152	hsa-miR-191-3p	hsa-mir-191	DALRD3	protein_coding	intron	mix	0.381509494	0.125	0.303531431	0.354751221	-0.059976441	0.0321	0.23794582	-0.07244072	1.24E-01	2.95E-01	0.231715456	-0.081502635	0.181147528	0.092019682	0.310853399	-0.055901202	0.321969961	0.354770405	1.00E-01	0.205165436	0.352410359	0.176660255	0.034288758	0.105135159	0.248185352	5.152133337	5.152133337	4.85E-05	0.000112672	0.38150947	0.003717757	-0.081502635	0.279465755	3.083855302	0.00204337	0.002736513
miR-1248_EIF4A2	1974	hsa-miR-1248	hsa-mir-1248	EIF4A2	protein_coding	intron	intron	0.052480866	0.0291	0.102347569	0.042449124	-0.033926371	-0.0297	-0.000790467	-0.070778368	4.19E-03	4.44E-02	0.057369714	-0.095539418	0.067235969	-0.057810714	-0.026203849	0.201579013	-0.173566488	-0.097381049	0.151034913	0.107328276	-0.104320538	-0.003129659	0.019630071	-0.044077269	0.037817951	-0.159431864	-0.159431864	0.874927716	0.899963298	0.201579015	0.047707932	-0.1701391	0.009575905	3.069079	0.002147197	0.002869933
miR-3187-3p_PTBP1	5725	hsa-miR-3187-3p	hsa-mir-3187	PTBP1	protein_coding	readthrough	readthrough	0.139463223	0.112	0.050367596	0.15828788	-0.115195655	0.134	0.069391267	-0.166307278	0.157	0.14455425	NA	0.088227449	-0.024918338	-0.020723492	0.092933551	0.08740249	0.023071215	0.071791335	0.162675489	0.085897737	-0.052351198	0.048037541	0.021374319	0.003300576	0.092774506	2.247441874	2.247441874	0.036683586	0.053082392	0.162675488	0.046705424	-0.16630734	0.0174386	3.059183082	0.002219415	0.002960665
miR-3166_RAB38	23682	hsa-miR-3166	hsa-mir-3166	RAB38	protein_coding	divergent	divergent	NA	-0.138	-0.195889163	-0.27417324	NA	-0.181	NA	0.029699345	NA	-1.28E-02	NA	NA	NA	-0.053683702	NA	-0.148870213	NA	-0.254438013	NA	-0.238189076	NA	-0.15267067	0.031920074	-0.224878894	-0.080462446	-4.78290462	-4.78290462	0.000997222	0.001876316	0.029699339	0.673260152	-0.274173253	0.000172816	3.031392876	0.002434283	0.003240965
miR-3145-3p_NHSL1	57224	hsa-miR-3145-3p	hsa-mir-3145	NHSL1	protein_coding	intron	intron	-0.102098924	-0.149	-0.135165194	-0.089666013	-0.168224113	-0.121	NA	-0.01255451	NA	-0.177763675	NA	-0.056555634	NA	-0.17314441	-0.122993035	-0.341009979	-0.178392393	-0.155843322	-0.321790293	0.063280124	-0.246966029	-0.149704743	0.019345563	-0.190715506	-0.108693981	-7.738453495	-7.738453495	8.51E-07	2.74E-06	0.063280124	0.492314671	-0.34100998	0.000630652	3.02214019	0.002509943	0.003328721
miR-497-5p_MIR497HG	100506755	hsa-miR-497-5p	hsa-mir-497	MIR497HG	ncRNA	intron	intron	NA	NA	NA	0.026549031	NA	NA	NA	NA	NA	NA	NA	NA	NA	NA	NA	NA	0.315524806	0.285249347	NA	NA	NA	0.215671174	0.089681637	-0.170197765	0.601540114	2.404853233	2.404853233	0.138002196	0.174249195	0.316631215	8.96E-07	0.026549053	0.72127831	3.022282009	0.002508767	0.003328721
miR-3192-5p_POLR3F	10621	hsa-miR-3192-5p	hsa-mir-3192	POLR3F	protein_coding	intron	intron	-0.279479922	0.0222	-0.048749206	-0.063911925	-0.016491618	-0.0462	-0.216310874	-0.071314498	-1.83E-01	-0.058811927	NA	-0.052553434	0.054324947	0.051469704	-0.11682298	0.04882876	-0.021488745	-0.041469748	0.192048354	-0.059231969	0.131120728	-0.02161374	0.019767703	-0.062988017	0.019760537	-1.093386523	-1.093386523	0.287893443	0.340192425	0.192048351	0.018553363	-0.279479873	0.036975743	3.005736083	0.002649388	0.003506845
miR-614_GPRC5A	9052	hsa-miR-614	hsa-mir-614	GPRC5A	protein_coding	readthrough	readthrough	NA	0.014	-0.205067858	NA	NA	NA	NA	NA	NA	NA	NA	NA	NA	NA	NA	NA	-0.173502607	-0.140481889	-0.14366359	NA	NA	-0.124841225	0.039806888	-0.235362863	-0.014319586	-3.13617144	-3.13617144	0.034976506	0.050719647	0.014033985	0.764532325	-0.205067858	0.000319353	2.988704296	0.002801631	0.003701188
miR-615-5p_HOXC4	3221	hsa-miR-615-5p	hsa-mir-615	HOXC4	protein_coding	intron	mix	-0.164098316	0.0352	-0.250855064	-0.117900776	-0.171258339	-0.211	0.068675541	-0.223702053	-0.335	-0.219695309	-0.096020521	-0.192286001	-0.204818471	-0.154917774	-0.158026433	0.065949636	-0.06357917	-0.083732291	-0.359727053	-0.235430609	-0.218820945	-0.156766895	0.02341996	-0.205620075	-0.107913715	-6.693730292	-6.693730292	1.63E-06	4.93E-06	0.06867554	0.58375353	-0.359727052	6.15E-06	2.95751365	0.00310131	0.004089179
miR-1255a_PPP3CA	5530	hsa-miR-1255a	hsa-mir-1255a	PPP3CA	protein_coding	intron	intron	-0.007150988	0.0522	0.001399046	0.004308716	-0.024718907	-0.139	-0.281750482	-0.115084598	1.97E-01	2.22E-01	-0.001729667	-0.027201793	0.010912261	-0.044649071	-0.134421427	-0.056843312	0.136333575	0.080261609	-0.146772725	0.060743644	-0.002747549	-0.011975903	0.022241846	-0.058371581	0.034419775	-0.53844015	-0.53844015	0.596215688	0.645349152	0.221788465	0.067020029	-0.281750481	0.021913615	2.924521273	0.003449865	0.004539996
miR-3939_FGFR1OP	11116	hsa-miR-3939	hsa-mir-3939	FGFR1OP	protein_coding	divergent	divergent	0.038761813	-0.0968	-0.025197539	0.058049656	-0.036532351	-0.0383	-0.01248331	-0.17929646	0.00458	-0.013065093	NA	-0.135238975	0.059241093	-0.054608979	-0.003976466	-0.132301083	-0.093687883	-0.033266318	0.132828134	-0.08948569	-0.003758035	-0.042603304	0.014832759	-0.073648625	-0.011557982	-2.872244028	-2.872244028	0.00975523	0.015640427	0.132828133	0.105149572	-0.179296448	0.010289161	2.901369147	0.003715359	0.004879981
miR-3124-5p_SH3BP5L	80851	hsa-miR-3124-5p	hsa-mir-3124	SH3BP5L	protein_coding	divergent	divergent	NA	-0.0885	0.040932518	NA	0.091317469	0.00174	NA	-0.059994312	-1.65E-02	NA	NA	0.08928461	-0.183860306	0.005982716	-0.125989078	-0.166781641	-0.009187577	-0.005329332	0.133128966	-0.068425207	-0.136322398	-0.02412243	0.022655094	-0.07241062	0.02416576	-1.064768467	-1.064768467	0.303821161	0.355934568	0.133128966	0.104357026	-0.183860307	0.013751506	2.86303547	0.004196036	0.005500754
miR-26a-1-3p_CTDSPL	10217	hsa-miR-26a-1-3p	hsa-mir-26a-1	CTDSPL	protein_coding	intron	intron	-0.071627087	0.24	0.388575874	0.182930309	0.215985838	0.173	0.431514611	0.343264894	1.98E-01	1.57E-01	-0.053120361	0.260258086	0.243970028	0.103601946	0.068131876	0.393406533	0.037537291	0.158978548	2.78E-01	0.307168229	0.273350628	0.207363063	0.028597324	0.14771009	0.267016036	7.251135138	7.251135138	5.14E-07	1.76E-06	0.431514613	0.00029749	-0.071627079	0.599865972	2.862323906	0.004205469	0.005502558
miR-3188_JUND	3727	hsa-miR-3188	hsa-mir-3188	JUND	protein_coding	divergent	divergent	-0.202684269	-0.0193	-0.026688977	-0.044441945	0.081863777	-0.099	-0.024493598	0.021046011	0.0506	0.309332729	NA	0.080160844	0.019532162	-0.06243811	0.009102865	0.048697187	-0.165922186	-0.109588381	-0.035792165	0.037742856	0.116636821	-0.00949532	0.021392337	-0.054269996	0.035279357	-0.443865462	-0.443865462	0.662153536	0.705539571	0.30933281	0.009700158	-0.202684308	0.134097077	2.848229751	0.004396317	0.005741271
miR-3121-3p_ACBD6	84320	hsa-miR-3121-3p	hsa-mir-3121	ACBD6	protein_coding	intron	intron	NA	-0.067	-0.020823827	-0.096893023	-0.063798012	-0.112	NA	NA	0.13	NA	NA	0.03605264	-0.090803741	-0.05862991	-0.059127092	-0.189731776	NA	-0.041925268	0.180636982	-1.18E-02	NA	-0.045459126	0.018661479	-0.0857748	-0.005143453	-2.43598738	-2.43598738	0.029991995	0.0441477	0.180636981	0.026962198	-0.189731779	0.062693036	2.837251012	0.004550382	0.00591983
miR-3618_DGCR8	54487	hsa-miR-3618	hsa-mir-3618	DGCR8	protein_coding	exon	exon	NA	0.0936	-0.116406398	NA	-0.017052382	NA	NA	NA	NA	NA	NA	NA	NA	NA	NA	NA	NA	0.01672922	-0.006699066	-0.002491934	-0.114284965	-0.012518784	0.028787413	-0.082959047	0.057921478	-0.434870071	-0.434870071	0.678862297	0.715529242	0.09359291	0.045295676	-0.116406396	0.042544591	2.837312508	0.004549506	0.00591983
miR-3174_ZNF710	374655	hsa-miR-3174	hsa-mir-3174	ZNF710	protein_coding	intron	intron	0.186706693	0.05	-0.11214468	-0.037224377	-0.025669739	0.0277	0.004705139	-0.032152185	0.00998	0.059620851	NA	0.047504457	-0.085680725	-0.107014626	0.004865578	0.218313057	0.023744412	-0.003598928	0.112708643	0.052009532	0.084716292	0.002722926	0.017433301	-0.033765393	0.039211244	0.156191055	0.156191055	0.877530037	0.90128273	0.218313057	0.031694296	-0.11214468	0.050769815	2.831052465	0.004639511	0.006024308
miR-3120-3p_DNM3	26052	hsa-miR-3120-3p	hsa-mir-3120	DNM3	protein_coding	intron	intron	NA	-0.112	-0.01216786	NA	-0.092653249	NA	NA	NA	NA	NA	NA	NA	NA	NA	-0.117688516	NA	NA	NA	-0.159227512	-0.061298414	-0.295429653	-0.111974646	0.030151264	-0.185752131	-0.038197161	-3.71376291	-3.71376291	0.009925306	0.015875841	-0.012167859	0.83266278	-0.295429654	0.000414371	2.829402477	0.004663501	0.006043968
miR-938_SVIL	6840	hsa-miR-938	hsa-mir-938	SVIL	protein_coding	intron	intron	-0.114865889	-0.13	-0.075777176	-0.147693655	NA	-0.123	NA	-0.13248983	-0.109	-0.090185606	-0.070406812	-0.065527429	-0.036867998	-0.121340125	-0.16385593	-0.045797767	-0.284899692	-0.23241418	-0.367470524	-0.0368566	-0.115892777	-0.138869431	0.019716902	-0.180293106	-0.097445756	-7.043166735	-7.043166735	1.43E-06	4.40E-06	-0.036856599	0.6894116	-0.367470523	3.73E-06	2.813874788	0.004894829	0.006331758
miR-3161_PTPRJ	5795	hsa-miR-3161	hsa-mir-3161	PTPRJ	protein_coding	intron	intron	-0.052529878	0.112	0.017853394	0.113830732	-0.008802769	0.191	-0.103906872	-0.103709114	0.22	0.37155583	NA	0.086962894	0.0481709	-0.011683498	0.09007971	0.213907584	0.161510778	0.157475502	0.176929965	0.140071622	0.056793523	0.089662206	0.023715118	0.040025893	0.139298519	3.780803637	3.780803637	0.001263951	0.002352258	0.371555858	0.001670308	-0.103906873	0.406388733	2.807518633	0.004992479	0.006445866
miR-3655_TMCO6	55374	hsa-miR-3655	hsa-mir-3655	TMCO6	protein_coding	readthrough	mix	0.173081515	-0.000373	0.024810395	0.045479057	-0.078274009	0.0514	-0.041539326	-0.058229262	-0.316	0.026071793	NA	0.058989334	0.019574923	0.047533276	-0.04122999	0.157859667	-0.035399827	0.008969988	0.100168536	0.006134717	-0.133918588	-0.002130323	0.017983218	-0.039769632	0.035508986	-0.118461727	-0.118461727	0.906945277	0.9259247	0.17308151	0.202074529	-0.315866777	0.004572224	2.804523148	0.005039107	0.006493793
miR-3678-5p_GRB2	2885	hsa-miR-3678-5p	hsa-mir-3678	GRB2	protein_coding	divergent	divergent	0.210292609	0.155	0.082954647	0.187021473	0.110996076	-0.0106	0.140252616	0.070244605	0.208	0.182469183	NA	-0.014674714	0.081370862	-0.006852584	-0.07289572	0.006599374	0.061690319	0.099958189	-0.012570045	0.235659754	0.009554893	0.075507776	0.018813636	0.036130383	0.11488517	4.013459944	4.013459944	0.000742994	0.001429479	0.235659755	0.009566869	-0.072895724	0.244237429	2.803128824	0.005060945	0.006509652
miR-3616-5p_EYA2	2139	hsa-miR-3616-5p	hsa-mir-3616	EYA2	protein_coding	intron	intron	NA	-0.169	-0.240235891	-0.237839167	-0.196862527	-0.266	NA	NA	-0.411	-0.35085088	NA	-0.093151948	NA	-0.091835138	-0.115367865	NA	-0.142900319	-0.217283653	NA	-0.181542765	-0.323092647	-0.200754185	0.022586323	-0.249548968	-0.151959401	-8.888307623	-8.888307623	6.93E-07	2.31E-06	-0.091835142	0.041529566	-0.411085737	0.000167631	2.796997795	0.005157989	0.006622005
miR-548f-3p_TMEM232	642987	hsa-miR-548f-3p	hsa-mir-548f-3	TMEM232	protein_coding	intron	intron	0.013458026	-0.129	-0.01262934	0.087789972	-0.045372327	-0.147	NA	-0.058746281	-0.0658	-0.012671617	-0.061977799	0.038785738	0.116895193	0.019849338	-0.063880302	-0.234834302	-0.128227603	-0.025251281	-0.142406037	-0.22220056	0.034019511	-0.050563413	0.019489085	-0.091354536	-0.00977229	-2.594447824	-2.594447824	0.017794735	0.027250682	0.11689519	0.119152268	-0.234834302	0.020594048	2.79241708	0.005231587	0.006703891
miR-3655_NDUFA2	4695	hsa-miR-3655	hsa-mir-3655	NDUFA2	protein_coding	divergent	mix	-0.027490075	-0.0385	-0.103048094	0.005853848	-0.057376823	0.00928	0.19318531	-0.016726851	-0.272	-0.082075648	NA	0.070046108	-0.156745308	0.11088048	-0.045470614	0.020562557	0.017190434	-0.022744932	0.142343039	0.154246317	0.036240569	-0.005088108	0.021580882	-0.050257414	0.040081198	-0.235769238	-0.235769238	0.81613448	0.846669711	0.193185308	0.12015149	-0.272336573	0.01517886	2.787985065	0.005303699	0.00678357
miR-1236-3p_NELFE	7936	hsa-miR-1236-3p	hsa-mir-1236	NELFE	protein_coding	intron	mix	NA	-0.0717	-0.142606052	NA	0.013684034	-0.0526	NA	NA	NA	NA	0.085273478	NA	0.053371137	0.07059811	NA	-0.067950708	NA	-0.076644246	-0.061299238	NA	0.070253132	-0.016338603	0.023569971	-0.068855771	0.036178565	-0.693195713	-0.693195713	0.503967943	0.556074483	0.085273441	0.14888667	-0.142606052	0.012813481	2.771513821	0.00557963	0.007123154
miR-3200-5p_OSBP2	23762	hsa-miR-3200-5p	hsa-mir-3200	OSBP2	protein_coding	intron	intron	NA	-0.129	-0.084756662	-0.167043147	-0.010213812	-0.00712	-0.214070173	-0.058517417	-0.0912	-0.132561145	NA	-0.142830679	-0.051654172	-0.074305961	-0.148573412	-0.158903034	-0.166308505	-0.182837334	-0.281987964	-0.310836535	-0.162720479	-0.124998007	0.01833735	-0.163523349	-0.086472665	-6.81657976	-6.81657976	2.21E-06	6.42E-06	-0.007121321	0.914836642	-0.310836535	0.000549455	2.757936078	0.005816757	0.007400291
miR-3132_OBSL1	23363	hsa-miR-3132	hsa-mir-3132	OBSL1	protein_coding	readthrough	readthrough	NA	0.0129	-0.158847213	NA	-0.022125501	-0.0946	NA	-0.12079477	NA	NA	NA	NA	-0.153186137	-0.034417542	-0.14994198	-0.147138924	NA	-0.064109383	-0.24375741	-0.186490029	-0.2022338	-0.10254517	0.021528401	-0.149451526	-0.055638813	-4.763250569	-4.763250569	0.000461556	0.000911106	0.012873997	0.783489834	-0.243757409	0.002647891	2.757844686	0.005818384	0.007400291
miR-3679-3p_MGAT5	4249	hsa-miR-3679-3p	hsa-mir-3679	MGAT5	protein_coding	intron	intron	-0.128003048	-0.0388	-0.120794443	-0.120577299	-0.03715018	-0.0776	0.178485383	0.025573383	-0.0821	-0.1034418	NA	-0.091905666	0.138592163	0.016870821	-0.204634835	-0.006936447	-0.00216637	-0.057554489	-0.147094534	0.045262854	-0.138581832	-0.050116135	0.019387457	-0.090694549	-0.009537721	-2.584977229	-2.584977229	0.018157561	0.027744103	0.178485382	0.151612453	-0.204634835	0.000968436	2.756577477	0.005840977	0.007415218
miR-195-5p_MIR497HG	100506755	hsa-miR-195-5p	hsa-mir-195	MIR497HG	ncRNA	intron	intron	NA	NA	NA	0.148674323	NA	NA	NA	NA	NA	NA	NA	NA	NA	NA	NA	NA	0.401669934	0.342758646	NA	NA	NA	0.305420566	0.073807088	-0.012145703	0.622986835	4.138092612	4.138092612	0.053734534	0.074924581	0.400326264	2.66E-10	0.14867434	0.044576902	2.75058306	0.005948931	0.007538256
miR-559_EPCAM	4072	hsa-miR-559	hsa-mir-559	EPCAM	protein_coding	intron	intron	NA	-0.13	-0.255469676	-0.259540244	NA	NA	NA	NA	-0.197	NA	NA	-0.085878259	NA	-0.108274053	NA	NA	0.007421586	-0.120362907	-0.077237501	NA	-0.067192903	-0.130607417	0.026244819	-0.189977321	-0.071237512	-4.976502911	-4.976502911	0.000763082	0.001464003	0.007225417	0.913026	-0.259540247	0.000388269	2.736422	0.006211127	0.007855925
miR-186-3p_ZRANB2	9406	hsa-miR-186-3p	hsa-mir-186	ZRANB2	protein_coding	intron	intron	0.149191653	0.0639	0.072246851	-0.003837293	-0.109955738	-0.0219	0.249567459	-0.177116092	-0.0438	-0.141142845	-0.076435865	-0.156645166	0.032605723	-0.059313892	-0.066472458	-0.186871023	0.140261551	0.08817705	0.015193832	-0.076933976	-0.002390012	-0.017771593	0.022920669	-0.06558327	0.030040084	-0.775352305	-0.775352305	0.447202942	0.498270162	0.249567455	0.043294636	-0.186871021	0.066834167	2.727161446	0.006388177	0.008064926
miR-1913_RPS6KA2	6196	hsa-miR-1913	hsa-mir-1913	RPS6KA2	protein_coding	intron	intron	NA	-0.0831	-0.134370386	-0.041706497	-0.124364214	-0.238	0.055353519	-0.08663901	-2.55E-01	0.023361724	-0.097287818	0.019879145	-0.17615099	-0.031053	-0.094506771	-0.18257038	-0.097118973	-0.059862146	-0.340092273	-0.128209333	-0.198169589	-0.113036028	0.019545885	-0.153946036	-0.07212602	-5.783111196	-5.783111196	1.43E-05	3.59E-05	0.055353517	0.658894001	-0.340092274	2.06E-05	2.720111392	0.006525993	0.008223714
miR-3678-3p_GRB2	2885	hsa-miR-3678-3p	hsa-mir-3678	GRB2	protein_coding	divergent	divergent	-0.093190305	-0.118	-0.184567903	0.067619924	-0.024511419	-0.0805	NA	0.031075295	-0.155	-0.083715486	NA	-0.107125987	0.043884222	-0.00210203	0.065015086	-0.16913624	-0.117438114	-0.032139719	-0.092975095	-0.058956534	-0.002160258	-0.052349297	0.017624194	-0.089376355	-0.01532224	-2.97030874	-2.97030874	0.008197495	0.01326751	0.067620014	0.363075634	-0.184567902	0.001226647	2.700330453	0.006927063	0.008713046
miR-214-5p_DNM3OS	100628315	hsa-miR-214-5p	hsa-mir-214	DNM3OS	ncRNA	exon	exon	NA	NA	NA	0.592719001	NA	NA	NA	NA	NA	NA	NA	NA	NA	NA	NA	NA	0.395030079	0.497783622	NA	NA	NA	0.497910524	0.055507808	0.259079703	0.736741345	8.970098848	8.970098848	0.012201133	0.019290217	0.592718993	0	0.391167593	7.27E-10	2.694584848	0.007047638	0.008848413
miR-544b_UMPS	7372	hsa-miR-544b	hsa-mir-544b	UMPS	protein_coding	intron	intron	0.263950747	-0.125	0.028116455	-0.148920205	0.12630011	-0.0204	NA	0.015228842	0.151	0.181104845	NA	0.085982095	-0.072879796	-0.006598639	-0.059561309	-0.008636834	0.064820855	-0.032138728	0.065789593	0.03758972	-0.013244829	0.011049871	0.021425594	-0.033963632	0.056063374	0.515732286	0.515732286	0.612318131	0.660684492	0.263950711	0.049334459	-0.148920241	0.044221534	2.68995325	0.007146203	0.0089557
miR-3919_SCHIP1	29970	hsa-miR-3919	hsa-mir-3919	SCHIP1	protein_coding	intron	intron	0.270919866	0.0656	0.060621918	NA	-0.05749256	-0.0722	-0.11519941	NA	0.0761	NA	NA	-0.077148917	-0.137269128	-0.090594072	-0.153083765	NA	NA	NA	-0.036311817	-0.103161201	-0.155973777	-0.04642796	0.026611903	-0.103919482	0.011063561	-1.744631337	-1.744631337	0.104627622	0.135856779	0.270919897	0.043425442	-0.155973778	0.06672284	2.687071761	0.007208146	0.009016783
miR-3130-3p_FASTKD2	22868	hsa-miR-3130-3p	hsa-mir-3130-2	FASTKD2	protein_coding	intron	intron	0.137993852	-0.0398	-0.010644704	0.077430309	-0.009687182	-0.0151	-0.167223433	-0.068319935	-4.45E-02	2.93E-01	NA	0.051444494	0.232349881	-0.122609768	-0.042840587	0.053737689	0.169743707	0.108635684	0.169310169	0.013782032	-0.042105421	0.031309969	0.025055583	-0.021131969	0.083751906	1.249620451	1.249620451	0.226613016	0.273730393	0.2926109	0.014692796	-0.167223435	0.179581612	2.669660171	0.007592805	0.009480596
miR-1245a_COL3A1	1281	hsa-miR-1245a	hsa-mir-1245a	COL3A1	protein_coding	intron	intron	-0.44911845	-0.23	-0.22034934	-0.255234492	NA	-0.283	NA	NA	-1.66E-01	-3.50E-01	-0.08099037	-0.22885889	-0.173759426	-0.09430521	-0.063990535	-0.025123988	-0.211690717	-0.220788569	-0.271186972	-0.178608201	-0.185756128	-0.196541659	0.02124407	-0.241362729	-0.15172059	-9.251601121	-9.251601121	4.78E-08	1.97E-07	-0.025123989	0.807019097	-0.449118441	0.000516503	2.669011638	0.007607481	0.009481587
miR-4306_CLYBL	171425	hsa-miR-4306	hsa-mir-4306	CLYBL	protein_coding	intron	intron	-0.206923437	0.0179	-0.101323137	-0.106413368	0.040748705	-0.00598	-0.198654613	0.055198801	-0.118	-0.053426514	NA	0.045377655	0.066313981	-0.0082731	-0.016706862	-0.17365116	0.051304666	-0.033798438	-0.23971824	0.085825878	0.023617495	-0.023891337	0.019352663	-0.064396927	0.016614252	-1.234524522	-1.234524522	0.232058572	0.278551854	0.085825878	0.351307648	-0.239718242	0.00313094	2.667704918	0.00763713	0.009501202
miR-3160-3p_AMBRA1	55626	hsa-miR-3160-3p	hsa-mir-3160-1	AMBRA1	protein_coding	intron	intron	0.141087387	-0.0167	-0.036483026	-0.02104411	-0.031314844	0.128	NA	-0.097969762	-0.0383	NA	NA	-0.151523314	-0.053746697	0.021977329	0.087654659	-0.050979786	0.026299546	0.002666249	-0.004993598	-0.29077926	-0.00281141	-0.018466991	0.020470177	-0.06165529	0.024721308	-0.90214122	-0.90214122	0.37958655	0.42923446	0.141087398	0.299648379	-0.290779259	0.001273432	2.666183664	0.007671777	0.009526952
miR-101-3p_RCL1	10171	hsa-miR-101-3p	hsa-mir-101-2	RCL1	protein_coding	intron	intron	-0.052881519	0.212	0.237117778	0.122265728	-0.017717661	0.337	0.229865765	0.200171035	-3.71E-02	1.37E-01	0.271698088	0.255699665	0.113340929	0.152375732	0.245225634	-0.006932808	0.174797626	0.227962405	0.139718486	0.084211709	0.045366558	0.16217643	0.02290524	0.114396937	0.209955923	7.080320116	7.080320116	7.29E-07	2.39E-06	0.337295394	1.80E-07	-0.052881491	0.698701088	2.645783058	0.008150207	0.010102707
miR-603_KIAA1217	56243	hsa-miR-603	hsa-mir-603	KIAA1217	protein_coding	intron	intron	NA	5.77E-05	-0.123450855	NA	NA	-0.0617	NA	NA	NA	NA	NA	NA	NA	-0.062265678	NA	NA	NA	0.00710411	-0.161244485	-0.262608827	-0.03238993	-0.071128573	0.029179805	-0.140127847	-0.002129298	-2.437595884	-2.437595884	0.044917101	0.063648091	0.007104113	0.8852738	-0.262608828	0.003759546	2.63477	0.008419433	0.010417523
miR-3139_GAB1	2549	hsa-miR-3139	hsa-mir-3139	GAB1	protein_coding	intron	intron	NA	-0.047	-0.046251585	-0.224855769	-0.038213138	-0.0148	NA	NA	-3.43E-02	-1.89E-01	NA	-0.073283481	-0.14215547	-0.025955538	-0.151659089	-0.329181192	-0.10484592	-0.14563166	-0.245974212	0.022501441	-0.218665877	-0.107587613	0.022029374	-0.154287801	-0.060887426	-4.883825179	-4.883825179	0.000165547	0.000353339	0.022501441	0.807275882	-0.329181192	0.000993738	2.630944912	0.008514784	0.010516451
miR-1537-3p_LYST	1130	hsa-miR-1537-3p	hsa-mir-1537	LYST	protein_coding	intron	intron	0.026686943	0.0233	-0.039326379	-0.073450303	-0.057316725	0.0579	-0.116165169	-0.206840713	-8.24E-02	5.67E-02	NA	-0.024755337	-0.028026343	-0.132020195	-0.070510471	0.027832983	0.073735862	0.007471076	-0.167019904	-0.000302988	0.081894729	-0.036702887	0.017848925	-0.074061117	0.000655343	-2.05630797	-2.05630797	0.053752628	0.074924581	0.081894703	0.337852806	-0.206840733	0.002994616	2.629400543	0.008553555	0.010545267
miR-561-3p_GULP1	51454	hsa-miR-561-3p	hsa-mir-561	GULP1	protein_coding	intron	intron	NA	-0.142	-0.231542232	-0.177874031	NA	-0.29	-0.007992935	NA	-0.0974	-0.159652832	NA	-0.060869268	NA	-0.052530288	-0.131757838	NA	-0.234531028	-0.206931178	-0.382155146	NA	-0.098307329	-0.17157862	0.026220231	-0.228223985	-0.114933255	-6.543749407	-6.543749407	1.87E-05	4.59E-05	-0.007992934	0.94921292	-0.382155145	1.39E-06	2.620372218	0.008783384	0.010809101
miR-3620-3p_ARF1	375	hsa-miR-3620-3p	hsa-mir-3620	ARF1	protein_coding	intron	intron	0.002800565	0.067	-0.001609365	-0.050086352	0.055177199	-0.1	0.026739773	-0.092921205	-0.179	0.250051681	NA	0.053703364	0.179917847	0.012116337	0.04607925	-0.039476434	-0.017838868	0.002529869	0.090578913	-0.099477009	0.023811748	0.015597699	0.017505799	-0.02104236	0.052237758	0.891001833	0.891001833	0.384072639	0.432160811	0.250051698	0.038248422	-0.178691499	0.11510884	2.591906567	0.009544569	0.011724713
miR-2276-3p_SPATA13	221178	hsa-miR-2276-3p	hsa-mir-2276	SPATA13	protein_coding	intron	intron	-0.055421118	-0.0231	-0.112354111	-0.237941772	-0.060232739	-0.0345	-0.317411522	-0.100012117	3.67E-02	-9.84E-02	NA	-0.06175997	0.015051547	-0.096538117	-0.101736404	-0.106763812	0.04044565	-0.129593337	0.009971801	-0.014216896	-0.092383996	-0.075540851	0.015988643	-0.109005467	-0.042076236	-4.724656743	-4.724656743	0.000147486	0.000315777	0.03976852	0.5475814	-0.317411521	0.009406267	2.58937	0.009615176	0.011790243
miR-3909_TOM1	10043	hsa-miR-3909	hsa-mir-3909	TOM1	protein_coding	intron	intron	-0.08361707	0.0966	-0.004045485	-0.028990123	-0.014633315	0.0512	0.378747187	-0.057711816	0.199	-0.025867893	NA	0.108956179	0.227296542	0.057052331	0.255988372	0.079647917	-0.007358862	-0.016137172	0.138273979	0.13387749	0.131150237	0.075789355	0.024729008	0.024030946	0.127547764	3.064795579	3.064795579	0.006375776	0.010493145	0.378747186	0.001713373	-0.083617049	0.540078584	2.588180615	0.009648438	0.011809826
miR-627-5p_VPS39	23339	hsa-miR-627-5p	hsa-mir-627	VPS39	protein_coding	intron	intron	-0.278494101	-0.0812	0.109343147	0.077783516	0.05418565	0.0611	0.1920003	-0.094768509	-0.0237	0.125449947	-0.132275067	0.055719414	0.070349149	-0.010124872	-0.111825261	0.162816217	-0.256020863	-0.107904645	8.05E-02	0.104274878	0.092455504	-0.003310122	0.026798313	-0.059210425	0.05259018	-0.123519796	-0.123519796	0.902928411	0.92320375	0.192000299	0.12248595	-0.278494138	0.037675472	2.57773526	0.009945016	0.012151066
miR-624-3p_STRN3	29966	hsa-miR-624-3p	hsa-mir-624	STRN3	protein_coding	intron	intron	-0.039356132	0.0176	-0.03269468	-0.089133363	-0.04605536	-0.0902	0.094179898	0.002843334	-0.0802	NA	NA	-0.118250939	NA	-0.057991759	-0.015156426	-0.020929897	0.098435423	-0.000796958	-0.01362211	0.185780048	-0.031334641	-0.019212075	0.014852354	-0.050547802	0.012123653	-1.293537368	-1.293537368	0.21312591	0.259937494	0.185780049	0.042200404	-0.118250938	0.115934303	2.56881488	0.010204696	0.012446085
miR-1225-5p_PKD1	5310	hsa-miR-1225-5p	hsa-mir-1225	PKD1	protein_coding	intron	intron	NA	-0.0717	-0.064658671	NA	-0.07259727	0.0295	NA	0.142514555	-1.97E-01	-6.49E-02	0.040185497	NA	-0.151701957	-0.070521969	-0.117508432	-0.022799539	-0.1913086	-0.134362142	-0.114742658	-0.072494952	-0.170575705	-0.073539176	0.020636264	-0.117286102	-0.02979225	-3.563589555	-3.563589555	0.002591047	0.004608555	0.142514556	0.042012323	-0.196808624	0.082133744	2.546446858	0.010882578	0.013249199
miR-3116_PATJ	10207	hsa-miR-3116	hsa-mir-3116-1	PATJ	protein_coding	intron	intron	NA	-0.0211	-0.074658242	-0.100437201	-0.035249603	0.051	0.025456597	-0.125431655	-4.12E-02	NA	NA	-0.151491224	-0.00812474	0.07129315	NA	-0.111168052	0.018806275	-0.008175994	-0.054792548	-0.060372641	-0.131287403	-0.03314848	0.015913984	-0.06688462	0.000587659	-2.082978083	-2.082978083	0.0536545	0.074924581	0.071293151	0.113887467	-0.15149122	0.043531851	2.544547577	0.01094194	0.013297767
miR-3137_XXYLT1	152002	hsa-miR-3137	hsa-mir-3137	XXYLT1	protein_coding	intron	intron	-0.290788068	-0.151	-0.105728129	-0.101483334	-0.061266017	-0.215	NA	0.001811966	-1.64E-01	5.36E-02	NA	-0.119700237	-0.060940138	0.066977501	-0.010149463	0.000741992	-0.098652658	-0.10294615	-0.205918936	-0.059798657	-0.092405594	-0.085031054	0.019340946	-0.125664874	-0.044397235	-4.396426869	-4.396426869	0.000348205	0.000699482	0.066977502	0.137534618	-0.290788055	0.029690112	2.534636882	0.011256394	0.013655625
miR-3198_CBX5	23468	hsa-miR-3198	hsa-mir-3198-2	CBX5	protein_coding	exon	exon	0.001695307	-0.0869	-0.104343382	0.001901482	-0.005888812	-0.0975	NA	-0.008299593	-1.20E-01	3.21E-02	NA	-0.111943098	0.026225784	-0.025620487	-0.08717973	-0.110329456	0.003731977	-0.00613796	-0.330360504	-0.311935408	-0.242655003	-0.080404839	0.023815684	-0.130439734	-0.030369944	-3.376129775	-3.376129775	0.003364704	0.005862482	0.032108147	0.793394435	-0.330360507	3.65E-05	2.533259249	0.011300734	0.013685109
miR-1289_GDF5	8200	hsa-miR-1289	hsa-mir-1289-1	GDF5	protein_coding	intron	mix	NA	0.0507	-0.040630123	-0.157026166	0.019683004	NA	NA	NA	NA	NA	NA	NA	-0.013732187	NA	NA	NA	NA	-0.066073867	-0.22865493	0.079848763	-0.069384116	-0.040841397	0.030743148	-0.111735225	0.03005243	-1.32847152	-1.32847152	0.220667056	0.268177223	0.079848763	0.385980752	-0.22865493	0.004886882	2.524648344	0.011581411	0.013975448
miR-1238-3p_ATG4D	84971	hsa-miR-1238-3p	hsa-mir-1238	ATG4D	protein_coding	intron	intron	NA	-0.118	-0.0105661	-0.098912865	0.086731349	-0.0445	-0.152884982	-0.03968098	NA	6.49E-02	0.0419924	-0.056344756	0.055970436	0.0090203	0.017244733	-0.028161862	-0.054803727	-0.084751608	0.222323345	-0.077994379	-0.134463039	-0.018270552	0.019685229	-0.059627683	0.02308658	-0.92813508	-0.92813508	0.36561704	0.416888879	0.222323345	0.006248947	-0.152884982	0.220374861	2.524773135	0.0115773	0.013975448
miR-3619-5p_MIRLET7BHG	400931	hsa-miR-3619-5p	hsa-mir-3619	MIRLET7BHG	ncRNA	intron	intron	-0.253564753	-0.0393	-0.024727725	-0.124181793	-0.003631234	0.0503	-0.062311782	-0.180007147	0.189	-0.004121906	NA	-0.030680751	0.148290063	0.014990147	-0.052843301	-0.008062311	0.008237853	-0.065281104	-0.089478254	-0.084922971	0.100348575	-0.023314405	0.018666652	-0.062384156	0.015755346	-1.248986972	-1.248986972	0.226839535	0.273730393	0.18884789	0.09555478	-0.25356471	0.059341757	2.516579405	0.011850019	0.014261131
miR-3611_CUL2	8453	hsa-miR-3611	hsa-mir-3611	CUL2	protein_coding	intron	intron	-0.024146956	-0.0278	-0.021755988	0.019350604	-0.030675461	-0.0806	-0.079286817	-0.056101169	0.0121	0.127433675	NA	0.171178773	0.073661882	-0.038104051	-0.016977536	NA	0.113312364	0.100117889	0.057368498	0.045285612	-0.04540222	0.011345322	0.016256725	-0.02280879	0.045499434	0.697884834	0.697884834	0.494166618	0.547027229	0.171178776	0.022335768	-0.08056197	0.225610555	2.516285217	0.011859916	0.014261131
miR-3652_HSP90B1	7184	hsa-miR-3652	hsa-mir-3652	HSP90B1	protein_coding	exon	mix	0.006779627	0.0731	0.062709501	0.13436724	-0.004265746	0.0498	0.121529229	-0.012976552	0.0734	0.115532405	NA	-0.145976031	-0.019936298	-0.094745149	0.004707876	0.085593874	0.134390342	0.13166058	0.079264979	-0.091707221	0.138775555	0.036616525	0.019119195	-0.003400411	0.07663346	1.915170829	1.915170829	0.070647147	0.095928432	0.138775559	0.103258292	-0.145976033	0.051862934	2.508077083	0.012139018	0.014571088
miR-3605-5p_PHC2	1912	hsa-miR-3605-5p	hsa-mir-3605	PHC2	protein_coding	junction	junction	-0.276972291	-0.104	-0.089997353	-0.055482989	-0.152667409	0.00555	-0.138423621	-0.090387016	-0.0523	-0.077221233	NA	-0.033354723	-0.09336898	-0.078429643	-0.038072791	0.14157538	-0.18662205	-0.128340756	-0.226289639	-2.40E-02	-0.0934538	-0.096088246	0.015292689	-0.128096211	-0.064080281	-6.283280145	-6.283280145	4.95E-06	1.34E-05	0.14157538	0.166585743	-0.276972303	0.038777227	2.485435777	0.012939293	0.015504451
let-7i-3p_LINC01465	283416	hsa-let-7i-3p	hsa-let-7i	LINC01465	ncRNA	divergent	mix	0.176916524	-0.0323	0.00756075	0.066116589	0.008154985	-0.0214	0.131690433	0.150855326	-1.04E-02	-1.50E-01	0.001057392	0.069154944	-0.006205581	-0.088700292	0.016297131	0.112826628	0.135826301	0.13350285	0.152261438	-0.102075487	0.2157355	0.03984491	0.020131852	-0.002149397	0.081839217	1.979197476	1.979197476	0.06172668	0.084998634	0.215735506	0.010752997	-0.150212591	0.21796087	2.470002253	0.01351122	0.016161407
miR-659-3p_EIF3L	51386	hsa-miR-659-3p	hsa-mir-659	EIF3L	protein_coding	divergent	mix	0.059407638	-0.0275	-0.054588999	-0.088908737	-0.057201	-0.0297	0.020774257	0.046563247	-2.05E-01	0.120287681	-0.088293124	0.130013997	-0.107970063	-0.066458295	-0.046840138	0.016253383	-0.026144415	-0.055697068	0.025329675	1.07E-01	0.061237988	-0.030778371	0.014206561	-0.060412739	-0.001144004	-2.166489878	-2.166489878	0.042527405	0.060512953	0.130013996	0.083678199	-0.205457343	0.069298436	2.468973983	0.013550107	0.016179586
miR-1285-3p_KRIT1	889	hsa-miR-1285-3p	hsa-mir-1285-1	KRIT1	protein_coding	intron	intron	NA	-0.0401	-0.004932746	-0.090966119	0.018819423	-0.0702	-0.294644695	-0.090881573	NA	1.19E-02	NA	-0.16376585	-0.081730046	0.035613579	-0.131926406	-0.156461927	-0.062210109	-0.110716314	0.047467178	0.080112039	0.051570522	-0.049952197	0.018938405	-0.089908739	-0.009995656	-2.637613773	-2.637613773	0.017279488	0.026703019	0.08011204	0.384411383	-0.294644699	0.016325957	2.456845955	0.014016277	0.016677905
miR-3202_TMEM187	8269	hsa-miR-3202	hsa-mir-3202-1	TMEM187	protein_coding	intron	intron	-0.082719541	0.0136	-0.083388365	-0.003216986	-0.015693761	-0.042	NA	-0.111869164	0.129	0.206937004	NA	0.054876018	-0.161906261	0.064402611	-0.117616693	-0.182531634	-0.074939987	-0.049142481	-0.100629973	-0.110207228	0.097565308	-0.032688609	0.019835283	-0.074360992	0.008983774	-1.648003146	-1.648003146	0.116696576	0.149538014	0.206936999	0.087995918	-0.182531635	0.073536111	2.456967599	0.014011532	0.016677905
miR-1914-3p_UCKL1	54963	hsa-miR-1914-3p	hsa-mir-1914	UCKL1	protein_coding	intron	intron	-0.120014457	-0.123	-0.062524018	-0.011899572	0.039891836	0.00107	NA	NA	-1.29E-01	NA	-0.090195524	NA	0.075863309	NA	NA	-0.045860144	-0.181619667	-0.110632088	0.090831851	NA	-0.197929654	-0.059434445	0.023840964	-0.110939717	-0.007929174	-2.492954795	-2.492954795	0.026944301	0.04009359	0.090831848	0.268969403	-0.197929662	0.019510008	2.451384492	0.014230785	0.016903698
miR-3177-3p_MAPK8IP3	23162	hsa-miR-3177-3p	hsa-mir-3177	MAPK8IP3	protein_coding	intron	intron	-0.049512896	-0.0865	0.017104083	-0.083298289	-0.028561215	0.044	-0.063586139	0.001153458	0.121	0.164540303	NA	-0.075003964	-0.008844555	0.01627493	-0.185456103	-0.184432545	0.013364997	-0.036811472	-0.193025952	-0.018074841	0.008204444	-0.036214948	0.017521384	-0.072887626	0.00045773	-2.066899991	-2.066899991	0.052644782	0.073832415	0.164540318	0.176684617	-0.19302595	0.017952319	2.439961322	0.014688835	0.017404975
miR-320e_PRKD2	25865	hsa-miR-320e	hsa-mir-320e	PRKD2	protein_coding	intron	intron	-0.049119285	-0.0493	-0.007656244	0.101533367	-0.055810155	-0.123	-0.117076977	-0.144888191	-0.00366	0.197554386	NA	-0.05082641	-0.082467863	0.036220539	0.119316101	-0.064225	0.110308068	0.104387508	-0.003916339	0.033533994	0.058645696	0.001895192	0.01989617	-0.03974797	0.043538355	0.095254128	0.095254128	0.925110433	0.938130605	0.197554387	0.103713668	-0.144888156	0.03867544	2.439594303	0.014703764	0.017404975
miR-579-3p_ZFR	51663	hsa-miR-579-3p	hsa-mir-579	ZFR	protein_coding	intron	intron	-0.111937996	-0.0502	0.104089325	-0.069421151	0.057196129	0.0228	-0.116970164	-0.005746734	0.121	0.174270451	NA	0.016442312	0.095249527	0.001035688	-0.091064664	-0.212155955	0.023972232	-0.049261014	0.072074909	0.022905489	-0.124959424	-0.002072389	0.017899146	-0.039535733	0.035390955	-0.115781457	-0.115781457	0.909040703	0.926678806	0.174270438	0.152104414	-0.212155955	0.036958875	2.437824892	0.01477593	0.017460139
miR-1286_RTN4R	65078	hsa-miR-1286	hsa-mir-1286	RTN4R	protein_coding	intron	intron	-0.235742362	-0.0958	-0.160140538	-0.254291019	-0.196519201	-0.174	NA	NA	-3.33E-01	-7.74E-02	NA	-0.042163002	NA	NA	-0.139787082	-0.13671097	-0.131320193	-0.175200738	-0.09706975	1.28E-02	-0.138408205	-0.151071002	0.01664781	-0.186554968	-0.115587035	-9.074527159	-9.074527159	1.76E-07	6.29E-07	0.012779781	0.88981697	-0.333058269	0.002706605	2.437078587	0.014806461	0.017465998
miR-1284_FOXP1	27086	hsa-miR-1284	hsa-mir-1284	FOXP1	protein_coding	intron	intron	-0.146356061	-0.0778	-0.140587152	-0.074486065	-0.045824617	-0.0434	0.153965014	0.018199208	-1.09E-01	-2.65E-01	-0.041031922	0.001475988	-0.234351223	-0.097576465	-0.005687249	-0.117863902	0.054040217	0.026296089	0.023942919	0.005513663	-0.092829739	-0.053826799	0.017564601	-0.090465915	-0.017187684	-3.064504579	-3.064504579	0.006117408	0.010165912	0.153965013	0.217093384	-0.26478835	0.027897684	2.421115695	0.015472952	0.018220735
miR-198_FSTL1	11167	hsa-miR-198	hsa-mir-198	FSTL1	protein_coding	exon	exon	NA	-0.0361	-0.144239813	-0.117824206	NA	-0.132	NA	-0.096989091	NA	NA	NA	NA	NA	-0.117676068	-0.151749755	-0.210027935	-0.113221874	-0.105021276	-0.276539505	NA	0.001464517	-0.115800284	0.017563602	-0.15445751	-0.077143057	-6.593196816	-6.593196816	3.90E-05	9.12E-05	0.001464506	0.986348575	-0.276539505	0.000613387	2.398734714	0.016451829	0.019340102
miR-3115_KDM1A	23028	hsa-miR-3115	hsa-mir-3115	KDM1A	protein_coding	intron	intron	-0.017592953	-0.08	-0.016460165	-0.093370285	-0.113528516	-0.156	NA	0.003801424	-7.75E-02	-8.32E-02	NA	-0.158110957	-0.135190197	0.031928412	0.079053667	-0.040990435	-0.073323753	-0.072079597	0.108107464	-0.122723129	-0.151957199	-0.059456775	0.01769632	-0.096635364	-0.022278186	-3.359838318	-3.359838318	0.003488198	0.006062186	0.108107463	0.187896539	-0.158110958	0.035041464	2.395259107	0.016608624	0.019490877
miR-588_CENPW	387103	hsa-miR-588	hsa-mir-588	CENPW	protein_coding	readthrough	readthrough	NA	-0.131	-0.19973392	NA	NA	NA	NA	NA	NA	NA	NA	NA	NA	NA	-0.258149897	NA	NA	-0.076373485	-0.016443307	-0.121024331	-0.16012703	-0.142651912	0.029302753	-0.214353166	-0.070950659	-4.868208562	-4.868208562	0.002799453	0.004953436	-0.016443305	0.841701658	-0.258149897	2.80E-05	2.389983943	0.016849109	0.019739179
miR-548n_DPY19L1	23333	hsa-miR-548n	hsa-mir-548n	DPY19L1	protein_coding	intron	intron	-0.091391303	-0.0858	-0.120305212	-0.073557707	-0.239316958	-0.0506	-0.305627397	-0.165082944	-0.291	-0.214658329	NA	-0.117971305	-0.10768768	-0.122357716	-0.102441421	-0.004848137	0.021857532	-0.022081907	-0.203075948	-0.265159429	-0.162131098	-0.12625258	0.01937584	-0.166806679	-0.085698481	-6.515979735	-6.515979735	3.05E-06	8.68E-06	0.02267219	0.7317773	-0.305627398	0.012577504	2.377444	0.01743309	0.020388357
miR-3158-3p_DPCD	25911	hsa-miR-3158-3p	hsa-mir-3158-1	DPCD	protein_coding	intron	intron	-0.093209939	-0.0741	0.004273806	0.041974839	0.033814494	5.19E-05	-0.166904325	-0.040103286	-3.78E-02	-1.28E-01	NA	0.013431955	-0.065487296	0.10630893	0.006833163	0.132607457	-0.091796508	-0.047889205	0.120137699	0.035285817	0.191223029	0.00428013	0.018233165	-0.033882324	0.042442584	0.234744213	0.234744213	0.816918506	0.846669711	0.191223038	0.024134665	-0.166904322	0.180425286	2.375888165	0.017506768	0.020439526
miR-1236-3p_SKIV2L	6499	hsa-miR-1236-3p	hsa-mir-1236	SKIV2L	protein_coding	divergent	mix	NA	-0.0839	-0.036600532	NA	0.017544092	-0.0506	NA	NA	NA	NA	0.062069462	NA	0.017215065	0.07011243	NA	0.020306291	NA	-0.040838141	-0.031146157	NA	0.028763958	-0.003914645	0.016379281	-0.040409959	0.032580668	-0.23899983	-0.23899983	0.815932606	0.846669711	0.07011243	0.12001502	-0.083906032	0.072825143	2.370512285	0.017763454	0.020703821
miR-3194-5p_NFATC2	4773	hsa-miR-3194-5p	hsa-mir-3194	NFATC2	protein_coding	intron	intron	-0.151166589	-0.0167	-0.136379392	-0.18921917	-0.133675775	-0.112	0.080493713	-0.050413757	-0.132	0.039457403	NA	0.026868155	-0.129671587	-0.058764843	-0.169039644	-0.295930519	0.011145798	-0.037137511	-0.271842126	0.056450028	-0.051960475	-0.088578767	0.020788164	-0.132088895	-0.045068639	-4.261019208	-4.261019208	0.000422272	0.000838406	0.080493711	0.520559423	-0.295930518	0.003250348	2.368964812	0.01783795	0.02075523
miR-1909-5p_REXO1	57455	hsa-miR-1909-5p	hsa-mir-1909	REXO1	protein_coding	junction	junction	0.056017987	-0.0273	-0.090536188	NA	-0.045487305	-0.049	NA	NA	NA	NA	-0.001947291	NA	0.084323589	NA	-0.118946689	0.08259191	-0.152098557	-0.089006716	-0.085652964	-0.082408128	-0.061000441	-0.053709471	0.016125209	-0.088545866	-0.018873076	-3.330776823	-3.330776823	0.005417314	0.009024452	0.08432359	0.261748062	-0.1514656	0.02128495	2.363647	0.01809607	0.021019755
miR-3656_RPS25	6230	hsa-miR-3656	hsa-mir-3656	RPS25	protein_coding	divergent	mix	NA	0.0875	0.09226922	NA	NA	0.0276	NA	-0.072236863	0.0942	0.132014717	NA	-0.007646695	NA	0.045711879	NA	0.071731378	-0.106448529	-0.038426435	NA	-0.011322087	0.143468316	0.027196891	0.020714913	-0.017937028	0.07233081	1.312913585	1.312913585	0.213765697	0.260253068	0.143468321	0.092003943	-0.1061122	0.1077122	2.316446	0.02053393	0.023810992
miR-320d_MRPS31	10240	hsa-miR-320d	hsa-mir-320d-1	MRPS31	protein_coding	readthrough	readthrough	-0.129345599	0.035	0.097531113	0.035158176	-0.096107727	0.0795	-0.147186091	0.011496077	0.163	0.0517833	0.055349966	0.006990805	-0.010139391	-0.031543154	0.008866308	0.223276893	0.069641203	0.084735105	-0.065775717	0.151438816	-0.051118995	0.024744891	0.017449164	-0.011653427	0.061143208	1.418113267	1.418113267	0.171551681	0.212264127	0.223276897	0.027924397	-0.147186091	0.238264893	2.305358586	0.021146499	0.024479761
miR-1825_POFUT1	23509	hsa-miR-1825	hsa-mir-1825	POFUT1	protein_coding	exon	exon	NA	NA	-0.056452726	NA	NA	-0.155	NA	NA	NA	NA	-0.073794076	NA	NA	0.024651153	NA	NA	NA	-0.100096778	NA	NA	NA	-0.065096753	0.029894224	-0.148096426	0.01790292	-2.177569556	-2.177569556	0.095002278	0.124781838	0.024651152	0.585039842	-0.155463386	0.01883189	2.252427134	0.024295293	0.028077301
miR-1290_ALDH4A1	8659	hsa-miR-1290	hsa-mir-1290	ALDH4A1	protein_coding	intron	intron	NA	-0.0534	-0.067485566	0.039757771	NA	0.044	NA	NA	-6.40E-02	NA	0.0197812	NA	NA	0.040475246	0.054169876	-0.198817186	NA	-0.020651643	0.094898486	7.98E-02	NA	0.000473179	0.018697017	-0.040678679	0.041625036	0.025307704	0.025307704	0.980262807	0.98244016	0.094898485	0.248028806	-0.198817183	0.050905637	2.246521804	0.024670605	0.028462877
miR-597-5p_TNKS	8658	hsa-miR-597-5p	hsa-mir-597	TNKS	protein_coding	intron	intron	-0.144020025	-0.0135	-0.067835945	-0.017527513	-0.033047116	-0.173	-0.250170522	-0.066191966	-0.0763	0.135435357	NA	-0.073716551	-0.013955468	-0.047036398	-0.175158752	NA	0.051151601	0.026103855	-0.082689404	-0.0177456	-0.109136293	-0.051640757	0.016669525	-0.086662129	-0.016619385	-3.097914138	-3.097914138	0.006207576	0.010241001	0.135435344	0.267180274	-0.250170518	0.042774942	2.224777013	0.026096211	0.03005685
miR-1289_CEP250	11190	hsa-miR-1289	hsa-mir-1289-1	CEP250	protein_coding	divergent	mix	NA	-0.094	-0.218103816	-0.233261854	-0.076800842	NA	NA	NA	NA	NA	NA	NA	-0.07683828	NA	NA	NA	NA	-0.163081051	0.007888346	-0.003751016	-0.1826908	-0.122897758	0.026653612	-0.184361097	-0.06143442	-4.610923267	-4.610923267	0.001730578	0.003151959	0.007888346	0.923675134	-0.233261856	0.001483765	2.208596348	0.02720273	0.03127856
miR-1231_NAV1	89796	hsa-miR-1231	hsa-mir-1231	NAV1	protein_coding	intron	intron	NA	NA	NA	NA	0.000625613	0.00906	NA	NA	NA	NA	NA	NA	-0.209787887	-0.078940777	0.000621175	NA	NA	NA	-0.028502721	NA	NA	-0.046758439	0.031694252	-0.128231108	0.034714231	-1.475297092	-1.475297092	0.200150655	0.244549011	0.009062364	0.89175062	-0.209787887	0.004824242	2.206236143	0.02736747	0.031415096
miR-3196_BIRC7	79444	hsa-miR-3196	hsa-mir-3196	BIRC7	protein_coding	intron	intron	0.073952524	0.00486	0.012885573	-0.113615109	0.005888069	0.0166	NA	NA	-0.163	-0.10156525	NA	0.024819061	0.137463147	-0.025218622	0.103856546	0.00232925	0.055613508	-0.022357248	-0.025019299	NA	0.037397373	0.006243867	0.014482147	-0.024456914	0.036944648	0.431142358	0.431142358	0.672117362	0.713928706	0.137463147	0.066510462	-0.162807967	0.151689845	2.204673517	0.027477013	0.031435176
miR-492_KRT19P2	160313	hsa-miR-492	hsa-mir-492	KRT19P2	ncRNA	junction	junction	NA	NA	NA	0.238836067	NA	NA	NA	NA	NA	NA	NA	NA	NA	NA	NA	NA	0.022452842	0.120218512	NA	NA	NA	0.124893797	0.059936821	-0.132993531	0.382781125	2.083757435	2.083757435	0.172567641	0.213135079	0.238836054	0.001129829	0.023677549	0.72036907	2.205031074	0.027451914	0.031435176
miR-3907_CRYGN	155051	hsa-miR-3907	hsa-mir-3907	CRYGN	protein_coding	intron	intron	NA	-0.131	NA	NA	-0.138756253	NA	NA	NA	-0.413	NA	NA	NA	NA	NA	NA	NA	NA	NA	-0.307542194	NA	-0.127522667	-0.208179335	0.054704944	-0.360064609	-0.05629406	-3.805493961	-3.805493961	0.019013616	0.028922717	-0.12752266	0.134651546	-0.412767215	0.000156636	2.169599164	0.030037225	0.034249457
miR-1226-5p_DHX30	22907	hsa-miR-1226-5p	hsa-mir-1226	DHX30	protein_coding	intron	intron	NA	-0.113	0.034715217	-0.07356616	0.044253427	0.0011	NA	NA	NA	NA	-0.057441911	NA	-0.023628222	NA	NA	0.131504865	-0.025048858	-0.042420874	-0.072303301	0.131394229	0.109883981	-0.010112737	0.02047276	-0.054719049	0.034493574	-0.493960627	-0.493960627	0.63025158	0.674705061	0.131504865	0.199153642	-0.113123212	0.015430842	2.17023785	0.029988832	0.034249457
miR-1289_FSTL4	23105	hsa-miR-1289	hsa-mir-1289-2	FSTL4	protein_coding	intron	intron	NA	-0.0266	-0.039369313	-0.087008952	0.06598684	NA	NA	NA	NA	NA	NA	NA	0.059387837	NA	NA	NA	NA	-0.0698667	0.089480008	-0.175041784	-0.030343946	-0.017867414	0.025293384	-0.076194062	0.040459234	-0.706406613	-0.706406613	0.499988219	0.552575977	0.089480008	0.276189148	-0.175041784	0.055849623	2.151702607	0.031420785	0.035767327
miR-3146_TWISTNB	221830	hsa-miR-3146	hsa-mir-3146	TWISTNB	protein_coding	intron	intron	-0.21998894	0.0238	-0.045862334	-0.017226878	0.015509616	-0.0859	NA	-0.099410287	-0.0158	0.003201535	NA	0.02080405	0.036294988	0.070165852	-0.094505472	0.038154335	0.100414692	0.039185056	0.074949644	0.050052659	0.045633504	0.007917843	0.014782355	-0.023138732	0.038974418	0.535627995	0.535627995	0.598772263	0.647090911	0.1001779	0.1289805	-0.219988864	0.103282895	2.125744	0.0335246	0.038098672
miR-1909-3p_REXO1	57455	hsa-miR-1909-3p	hsa-mir-1909	REXO1	protein_coding	junction	junction	NA	-0.0413	NA	NA	NA	-0.126	NA	NA	NA	NA	0.024255719	NA	NA	NA	NA	NA	0.071794053	0.066975869	NA	NA	NA	0.00090644	0.035779035	-0.098432087	0.100244968	0.025334399	0.025334399	0.981001741	0.98244016	0.07248907	0.2725514	-0.126098251	0.057279455	2.121836	0.0338515	0.03840627
miR-545-3p_FTX	100302692	hsa-miR-545-3p	hsa-mir-545	FTX	ncRNA	intron	intron	0.063323352	-0.0257	-0.041584997	-0.012779571	-0.018342579	0.00927	NA	-0.096814628	-0.0745	-0.043655886	NA	-0.156049439	-0.007709211	-0.016163213	-0.090863092	-0.054492624	-0.089156683	-0.057590076	0.0771111	-0.046748615	-0.034317325	-0.039010647	0.010588025	-0.061255262	-0.016766032	-3.684412013	-3.684412013	0.001696543	0.003106539	0.077111099	0.348290056	-0.15604944	0.037520815	2.096895163	0.036002857	0.040779355
miR-615-5p_HOXC6	3223	hsa-miR-615-5p	hsa-mir-615	HOXC6	protein_coding	readthrough	mix	-0.358178485	-0.0257	-0.229975884	-0.103268366	-0.265195877	-0.0734	-0.355184437	-0.132248831	-0.329	-0.305047963	-0.192400781	-0.249886971	-0.173441841	-0.131369731	-0.188446986	-0.018063411	-0.103756088	-0.100962278	-0.319698425	-0.331912017	-0.307018483	-0.190708337	0.022742498	-0.238148357	-0.143268317	-8.38554917	-8.38554917	5.59E-08	2.23E-07	-0.01806341	0.860598788	-0.358178473	0.006718649	2.076739572	0.037825602	0.04277299
miR-1294_GALNT10	55568	hsa-miR-1294	hsa-mir-1294	GALNT10	protein_coding	intron	intron	-0.116086422	-0.0577	0.033145473	-0.197466462	0.009197893	-0.0587	-0.101049194	-0.152060248	8.24E-02	-1.45E-01	0.025442181	-0.07504718	-0.062854925	-0.012456186	-0.088606911	-0.087048094	0.026136252	-0.083835352	-0.183128668	-0.020356072	0.037863324	-0.048567024	0.015362027	-0.08061165	-0.016522398	-3.161498515	-3.161498515	0.004908677	0.00829858	0.082388754	0.470390572	-0.197466447	0.007375255	2.066350289	0.038795416	0.043797139
miR-3143_HIST1H2AH	85235	hsa-miR-3143	hsa-mir-3143	HIST1H2AH	protein_coding	readthrough	mix	-0.287823059	-0.00821	-0.026563136	0.009914841	0.009765014	-0.0486	NA	-0.015165784	-6.21E-02	3.95E-02	NA	0.031874976	0.008360287	0.041614131	-0.067812128	0.055895707	-0.0107962	0.015127183	-0.054817181	-2.82E-01	0.006185109	-0.015510282	0.015912805	-0.048941845	0.017921281	-0.974704457	-0.974704457	0.342624938	0.393960998	0.055895705	0.586580708	-0.287823049	0.031473281	2.050051724	0.040359384	0.045487557
miR-208a-3p_MYH6	4624	hsa-miR-208a-3p	hsa-mir-208a	MYH6	protein_coding	intron	intron	NA	NA	NA	NA	NA	-0.302	NA	NA	NA	NA	NA	NA	-0.476421986	-0.362631372	NA	NA	NA	NA	-0.405794168	-0.414657248	NA	-0.386801862	0.028526682	-0.466004629	-0.307599096	-13.55930083	-13.55930083	0.000171244	0.000363229	-0.302367703	3.32E-06	-0.476421986	1.57E-11	2.049321898	0.040430649	0.045492806
miR-3152-3p_ADAMTSL1	92949	hsa-miR-3152-3p	hsa-mir-3152	ADAMTSL1	protein_coding	intron	intron	NA	-0.106	NA	NA	-0.090937754	NA	-0.24638722	NA	NA	NA	NA	NA	NA	-0.133408535	-0.227253776	NA	NA	-0.180854007	-0.255827749	NA	-0.280197337	-0.166435557	0.024542008	-0.224468185	-0.108402929	-6.781660019	-6.781660019	0.000257466	0.000524923	-0.090937754	0.039693854	-0.280197325	0.00083529	2.037826635	0.041567274	0.046694816
miR-3692-3p_ZDHHC14	79683	hsa-miR-3692-3p	hsa-mir-3692	ZDHHC14	protein_coding	intron	intron	NA	-0.091	-0.170448567	-0.170171185	-0.076229918	-0.0144	-0.308623274	-0.130520424	0.0239	NA	NA	-0.098193747	-0.055603983	-0.043757833	-0.186624746	-0.247963193	-0.065766702	-0.096087107	-0.116668729	-2.32E-02	-0.140855329	-0.101618709	0.015081475	-0.13343784	-0.069799578	-6.737982021	-6.737982021	3.47E-06	9.83E-06	0.023932837	0.834167931	-0.308623273	0.011694333	2.012860585	0.044129298	0.049491479
miR-548e-3p_SHOC2	8036	hsa-miR-548e-3p	hsa-mir-548e	SHOC2	protein_coding	intron	intron	-0.073248159	0.101	-0.027885349	0.01721366	0.030793472	0.0895	-0.105188895	0.045400672	-0.0596	0.11636324	NA	-0.008895041	0.017442495	-0.071696591	-0.088551911	0.046172921	0.167428726	0.125962412	0.075216793	0.103763575	0.121637076	0.036511447	0.017802457	-0.000749523	0.073772417	2.050921819	2.050921819	0.054324002	0.075413198	0.1686361	0.01024179	-0.105188896	0.400590931	1.93799	0.05262446	0.058922141
miR-659-3p_ANKRD54	129138	hsa-miR-659-3p	hsa-mir-659	ANKRD54	protein_coding	intron	mix	0.115129929	0.0023	-0.097425708	-0.016272513	0.014167857	0.0033	-0.058992995	-0.018290206	-0.155	-0.173837972	0.026316788	0.001027175	-0.164385546	-0.062289478	-0.047662412	0.071958483	-0.087389565	-0.070566727	-0.110528078	1.21E-01	-0.044702636	-0.035469883	0.013950676	-0.064570483	-0.006369283	-2.54252072	-2.54252072	0.019385628	0.029423075	0.120944775	0.18822368	-0.173837985	0.15313976	1.930329948	0.053565969	0.059878162
miR-1267_FAM155A	728215	hsa-miR-1267	hsa-mir-1267	FAM155A	protein_coding	intron	intron	NA	-0.137	NA	-0.117134289	-0.213409306	-0.142	NA	NA	-3.63E-01	NA	NA	NA	-0.158417174	-0.176575525	NA	NA	-0.223207959	-0.180214967	-0.149432019	NA	-0.31573901	-0.186118396	0.017220627	-0.224488344	-0.147748448	-10.80787578	-10.80787578	7.76E-07	2.54E-06	-0.117134297	0.114302418	-0.363091063	0.001006187	1.920854221	0.054750089	0.061101815
miR-3652_TTC41P	253724	hsa-miR-3652	hsa-mir-3652	TTC41P	ncRNA	divergent	mix	0.035994424	-0.0337	-0.059080142	NA	0.039637011	0.025	0.112658069	-0.114652407	0.0514	0.035145994	NA	-0.164478524	0.041954783	-0.005804417	-0.118390498	0.00812169	NA	NA	-0.100648424	-0.160140892	-0.084486251	-0.034621542	0.017745513	-0.072240348	0.002997265	-1.951002615	-1.951002615	0.068793649	0.093972125	0.112658068	0.367788779	-0.164478522	0.028241095	1.899761118	0.057464476	0.064026488
miR-3155a_PFKFB3	5209	hsa-miR-3155a	hsa-mir-3155a	PFKFB3	protein_coding	intron	intron	-0.073505077	-0.0631	-0.127502949	0.041895954	-0.09196677	-0.00732	NA	0.059910103	-9.83E-03	0.128992134	NA	0.004040424	NA	-0.087661272	-0.077125917	NA	-0.064683702	-0.017941864	-0.01327359	-0.061110441	0.026478976	-0.045236448	0.013819842	-0.074533205	-0.015939692	-3.273297078	-3.273297078	0.004780737	0.008122496	0.128992109	0.290815278	-0.127502948	0.026214982	1.897577774	0.057751725	0.06424174
miR-611_FEN1	2237	hsa-miR-611	hsa-mir-611	FEN1	protein_coding	divergent	mix	NA	-0.0844	NA	NA	-0.001601193	-0.0929	NA	NA	NA	NA	-0.009908669	NA	NA	NA	NA	NA	NA	NA	0.050136882	-0.180256961	NA	-0.045540643	0.027047314	-0.115067977	0.023986691	-1.683739944	-1.683739944	0.153051712	0.192512559	0.050136882	0.542328613	-0.180256961	0.048824953	1.87601638	0.060653031	0.06726703
miR-1322_PINX1	54984	hsa-miR-1322	hsa-mir-1322	PINX1	protein_coding	intron	intron	NA	0.0267	-0.093186268	NA	0.059538792	-0.00901	NA	NA	NA	NA	NA	NA	NA	-0.018090781	0.014365037	NA	NA	NA	NA	1.10E-01	-0.061609908	0.004528512	0.020018011	-0.042806564	0.051863587	0.226221846	0.226221846	0.827492571	0.856329433	0.110462613	0.229723581	-0.093186268	0.104890102	1.875904741	0.060668361	0.06726703
miR-1252-5p_SYT1	6857	hsa-miR-1252-5p	hsa-mir-1252	SYT1	protein_coding	intron	intron	-0.324440243	-0.253	NA	-0.189307816	-0.142104165	NA	NA	NA	NA	NA	NA	NA	-0.122140689	-0.066048003	-0.285070846	NA	NA	-0.177688282	-0.149594666	-0.164016089	NA	-0.17869135	0.023846174	-0.232635143	-0.124747557	-7.493501934	-7.493501934	3.72E-05	8.82E-05	-0.066048003	0.143090056	-0.324440235	0.014706892	1.870402434	0.061427954	0.067998853
miR-3650_LIFR	3977	hsa-miR-3650	hsa-mir-3650	LIFR	protein_coding	intron	intron	-0.198654267	-0.124	-0.155116026	NA	NA	-0.0303	-0.20088394	-0.147201906	-0.223	-0.283555169	NA	NA	NA	-0.110619079	NA	NA	-0.06543843	-0.086732096	-0.222764404	-0.147898601	-0.139107474	-0.127255878	0.015081608	-0.159837712	-0.094674044	-8.437818797	-8.437818797	1.24E-06	3.92E-06	-0.030311515	0.648905773	-0.283555184	0.01822384	1.866071501	0.062031363	0.068555697
miR-3656_TRAPPC4	51399	hsa-miR-3656	hsa-mir-3656	TRAPPC4	protein_coding	junction	mix	NA	0.023	0.104406203	NA	NA	-0.13	NA	0.058474574	-0.0321	0.129571559	NA	0.049043288	NA	0.055391951	NA	-0.073084525	0.021031886	0.012038477	NA	0.050411548	0.010460621	0.025514976	0.017018101	-0.011564281	0.062594233	1.499284532	1.499284532	0.159640561	0.199696892	0.129571536	0.288635292	-0.1296453	0.050571219	1.862214197	0.062572904	0.069042477
miR-600_MIR600HG	81571	hsa-miR-600	hsa-mir-600	MIR600HG	ncRNA	exon	exon	NA	-0.0518	-0.187460774	NA	NA	NA	NA	NA	NA	NA	NA	NA	NA	NA	NA	NA	NA	NA	NA	NA	-0.106722981	-0.11255216	0.042384676	-0.294918703	0.069814383	-2.655491802	-2.655491802	0.117364467	0.15011223	-0.051843851	0.268198984	-0.187460774	0.001022768	1.854900848	0.063610387	0.070074023
miR-3181_CYLD	1540	hsa-miR-3181	hsa-mir-3181	CYLD	protein_coding	intron	intron	NA	-0.083	-0.082786445	NA	-0.027614455	-0.0878	NA	NA	-0.14	-0.09866115	NA	NA	0.057331427	-0.095499224	-0.090211987	NA	-0.005058484	0.013396488	-0.108108872	-0.158325814	-0.122849104	-0.061851445	0.014565664	-0.093318648	-0.030384242	-4.246387075	-4.246387075	0.000953579	0.001799156	0.057331426	0.445883507	-0.158325814	0.084144292	1.819709134	0.068803312	0.075672564
miR-1911-3p_HTR2C	3358	hsa-miR-1911-3p	hsa-mir-1911	HTR2C	protein_coding	intron	intron	-0.198009387	NA	NA	-0.122985766	NA	-0.0498	NA	NA	NA	NA	0.034427559	NA	NA	NA	NA	NA	NA	-0.095476591	0.090255082	NA	NA	-0.046008538	0.037267372	-0.141807368	0.049790292	-1.234552776	-1.234552776	0.27184918	0.323472108	0.090255082	0.272033884	-0.19800939	0.143501723	1.817251897	0.069178552	0.075962944
miR-1257_TAF4	6874	hsa-miR-1257	hsa-mir-1257	TAF4	protein_coding	exon	exon	NA	-0.157	-0.092635264	-0.044035547	NA	-0.0514	NA	NA	-1.47E-01	NA	-0.054230061	NA	NA	-0.0978422	NA	0.073146391	-0.153734927	-0.107587972	-0.160476579	NA	NA	-0.100755064	0.016024555	-0.136459997	-0.065050131	-6.287542198	-6.287542198	9.05E-05	0.000200687	0.073146389	0.476449991	-0.160476585	0.049795064	1.780593516	0.07497888	0.08219996
miR-3143_HIST1H2BK	85236	hsa-miR-3143	hsa-mir-3143	HIST1H2BK	protein_coding	divergent	mix	0.093854563	-0.0384	-0.096327461	0.035968577	-0.063810355	0.0715	NA	-0.076744364	0.0755	-0.110646259	NA	-0.103097089	0.048770274	0.052093046	0.003326799	-0.012483717	-0.06637899	-0.028087948	-0.009478873	-0.197855067	-0.115710342	-0.028647652	0.015487227	-0.061185108	0.003889805	-1.849759919	-1.849759919	0.080836658	0.108898299	0.093854541	0.491438176	-0.197855067	0.030298234	1.779445092	0.075166819	0.082273938
miR-647_UCKL1	54963	hsa-miR-647	hsa-mir-647	UCKL1	protein_coding	intron	intron	NA	NA	-0.133138392	NA	-0.022871069	NA	NA	NA	NA	NA	-0.153242095	NA	NA	-0.046025622	NA	NA	NA	NA	NA	NA	NA	-0.08020753	0.031636924	-0.180890342	0.020475281	-2.535250597	-2.535250597	0.085032165	0.113431579	-0.022871069	0.605633807	-0.153242082	0.009195565	1.778579673	0.075308699	0.082297346
miR-574-5p_FAM114A1	92689	hsa-miR-574-5p	hsa-mir-574	FAM114A1	protein_coding	intron	intron	NA	0.0139	NA	NA	NA	NA	NA	NA	NA	NA	NA	NA	NA	NA	NA	-0.18351222	NA	NA	NA	NA	NA	-0.065710171	0.09684132	-1.29619581	1.164775468	-0.67853444	-0.67853444	0.620463962	0.666315859	0.013937015	0.766111891	-0.18351222	0.071976213	1.761332405	0.078182158	0.085300981
miR-3175_CHD2	1106	hsa-miR-3175	hsa-mir-3175	CHD2	protein_coding	intron	intron	NA	0.018	-0.076108031	NA	0.012634037	-0.117	NA	0.039600488	-6.36E-02	NA	NA	-0.017846399	-0.044160503	-0.063150157	0.00281388	-0.10746963	0.048958055	-0.002732685	-0.041637067	0.016088028	-0.033998182	-0.020710421	0.011918599	-0.046114313	0.004693472	-1.737655605	-1.737655605	0.102752457	0.133931161	0.04766447	0.4709605	-0.116803849	0.078401885	1.756301	0.07903705	0.08609618
miR-612_NEAT1	283131	hsa-miR-612	hsa-mir-612	NEAT1	ncRNA	exon	exon	-0.089694987	-0.0355	0.058021418	0.003526501	-0.067335356	0.0135	NA	NA	NA	0.078720655	-0.153963461	NA	NA	-0.05614904	0.038241988	-0.021953397	-0.015099416	-0.033728534	-0.01545341	-0.03267861	0.047612615	-0.028073711	0.014010162	-0.057935664	0.001788242	-2.003810591	-2.003810591	0.06349522	0.087258019	0.07872064	0.520252906	-0.153963449	0.008867885	1.71359371	0.08660337	0.09418806
miR-195-3p_MIR497HG	100506755	hsa-miR-195-3p	hsa-mir-195	MIR497HG	ncRNA	intron	intron	NA	NA	NA	0.031792693	NA	NA	NA	NA	NA	NA	NA	NA	NA	NA	NA	NA	0.158900778	0.182597236	NA	NA	NA	0.138396418	0.043565277	-0.049049842	0.325842678	3.176759698	3.176759698	0.086436273	0.115079872	0.1825972	0.00018397	0.031792706	0.66920104	1.710927	0.0870946	0.09457172
miR-933_ATF2	1386	hsa-miR-933	hsa-mir-933	ATF2	protein_coding	intron	intron	NA	-0.00927	-0.053661127	NA	-0.013019133	-0.0842	NA	NA	NA	NA	-0.134295757	NA	0.028810604	NA	-0.015143865	-0.001054137	0.016525431	0.002945741	-0.129911256	NA	0.02692595	-0.029587091	0.015025566	-0.062658138	0.003483956	-1.969116615	-1.969116615	0.074644249	0.100954499	0.028810603	0.701839403	-0.134295781	0.022637429	1.709969028	0.087271601	0.094613498
miR-1256_EIF4G3	8672	hsa-miR-1256	hsa-mir-1256	EIF4G3	protein_coding	intron	intron	-0.19423536	-0.023	-0.04951316	0.097896511	-0.160728089	-0.111	NA	0.015364381	1.08E-01	-5.81E-02	-0.153187935	-0.083141945	-0.146246012	-0.002979894	-0.061746403	-0.043499111	-0.052231255	0.003183301	-0.069983768	-0.11915219	0.02983173	-0.055224268	0.016846608	-0.090484625	-0.019963912	-3.278064472	-3.278064472	0.003955988	0.006805894	0.107528725	0.345557621	-0.194235318	0.151446013	1.702531098	0.088655854	0.095961883
miR-23c_MAP7D2	256714	hsa-miR-23c	hsa-mir-23c	MAP7D2	protein_coding	intron	intron	-0.006430214	0.0205	0.042166972	0.010737027	0.016436559	0.0625	0.017740247	-0.022835139	-6.17E-03	6.08E-02	NA	-0.014546332	-0.067087518	-0.066277497	0.063172021	0.145424793	-0.052456352	-0.036420944	0.008789325	0.054046928	-0.08018481	-0.000154908	0.011337005	-0.023883532	0.023573715	-0.013663954	-0.013663954	0.98924054	0.98924054	0.145424795	0.155238746	-0.080184805	0.348069686	1.691031715	0.090830746	0.098160442
miR-3133_FARP2	9855	hsa-miR-3133	hsa-mir-3133	FARP2	protein_coding	intron	intron	NA	-0.064	-0.140208101	-0.15605024	-0.069598285	-0.0159	NA	NA	NA	NA	NA	-0.158561741	NA	NA	-0.118559094	-0.16128132	-0.166516685	-0.159021453	-0.055364785	4.56E-02	NA	-0.103704598	0.017068036	-0.14127109	-0.066138105	-6.075953931	-6.075953931	8.01E-05	0.000179371	0.045631174	0.620677535	-0.1442312	0.02840084	1.678697	0.0932111	0.100573746
miR-3140-3p_FBXW7	55294	hsa-miR-3140-3p	hsa-mir-3140	FBXW7	protein_coding	intron	intron	0.039348777	-0.0202	-0.082163758	-0.095921568	0.019001823	-0.0294	-0.113324708	-0.05904823	-3.64E-02	-7.74E-02	NA	-0.042621819	0.04594825	0.001432122	0.043936168	-0.040553507	0.122106036	0.00904746	-0.062915376	-0.055082231	0.020778486	-0.01050853	0.011941265	-0.035501885	0.014484824	-0.880018195	-0.880018195	0.389844835	0.437282528	0.1217878	0.06462289	-0.113324706	0.364942795	1.65954	0.0970071	0.104504494
miR-199a-3p_DNM3OS	100628315	hsa-miR-199a-3p	hsa-mir-199a-2	DNM3OS	ncRNA	mix	mix	NA	NA	NA	0.555111377	NA	NA	NA	NA	NA	NA	NA	NA	NA	NA	NA	NA	0.44021081	0.517737876	NA	NA	NA	0.508726823	0.029290203	0.382701249	0.634752396	17.36849744	17.36849744	0.003298546	0.00576191	0.555111384	4.44E-16	0.435200559	4.30E-12	1.59912925	0.109791887	0.118091116
miR-564_KIF15	56992	hsa-miR-564	hsa-mir-564	KIF15	protein_coding	intron	mix	NA	-0.0288	-0.070814609	NA	0.056871515	0.0583	NA	NA	-0.0291	0.1005147	-0.030771484	NA	NA	-0.00919535	NA	NA	0.085230663	0.074020472	NA	-0.120803844	-0.129017405	0.003575934	0.019683158	-0.039746403	0.046898272	0.181674827	0.181674827	0.859142393	0.887737147	0.100514695	0.411208665	-0.129017391	0.130104367	1.537152773	0.124255902	0.133438335
miR-3173-3p_DICER1	23405	hsa-miR-3173-3p	hsa-mir-3173	DICER1	protein_coding	intron	intron	NA	-0.0626	-0.033659026	-0.025667666	-0.013324371	0.0569	NA	0.030223631	-1.62E-01	0.091275301	NA	-0.05488959	0.038948617	-0.07907144	-0.090528052	-0.070513367	0.038229027	-0.023642791	-0.090771628	-0.002830383	-0.096252317	-0.032384836	0.012340646	-0.058421324	-0.006348349	-2.624241525	-2.624241525	0.017765528	0.027250682	0.091275368	0.455729085	-0.162092051	0.153522481	1.515949492	0.129532124	0.138886092
miR-3935_GNAO1	2775	hsa-miR-3935	hsa-mir-3935	GNAO1	protein_coding	intron	intron	NA	-0.0067	-0.121517881	NA	0.03042492	-0.0925	NA	NA	NA	NA	NA	NA	-0.086961438	NA	NA	-0.136882598	NA	-0.086107707	NA	NA	NA	-0.056426279	0.02389717	-0.114900546	0.002047989	-2.361211779	-2.361211779	0.056190992	0.07784675	0.03042492	0.492137085	-0.136882598	0.18123472	1.49810606	0.134105697	0.143564563
miR-3153_CKS2	1164	hsa-miR-3153	hsa-mir-3153	CKS2	protein_coding	intron	intron	NA	NA	NA	NA	NA	NA	NA	NA	NA	NA	NA	NA	NA	NA	NA	NA	NA	-0.070408142	NA	-0.215389801	NA	-0.124792655	0.070193174	-1.016681496	0.767096185	-1.777846025	-1.777846025	0.326186819	0.37888707	-0.07040816	0.1522084	-0.215389801	0.018148126	1.415567	0.1569022	0.167706107
miR-3918_EZR	7430	hsa-miR-3918	hsa-mir-3918	EZR	protein_coding	readthrough	readthrough	-0.095693765	-0.0952	-0.155311914	-0.185595918	-0.110260547	-0.121	NA	-0.114191179	-0.229	NA	NA	NA	NA	-0.06725808	NA	NA	-0.077721466	-0.121286603	-0.153238736	-0.080768406	-0.147563945	-0.115483494	0.010076239	-0.137251885	-0.093715102	-11.46097171	-11.46097171	3.62E-08	1.51E-07	-0.06725808	0.135890656	-0.228822288	0.042519735	1.343141266	0.179226236	0.191267999
miR-3165_NUMA1	4926	hsa-miR-3165	hsa-mir-3165	NUMA1	protein_coding	intron	intron	NA	-0.0593	0.039108373	-0.030307537	-0.008749836	NA	NA	NA	NA	NA	NA	NA	NA	NA	NA	NA	NA	-0.004373456	0.009566786	0.0791729	0.039180497	-0.004748363	0.014222832	-0.038380017	0.028883291	-0.333854955	-0.333854955	0.748267466	0.7838446	0.079172895	0.390027186	-0.05932861	0.205035676	1.338424566	0.180758075	0.192601818
miR-3679-5p_MGAT5	4249	hsa-miR-3679-5p	hsa-mir-3679	MGAT5	protein_coding	intron	intron	0.104990734	0.0695	-0.05194395	-0.094007023	-0.004651471	-0.0751	-0.141229382	NA	-0.0155	-0.132790084	NA	-0.053679151	-0.1052091	0.055524039	-0.057638136	-0.020479126	-0.027847195	-0.057661504	-0.086249585	0.051449143	0.060156874	-0.021161659	0.014614171	-0.051864892	0.009541574	-1.448023245	-1.448023245	0.164805466	0.205405353	0.104990756	0.441246328	-0.141229382	0.258008272	1.328182286	0.184117895	0.195876203
miR-564_TMEM42	131616	hsa-miR-564	hsa-mir-564	TMEM42	protein_coding	junction	mix	NA	-0.0202	-0.048100734	NA	-0.029466444	0.0211	NA	NA	-0.021	-0.162935565	-0.031087015	NA	NA	-0.020271589	NA	NA	-0.121543808	-0.086729653	NA	-0.071844856	-0.009137177	-0.042334007	0.0118461	-0.068407098	-0.016260916	-3.573666076	-3.573666076	0.004366892	0.007475156	0.021094603	0.751390749	-0.162935544	0.181001742	1.325126304	0.185129263	0.196645858
miR-181a-3p_MIR181A1HG	100131234	hsa-miR-181a-3p	hsa-mir-181a-1	MIR181A1HG	ncRNA	intron	intron	NA	NA	NA	-0.073450845	NA	NA	NA	NA	NA	NA	NA	NA	NA	NA	NA	NA	-0.206318961	-0.157936194	NA	NA	NA	-0.154086352	0.032937864	-0.295806542	-0.012366163	-4.678091856	-4.678091856	0.042783286	0.060750487	-0.073450844	0.323078411	-0.2027515	0.001954434	1.324047	0.1854873	0.196720227
miR-1178-3p_CIT	11113	hsa-miR-1178-3p	hsa-mir-1178	CIT	protein_coding	junction	junction	NA	NA	NA	NA	-0.078305425	NA	NA	NA	NA	NA	0.018983959	NA	NA	NA	NA	NA	NA	NA	NA	NA	NA	-0.037620429	0.047989054	-0.647379174	0.572138316	-0.783937706	-0.783937706	0.576730717	0.629244536	0.018983959	0.748364779	-0.078305425	0.076687536	1.317234777	0.18775994	0.198821766
miR-1273c_TIAM2	26230	hsa-miR-1273c	hsa-mir-1273c	TIAM2	protein_coding	intron	intron	NA	-0.0662	NA	NA	-0.045616163	NA	NA	NA	NA	NA	NA	NA	NA	NA	0.051015557	NA	NA	0.058646104	NA	-0.070024206	NA	-0.012661357	0.028038989	-0.090510069	0.065187356	-0.451562541	-0.451562541	0.674985011	0.714867572	0.05864611	0.2332084	-0.070024205	0.447265734	1.230004	0.2186957	0.231221615
miR-3179_NOMO2	283820	hsa-miR-3179	hsa-mir-3179-4	NOMO2	protein_coding	intron	intron	NA	NA	-0.086112306	NA	-0.049275612	NA	NA	NA	NA	NA	NA	NA	0.030199737	NA	NA	-0.062056828	NA	-0.003453613	-0.078407997	NA	NA	-0.039532342	0.016996526	-0.083223303	0.004158618	-2.325907244	-2.325907244	0.067554646	0.092464576	0.030199736	0.688194963	-0.086112306	0.134128595	1.228108926	0.219406081	0.231614147
miR-630_ARIH1	25820	hsa-miR-630	hsa-mir-630	ARIH1	protein_coding	readthrough	readthrough	NA	NA	NA	NA	NA	NA	NA	NA	NA	NA	NA	NA	NA	0.06507592	NA	NA	NA	-0.015926599	NA	NA	NA	0.027036879	0.040426347	-0.486628557	0.540702316	0.668793538	0.668793538	0.624729446	0.669843346	0.065075919	0.149081987	-0.0159266	0.7463231	1.213229	0.2250425	0.237197573
miR-611_TMEM258	746	hsa-miR-611	hsa-mir-611	TMEM258	protein_coding	junction	mix	NA	-0.0164	NA	NA	0.0781842	-0.0331	NA	NA	NA	NA	-0.034295339	NA	NA	NA	NA	NA	NA	NA	0.036408774	-0.044590882	NA	0.007363749	0.021584397	-0.048120711	0.062848209	0.341160753	0.341160753	0.74685167	0.783563273	0.078184201	0.07714639	-0.044590884	0.628672225	1.19934642	0.230393272	0.242463181
miR-922_RUBCN	9711	hsa-miR-922	hsa-mir-922	RUBCN	protein_coding	exon	exon	NA	NA	NA	NA	NA	-0.0384	NA	NA	NA	NA	-0.066858269	NA	NA	NA	NA	NA	NA	0.021201361	-0.089733344	NA	NA	-0.030383069	0.025032012	-0.110046103	0.049279966	-1.21376853	-1.21376853	0.311675617	0.363887943	0.02120132	0.6667233	-0.089733344	0.274826293	1.157251	0.2471699	0.259718526
miR-3682-3p_GPR75-ASB3	100302652	hsa-miR-3682-3p	hsa-mir-3682	GPR75-ASB3	protein_coding	intron	mix	NA	NA	NA	-0.13258595	NA	NA	NA	NA	NA	NA	NA	NA	NA	NA	NA	NA	-0.0220659	-0.028646021	NA	NA	NA	-0.050310638	0.031495814	-0.185826189	0.085204914	-1.597375356	-1.597375356	0.251271176	0.300557291	-0.02189356	0.7406536	-0.132585989	0.073581407	1.118015	0.2635605	0.276515855
miR-3657_NAA25	80018	hsa-miR-3657	hsa-mir-3657	NAA25	protein_coding	intron	intron	NA	0.0407	0.083550766	0.09553014	0.026060325	0.0603	NA	0.01963258	0.0413	NA	NA	NA	NA	NA	NA	NA	0.142982392	0.112541109	NA	0.018822762	0.113844691	0.067942169	0.012844486	0.039322871	0.096561468	5.289598138	5.289598138	0.000352758	0.00070655	0.1424964	0.03038238	0.01882276	0.838312186	1.096063	0.2730513	0.2860338
miR-936_COL17A1	1308	hsa-miR-936	hsa-mir-936	COL17A1	protein_coding	junction	junction	NA	NA	-0.197956168	-0.254596211	NA	-0.267	NA	NA	NA	NA	NA	NA	NA	NA	NA	NA	NA	-0.247372975	NA	-0.15061473	NA	-0.231871963	0.017692787	-0.280995015	-0.18274891	-13.10545141	-13.10545141	0.000195736	0.000410085	-0.15061473	0.100587235	-0.267077488	4.41E-05	1.069878425	0.284674036	0.297752476
miR-497-3p_MIR497HG	100506755	hsa-miR-497-3p	hsa-mir-497	MIR497HG	ncRNA	intron	intron	NA	NA	NA	-0.0989301	NA	NA	NA	NA	NA	NA	NA	NA	NA	NA	NA	NA	-0.198564419	-0.134521093	NA	NA	NA	-0.145414916	0.02588061	-0.256770191	-0.03405964	-5.618681993	-5.618681993	0.030246287	0.044426267	-0.098930061	0.182728209	-0.1955716	0.002834053	0.9915953	0.321395	0.33564646
miR-3692-5p_ZDHHC14	79683	hsa-miR-3692-5p	hsa-mir-3692	ZDHHC14	protein_coding	intron	intron	NA	NA	-0.021502591	NA	-0.092287002	NA	NA	NA	NA	NA	NA	NA	NA	NA	NA	NA	NA	NA	NA	NA	NA	-0.066205604	0.034145528	-0.500065671	0.367654463	-1.938924613	-1.938924613	0.303137914	0.355744322	-0.021502592	0.708843931	-0.092287002	0.036836706	0.977079126	0.328529981	0.342574011
miR-181a-5p_MIR181A1HG	100131234	hsa-miR-181a-5p	hsa-mir-181a-1	MIR181A1HG	ncRNA	intron	intron	NA	NA	NA	-0.103862327	NA	NA	NA	NA	NA	NA	NA	NA	NA	NA	NA	NA	-0.202257449	-0.170292295	NA	NA	NA	-0.16535275	0.024547536	-0.270972275	-0.059733226	-6.736022186	-6.736022186	0.021336245	0.032188	-0.103862328	0.161758076	-0.198839	0.002396825	0.9757099	0.3292082	0.342757928
miR-3162-5p_OSBP	5007	hsa-miR-3162-5p	hsa-mir-3162	OSBP	protein_coding	intron	intron	NA	NA	-0.044272257	-0.068460909	NA	-0.0343	NA	NA	NA	NA	NA	NA	NA	NA	NA	NA	-0.022267453	-0.04579332	-0.135368846	-0.01959091	NA	-0.049690313	0.012568195	-0.080443579	-0.018937048	-3.953655449	-3.953655449	0.007506118	0.012206378	-0.019590909	0.831809224	-0.135368846	0.098602787	0.941219784	0.34659224	0.360308219
miR-575_SCD5	79966	hsa-miR-575	hsa-mir-575	SCD5	protein_coding	intron	intron	NA	NA	NA	NA	0.013029719	NA	NA	NA	NA	NA	-0.054782056	NA	NA	NA	NA	NA	NA	NA	NA	NA	NA	-0.011447371	0.032568497	-0.425269359	0.402374617	-0.351486009	-0.351486009	0.784823762	0.818900289	0.013029719	0.768665631	-0.054782056	0.354271928	0.917344294	0.358962254	0.372600638
miR-3941_PLEKHA1	59338	hsa-miR-3941	hsa-mir-3941	PLEKHA1	protein_coding	intron	intron	NA	NA	-0.106844916	NA	NA	NA	NA	-0.079196337	NA	NA	NA	NA	NA	NA	NA	NA	NA	-0.038043348	NA	NA	NA	-0.070048773	0.021521928	-0.162650154	0.022552608	-3.254762957	-3.254762957	0.082837154	0.111373575	-0.03804336	0.4395553	-0.106844916	0.062806411	0.9125287	0.3614905	0.374655556
miR-3612_TMEM132C	92293	hsa-miR-3612	hsa-mir-3612	TMEM132C	protein_coding	intron	intron	NA	NA	NA	NA	-0.145642042	NA	NA	NA	NA	NA	NA	NA	-0.219113656	-0.162658449	NA	NA	NA	NA	-0.170179466	NA	NA	-0.164933132	0.013612353	-0.208253715	-0.12161255	-12.11643072	-12.11643072	0.001210036	0.002264248	-0.145642042	0.000949467	-0.219113655	0.003209778	0.869582237	0.384528748	0.397928992
miR-586_SUPT3H	8464	hsa-miR-586	hsa-mir-586	SUPT3H	protein_coding	intron	intron	NA	NA	NA	NA	NA	NA	NA	NA	NA	NA	NA	NA	NA	NA	-0.106753792	NA	NA	NA	-0.029731694	-0.064723162	NA	-0.07561614	0.023414604	-0.176361049	0.025128769	-3.229443503	-3.229443503	0.083981462	0.112249195	-0.029731692	0.717971568	-0.106753791	0.08764844	0.747077823	0.455016586	0.47016086
miR-1539_C18ORF32	497661	hsa-miR-1539	hsa-mir-1539	C18ORF32	protein_coding	divergent	divergent	NA	0.00332	NA	NA	0.0111154	NA	NA	NA	NA	NA	0.025707577	NA	NA	NA	NA	NA	NA	NA	NA	0.074709461	NA	0.017136237	0.011286243	-0.018781623	0.053054098	1.518329722	1.518329722	0.226229892	0.273730393	0.07470946	0.417383373	0.00332187	0.943479694	0.690034624	0.490172414	0.50572169
miR-718_MECP2	4204	hsa-miR-718	hsa-mir-718	MECP2	protein_coding	readthrough	readthrough	NA	-0.00986	-0.00652939	NA	-0.055312465	-0.0525	NA	NA	NA	NA	NA	NA	NA	NA	NA	NA	-0.033604979	-0.035349095	NA	0.007650764	NA	-0.030178882	0.008489689	-0.050952403	-0.009405361	-3.554768823	-3.554768823	0.012002715	0.019020544	0.007650761	0.93390413	-0.055312466	0.211491072	0.614670381	0.538772424	0.555024986
miR-210-3p_MIR210HG	100506211	hsa-miR-210-3p	hsa-mir-210	MIR210HG	ncRNA	intron	intron	NA	NA	NA	0.632137967	NA	NA	NA	NA	NA	NA	NA	NA	NA	NA	NA	NA	0.661172235	0.663220271	NA	NA	NA	0.656489943	0.008570796	0.619612785	0.6933671	76.59614855	76.59614855	0.000170402	0.000362569	0.663220271	0	0.632137965	0	0.59959879	0.548773654	0.564476515
miR-3167_KIRREL3	84623	hsa-miR-3167	hsa-mir-3167	KIRREL3	protein_coding	intron	intron	NA	NA	NA	NA	-0.223571734	NA	NA	NA	NA	NA	NA	NA	-0.256286984	NA	NA	NA	NA	NA	NA	NA	NA	-0.232234141	0.014434525	-0.415642172	-0.04882611	-16.08879679	-16.08879679	0.039518298	0.056823153	-0.223571734	3.20E-07	-0.256286984	0.000534419	0.397027366	0.69134728	0.710060439
miR-181b-5p_MIR181A1HG	100131234	hsa-miR-181b-5p	hsa-mir-181b-1	MIR181A1HG	ncRNA	intron	intron	NA	NA	NA	-0.107190824	NA	NA	NA	NA	NA	NA	NA	NA	NA	NA	NA	NA	-0.150076299	-0.141778108	NA	NA	NA	-0.136615254	0.011226172	-0.184917574	-0.088312934	-12.16935327	-12.16935327	0.006684873	0.010975404	-0.107190819	0.148660491	-0.1456405	0.02687347	0.3919411	0.6951017	0.712844536
miR-3936_MIR3936HG	553103	hsa-miR-3936	hsa-mir-3936	MIR3936HG	ncRNA	intron	intron	NA	NA	NA	0.006959875	NA	NA	NA	NA	NA	NA	NA	NA	NA	NA	NA	NA	NA	0.039833012	NA	NA	NA	0.029816028	0.015131085	-0.162442632	0.222074687	1.970514895	1.970514895	0.298966156	0.352058422	0.03983302	0.4183231	0.006959893	0.925500254	0.3681646	0.7127505	0.729847963
miR-199a-5p_DNM3OS	100628315	hsa-miR-199a-5p	hsa-mir-199a-2	DNM3OS	ncRNA	mix	mix	NA	NA	NA	0.661472418	NA	NA	NA	NA	NA	NA	NA	NA	NA	NA	NA	NA	0.645793771	0.659522752	NA	NA	NA	0.656305183	0.004511804	0.636892455	0.675717911	145.4640123	145.4640123	4.73E-05	0.000110259	0.661472416	0	0.642985993	0	0.322736712	0.746894647	0.763666233
miR-602_EHMT1	79813	hsa-miR-602	hsa-mir-602	EHMT1	protein_coding	readthrough	readthrough	NA	-0.0712	NA	NA	NA	NA	NA	NA	NA	NA	-0.049310834	NA	NA	NA	NA	NA	NA	NA	NA	NA	NA	-0.062783645	0.010648566	-0.198086506	0.072519216	-5.895971735	-5.895971735	0.106957525	0.138618576	-0.049310883	0.404449279	-0.071227233	0.127984635	0.291191419	0.770904925	0.787037465
miR-3157-5p_ENTPD1-AS1	728558	hsa-miR-3157-5p	hsa-mir-3157	ENTPD1-AS1	protein_coding	intron	intron	NA	NA	NA	-0.103347699	NA	NA	NA	NA	NA	NA	NA	NA	NA	NA	NA	NA	-0.077869462	-0.080730138	NA	NA	NA	-0.084944553	0.006995207	-0.1150425	-0.054846607	-12.14325078	-12.14325078	0.006713353	0.010995732	-0.07534905	0.2540297	-0.103347668	0.16385809	0.2830874	0.7771098	0.79218805
miR-548y_LINC00648	100506433	hsa-miR-548y	hsa-mir-548y	LINC00648	ncRNA	readthrough	readthrough	NA	NA	NA	0.139244527	NA	NA	NA	NA	NA	NA	NA	NA	NA	NA	NA	NA	0.124787319	0.126809512	NA	NA	NA	0.12899773	0.00390961	0.112176037	0.145819423	32.99504061	32.99504061	0.000917286	0.001745143	0.139244528	0.060118078	0.124644496	0.05855249	0.149026389	0.88153281	0.897297927
miR-764_HTR2C	3358	hsa-miR-764	hsa-mir-764	HTR2C	protein_coding	intron	intron	NA	NA	NA	NA	-0.199866805	NA	NA	NA	NA	NA	NA	NA	NA	NA	NA	NA	NA	NA	-0.204512666	NA	NA	-0.200918828	0.001944428	-0.225625128	-0.176212528	-103.3305568	-103.3305568	0.00616081	0.010188458	-0.199866805	5.18E-06	-0.204512664	0.012059549	0.051732094	0.958742164	0.97443586
miR-3915_DMD	1756	hsa-miR-3915	hsa-mir-3915	DMD	protein_coding	intron	intron	NA	NA	NA	NA	NA	NA	NA	NA	NA	NA	NA	NA	NA	NA	NA	NA	NA	NA	-0.152713364	NA	NA	-0.152713364	0.080012631	-0.309535239	0.004108511	-1.908615707	-1.908615707	0.056311684	0.077856033	-0.152713365	0.062088774	-0.152713365	0.062088774	0	1	1
miR-657_AATK	9625	hsa-miR-657	hsa-mir-657	AATK	protein_coding	intron	intron	NA	NA	NA	NA	-0.146655562	NA	NA	NA	NA	NA	NA	NA	NA	NA	NA	NA	NA	NA	NA	NA	NA	-0.146655562	0.043285944	-0.231494453	-0.061816671	-3.388064304	-3.388064304	0.000703878	0.001358047	-0.146655562	0.000873656	-0.146655562	0.000873656	0	1	1
miR-645_PTPN1	5770	hsa-miR-645	hsa-mir-645	PTPN1	protein_coding	readthrough	readthrough	NA	NA	NA	NA	NA	NA	NA	NA	NA	NA	NA	NA	NA	NA	NA	NA	NA	NA	NA	-0.123707735	NA	-0.123707735	0.090266971	-0.300627746	0.053212276	-1.370465123	-1.370465123	0.170541756	0.211397494	-0.123707736	0.178256394	-0.123707736	0.178256394	0	1	1
miR-548d-5p_ATAD2	29028	hsa-miR-548d-5p	hsa-mir-548d-1	ATAD2	protein_coding	intron	intron	NA	-0.101	NA	NA	NA	NA	NA	NA	NA	NA	NA	NA	NA	NA	NA	NA	NA	NA	NA	NA	NA	-0.101	0.046300844	-0.191747987	-0.010252013	-2.181385707	-2.181385707	0.0291549	0.0430082	-0.101271252	0.030238622	-0.101271252	0.030238622	0	1	1
miR-638_DNM2	1785	hsa-miR-638	hsa-mir-638	DNM2	protein_coding	intron	intron	NA	NA	NA	NA	NA	NA	NA	NA	NA	NA	-0.093015307	NA	NA	NA	NA	NA	NA	NA	NA	NA	NA	-0.093015307	0.058517431	-0.207707365	0.021676751	-1.589531616	-1.589531616	0.111940422	0.143983631	-0.093015312	0.115239436	-0.093015312	0.115239436	0	1	1
miR-1272_RBPMS2	348093	hsa-miR-1272	hsa-mir-1272	RBPMS2	protein_coding	intron	intron	NA	NA	NA	NA	NA	NA	NA	NA	NA	NA	NA	NA	NA	NA	NA	NA	NA	NA	-0.078273681	NA	NA	-0.078273681	0.081421268	-0.237856433	0.081309071	-0.961341961	-0.961341961	0.336380256	0.388744018	-0.078273681	0.341048785	-0.078273681	0.341048785	0	1	1
miR-3185_HOXB13	10481	hsa-miR-3185	hsa-mir-3185	HOXB13	protein_coding	readthrough	readthrough	NA	NA	NA	NA	NA	NA	NA	NA	NA	NA	NA	NA	NA	-0.001396074	NA	NA	NA	NA	NA	NA	NA	-0.001396074	0.045083394	-0.089757902	0.086965754	-0.03096648	-0.03096648	0.975296272	0.97959905	-0.001396073	0.975333989	-0.001396073	0.975333989	0	1	1
miR-548w_HS3ST4	9951	hsa-miR-548w	hsa-mir-548w	HS3ST4	protein_coding	intron	intron	NA	NA	NA	NA	NA	NA	NA	NA	NA	NA	NA	NA	NA	NA	NA	NA	NA	NA	0.013638779	NA	NA	0.013638779	0.081907953	-0.146897859	0.174175417	0.166513489	0.166513489	0.867752869	0.893929426	0.013638779	0.868431936	0.013638779	0.868431936	0	1	1
miR-661_PLEC	5339	hsa-miR-661	hsa-mir-661	PLEC	protein_coding	intron	intron	NA	NA	NA	NA	NA	NA	NA	NA	NA	NA	0.029771492	NA	NA	NA	NA	NA	NA	NA	NA	NA	NA	0.029771492	0.058975815	-0.08581898	0.145361964	0.504808492	0.504808492	0.613693351	0.66112391	0.029771493	0.614856521	0.029771493	0.614856521	0	1	1
miR-555_ASH1L	55870	hsa-miR-555	hsa-mir-555	ASH1L	protein_coding	junction	junction	NA	NA	NA	NA	0.039563081	NA	NA	NA	NA	NA	NA	NA	NA	NA	NA	NA	NA	NA	NA	NA	NA	0.039563081	0.044168153	-0.047004909	0.126131071	0.895737718	0.895737718	0.370392861	0.41987631	0.039563081	0.371657937	0.039563081	0.371657937	0	1	1
miR-663b_ANKRD30BL	554226	hsa-miR-663b	hsa-mir-663b	ANKRD30BL	protein_coding	intron	intron	NA	NA	NA	NA	NA	NA	NA	NA	NA	NA	0.164060932	NA	NA	NA	NA	NA	NA	NA	NA	NA	NA	0.164060932	0.057439333	0.051481908	0.276639956	2.856247165	2.856247165	0.004286813	0.007356516	0.164060923	0.005254	0.164060923	0.005254	0	1	1
