# Supplementary material for: Pan-Cancer Analysis Reveals Common and Specific Relationships between Intragenic miRNAs and Their Host Genes
Source: Biomedicines. 2021 Sep 18;9(9):1263. doi: 10.3390/biomedicines9091263 (PMC8471046; doi:10.3390/biomedicines9091263)
Supplement: Supplementary file 1 [file biomedicines-09-01263-s001.zip › Table S3.txt]

miRNA_gene	ID	matmiR	primir	Symbol	type	pos1	pos2	BLCA	BRCA	CESC	ESCA	GBMLGG	HNSC	KICH	KIRC	LUAD	LUSC	OV	PAAD	PCPG	PRAD	SARC	SKCM	STAD	STES	TGCT	THYM	UCEC	TE.random	seTE.random	lower.random	upper.random	zval.random	statistic.random	pval.random	FDR	Putative Function	References
miR-196a-5p_HOXC10	3226	hsa-miR-196a-5p	hsa-mir-196a-2	HOXC10	protein_coding	readthrough	readthrough	0.80020901	0.914	0.791136497	0.765388319	0.824925881	0.848	0.842421489	0.658580663	8.90E-01	8.85E-01	0.691606538	0.777075208	0.951470137	0.64603929	0.896128338	0.896938855	0.687220244	0.701801214	8.35E-01	0.677584587	0.739048235	0.800051657	0.020395926	0.757506501	0.842596813	39.22605227	39.22605227	2.14E-20	7.31E-18	onco-miR (Breast cancer;head and neck cancer; Glioma)	Upregulation of hsa-miR-196a-5p is associated with MIR196A2 methylation and affects the malignant biological behaviors of glioma
miR-196b-5p_HOXA10	3206	hsa-miR-196b-5p	hsa-mir-196b	HOXA10	protein_coding	readthrough	mix	0.7405615	0.625	0.635775712	0.798754016	0.836483305	0.736	0.889355424	0.754764324	8.11E-01	7.72E-01	0.851711612	0.839634638	0.883832695	0.398369959	0.778414476	0.879814712	0.818674513	0.811495561	9.36E-01	0.96312193	0.595007628	0.78245748	0.028067768	0.723909141	0.841005818	27.87743831	27.87743831	1.76E-17	1.72E-15	onco-miR (Pancreatic cancer)	MicroRNA-196b inhibits late apoptosis of pancreatic cancer cells by targeting CADM1
miR-335-3p_MEST	4232	hsa-miR-335-3p	hsa-mir-335	MEST	protein_coding	intron	intron	0.846454182	0.778	0.789964917	0.82243021	0.654716322	0.807	0.883101856	0.830393484	0.718	0.676715093	0.662151633	0.606377948	0.851256136	0.58412054	0.93051356	0.882752146	0.787788816	0.800337043	8.49E-01	0.79834261	0.684961902	0.778485915	0.020827133	0.735041277	0.821930552	37.37844887	37.37844887	5.56E-20	1.27E-17	onco-miR (Ovarian cancer);ts-miR(Gastric cancer;Liver cancer;Breast cancer)	miR-335 directly targets Rb1 (pRb/p105) in a proximal connection to p53-dependent stress response;miR-335 represents an invasion suppressor gene in ovarian cancer by targeting Bcl-w;MicroRNA-335-5p is a potential suppressor of metastasis and invasion in gastric cancer; MiR-335 acts as a potential tumor suppressor miRNA via downregulating ROCK1 expression in hepatocellular carcinoma
miR-675-3p_H19	283120	hsa-miR-675-3p	hsa-mir-675	H19	ncRNA	mix	mix	0.873619408	0.525	0.814435391	0.881065588	0.531713951	0.8	0.799862533	0.82557697	0.832	0.747764986	0.871774736	0.733936632	0.908566343	0.703490133	0.824509305	0.305843151	0.798517417	0.833347794	8.93E-01	0.707352108	0.776307203	0.770277513	0.029469028	0.708806197	0.831748829	26.13854465	26.13854465	6.18E-17	4.22E-15	onco-miR (Gastric cancer)	Long Noncoding RNA H19/miR-675 Axis Promotes Gastric Cancer via FADD/Caspase 8/Caspase 3 Signaling Pathway
miR-205-5p_MIR205HG	642587	hsa-miR-205-5p	hsa-mir-205	MIR205HG	ncRNA	junction	junction	0.909023168	0.85	0.927728036	0.906367539	NA	0.664	0.224183475	0.335133335	8.98E-01	7.30E-01	0.853854563	0.867640692	NA	0.90603676	NA	0.91124678	0.158544258	0.761223722	9.24E-01	0.813606877	0.763181421	0.754811389	0.055993531	0.636675366	0.872947412	13.48033212	13.48033212	1.66E-10	1.22E-09	ts-miR(esophageal squamous cell carcinoma)	Role of Hsa-miR-205-5p in the chemo-resistance of esophageal squamous cell carcinoma
miR-155-5p_MIR155HG	114614	hsa-miR-155-5p	hsa-mir-155	MIR155HG	ncRNA	exon	exon	0.683331595	0.811	0.780892122	0.747909152	0.682332148	0.69	0.786275319	0.759460827	7.71E-01	6.59E-01	0.730210462	0.791509373	0.71438417	0.680002607	0.783632822	0.765794299	0.636320729	0.68168738	8.52E-01	0.882566867	0.600619237	0.744220118	0.015466848	0.711956838	0.776483399	48.1171152	48.1171152	3.76E-22	2.57E-19	onco-miR (B-cell cancers;Glioblastoma)	MiRNA-155promotesproliferation by targeting caudal-type homeobox 1 (CDX1) in glioma cells; miR-155 as a biomarker in B-cell malignancies;Modulation of miR-155 and miR-125b levels following lipopolysaccharide/TNF-alpha stimulation and their possible roles in regulating the response to endotoxin shock;Inositol phosphatase SHIP1 is a primary target of miR-155
miR-452-5p_GABRE	2564	hsa-miR-452-5p	hsa-mir-452	GABRE	protein_coding	intron	intron	0.835087687	0.852	0.750218728	0.872048376	0.637607937	0.547	0.468175662	0.611243518	0.796	0.781596118	0.728795248	0.631106966	0.759082544	0.629951182	0.718551649	0.703100637	0.749425799	0.850901772	5.02E-01	0.843359161	0.7208711	0.723383795	0.024298795	0.672697397	0.774070194	29.77035675	29.77035675	4.88E-18	6.67E-16	onco-miR(bladder cancer, esophageal cancer, head and neck squamous cell carcinoma, and lung squamous cell carcinoma);ts-miR(pheochromocytoma and paraganglioma, thymic carcinoma, and prostate adenocarcinoma);	Role of miR-452-5p in the tumorigenesis of prostate cancer: A study based on the Cancer Genome Atl(TCGA), Gene Expression Omnibus (GEO), and bioinformatics analysis
let-7c-5p_MIR99AHG	388815	hsa-let-7c-5p	hsa-let-7c	MIR99AHG	ncRNA	intron	intron	0.707231103	0.793	0.843710631	0.820673763	0.235295742	0.697	0.773308878	0.651551458	8.09E-01	7.44E-01	0.71083796	0.670225217	0.805179826	0.705741953	0.619879286	0.643596368	0.869046528	0.847421436	7.47E-01	0.834540718	0.568185754	0.722204061	0.03016574	0.65927943	0.785128691	23.94120167	23.94120167	3.40E-16	1.55E-14	ts-miR(Lung cancer)	Hsa-let-7c exerts an anti-tumor function by negatively regulating ANP32E in lung adenocarcinoma
miR-99a-5p_MIR99AHG	388815	hsa-miR-99a-5p	hsa-mir-99a	MIR99AHG	ncRNA	intron	intron	0.706125958	0.791	0.819430775	0.832832653	0.292010121	0.657	0.857193987	0.676617842	0.776	0.701765369	0.649820201	0.637360197	0.771268174	0.582671013	0.648995875	0.616463917	0.866603164	0.830457348	8.31E-01	0.792926034	0.491687343	0.710214799	0.030350742	0.646904261	0.773525338	23.40024494	23.40024494	5.29E-16	2.26E-14	ts-miR (bladder cancer; head and neck squamous cell carcinoma)	MicroRNA-99a acts as a tumor suppressor and is down-regulated in bladder cancer; Circulating microRNAs as novel prognosis biomarkers for head and neck squamous cell carcinoma
miR-125b-2-3p_MIR99AHG	388815	hsa-miR-125b-2-3p	hsa-mir-125b-2	MIR99AHG	ncRNA	intron	intron	0.69253957	0.76	0.849846444	0.837736974	0.224424959	0.692	0.812689256	0.549809192	7.30E-01	7.49E-01	0.727464968	0.698641459	0.397084896	0.687472804	0.677718482	0.629010656	0.849487823	0.841540831	8.80E-01	0.833346692	0.545304781	0.702757955	0.03517099	0.629392556	0.776123355	19.98118219	19.98118219	1.10E-14	3.58E-13	onco-miR (Lung cancer);ts-miR(hepatocellular carcinoma)	Loss of miR-100 and miR-125b results in cancer stem cell properties through IGF2 upregulation in hepatocellular carcinoma
miR-152-3p_COPZ2	51226	hsa-miR-152-3p	hsa-mir-152	COPZ2	protein_coding	intron	intron	0.836170822	0.711	0.697091913	0.83607344	0.567014449	0.694	0.815365426	0.726452445	7.98E-01	8.15E-01	0.64352627	0.568010371	0.728736556	0.309793798	0.534246305	0.651198171	0.62724397	0.743632316	9.08E-01	0.798075715	0.703625508	0.702569378	0.029045923	0.641980643	0.763158112	24.18822657	24.18822657	2.79E-16	1.36E-14	ts-miR (Prostate cancer;Endometrial cancer)	miR-152 is a tumor suppressor microRNA that is silenced by DNA hypermethylation in endometrial cancer
miR-31-5p_MIR31HG	554202	hsa-miR-31-5p	hsa-mir-31	MIR31HG	ncRNA	intron	intron	0.814856697	0.453	0.807150568	0.821779151	0.603037314	0.846	0.888796971	0.739101676	0.655	0.652685526	0.706730586	0.845024131	0.392054332	0.576952875	0.861225846	0.760098497	0.675177024	0.754406234	1.82E-01	0.904365128	0.602857207	0.6993776	0.038421771	0.61923119	0.77952401	18.20263821	18.20263821	6.47E-14	1.52E-12	onco-miR (Lung cancer)	MicroRNA-31 functions as an oncogenic microRNA in mouse and human lung cancer cells by repressing specific tumor suppressors
miR-224-5p_GABRE	2564	hsa-miR-224-5p	hsa-mir-224	GABRE	protein_coding	intron	intron	0.828921946	0.812	0.796502161	0.887793467	0.46622581	0.603	0.117365185	0.456076359	8.26E-01	8.03E-01	0.806728403	0.729579939	0.739418969	0.582691205	0.673215622	0.668230178	0.689180899	0.839151972	5.53E-01	0.813600385	0.714488482	0.699353389	0.035369918	0.625573032	0.773133746	19.77254741	19.77254741	1.34E-14	3.84E-13	onco-miR (Gastric cancer; lung cancer)	Multiple-to-multiple relationships between microRNAs and target genes in gastric cancer
miR-139-3p_PDE2A	5138	hsa-miR-139-3p	hsa-mir-139	PDE2A	protein_coding	intron	intron	0.745348806	0.661	0.532747038	0.514650868	0.702119609	0.539	0.725261865	0.751251161	7.07E-01	4.82E-01	0.612176056	0.767171951	0.904635131	0.654366478	0.743296989	0.709587778	0.71943327	0.620659438	8.26E-01	0.814431862	0.518117483	0.68632683	0.024397534	0.635434466	0.737219193	28.13099227	28.13099227	1.48E-17	1.68E-15	onco-miR ( breast cancer)	Hsa_circ_0003645 Promotes Breast Cancer Progression by Regulating miR-139-3p/HMGB1 Axis
miR-139-5p_PDE2A	5138	hsa-miR-139-5p	hsa-mir-139	PDE2A	protein_coding	intron	intron	0.760038595	0.675	0.613155274	0.589647795	0.773102036	0.57	0.729304502	0.771512662	6.86E-01	2.17E-01	0.681736234	0.805401746	0.905510806	0.544867312	0.690108311	0.551922229	0.677012451	0.615410078	8.61E-01	0.730853859	0.669176942	0.686146603	0.027584996	0.628605309	0.743687897	24.87390591	24.87390591	1.62E-16	9.22E-15	ts-miR (Endometrial; colorectalcancer)	Tumor-suppressor role of miR-139-5p in endometrial cancer;MiR-139-5p inhibits migration and invasion of colorectal cancer by downregulating AMFR and NOTCH1
miR-338-3p_AATK	9625	hsa-miR-338-3p	hsa-mir-338	AATK	protein_coding	intron	intron	0.485046547	0.614	0.732665631	0.838274984	0.855280522	0.193	0.692957173	0.397278898	0.767	0.605188789	0.759964133	0.790897229	0.709440105	0.659112716	0.719782904	0.806040735	0.739309093	0.741838458	9.11E-01	0.435617312	0.757832856	0.685965023	0.036743062	0.609320339	0.762609707	18.66923951	18.66923951	4.00E-14	9.76E-13	ts-miR (Breast cancer)	MicroRNA-338-3p functions as tumor suppressor in breast cancer by targeting SOX4
miR-95-3p_ABLIM2	84448	hsa-miR-95-3p	hsa-mir-95	ABLIM2	protein_coding	intron	intron	0.518747807	0.588	0.827289655	0.752695096	0.60767684	0.804	0.535352242	0.598326145	7.84E-01	7.64E-01	0.627148867	0.740541931	0.753000981	0.480244818	0.735584273	0.560583366	0.717227863	0.734504929	5.99E-01	0.661863789	0.777460901	0.684408424	0.02214534	0.638214055	0.730602793	30.90530272	30.90530272	2.34E-18	4.00E-16	ts-miR (osteosarcoma)	Upregulation of miR?95-3p inhibits growth of osteosarcoma by targeting HDGF
miR-708-3p_TENM4	26011	hsa-miR-708-3p	hsa-mir-708	TENM4	protein_coding	intron	intron	0.712553965	0.593	0.824517784	NA	0.725290869	0.61	0.588825592	0.775962592	0.576	0.645654631	0.667087558	0.691700291	0.681750315	0.293878482	0.845550656	0.617489866	NA	NA	6.16E-01	0.840055397	0.77868626	0.676480578	0.031003103	0.611069748	0.741891407	21.81977018	21.81977018	7.18E-14	1.58E-12	onco-miR (osteoporosis)	Synergistic effects of miR-708-5p and miR-708-3p accelerate the progression of osteoporosis
miR-31-3p_MIR31HG	554202	hsa-miR-31-3p	hsa-mir-31	MIR31HG	ncRNA	intron	intron	0.805292584	0.5	0.830068793	0.852480201	0.373897165	0.887	0.844048558	0.704478523	7.08E-01	6.97E-01	0.40393236	0.795603179	0.192028856	0.411378288	0.860252304	0.744152373	0.725883471	0.79237584	3.51E-01	0.910442352	0.631697578	0.672434411	0.045245559	0.578053829	0.766814993	14.86188761	14.86188761	2.85E-12	3.82E-11	onco-miR (colorectal cancer)	miR-31-3p Expression and Benefit from Anti-EGFR Inhibitors in Metastatic Colorectal Cancer Patients Enrolled in the Prospective Phase II PROSPECT-C Trial
miR-584-5p_SH3TC2	79628	hsa-miR-584-5p	hsa-mir-584	SH3TC2	protein_coding	intron	mix	0.767948695	0.665	0.739300504	0.735931173	0.887527252	0.773	0.646352313	0.342335393	0.576	0.72705741	0.683426837	0.710586809	0.669709614	0.53447795	0.59180534	0.766893349	0.772837663	0.757749001	6.75E-01	0.413360271	0.430735905	0.669008484	0.028955788	0.608607769	0.7294092	23.10448206	23.10448206	6.76E-16	2.72E-14	ts-miR (Non Small Cell Lung Cancer)	Tumor Suppressor miR-584-5p Inhibits Migration and Invasion in Smoking Related Non-Small Cell Lung Cancer Cells by Targeting YKT6
miR-483-3p_IGF2	3481	hsa-miR-483-3p	hsa-mir-483	IGF2	protein_coding	intron	mix	0.864230726	0.661	0.630392008	0.64502485	0.633636273	0.669	0.131108647	0.654012815	0.756	0.721219255	0.893464216	0.58298986	0.926316409	0.042307829	0.896863155	0.259564601	0.742123286	0.712354058	8.69E-01	0.693207559	0.774626642	0.664582431	0.050432401	0.559382286	0.769782575	13.17768779	13.17768779	2.56E-11	2.53E-10	onco-miR ( multiple cancers)	Oncogenic Role of?miR-483-3p?at the?IGF2/483?Locus
miR-210-3p_MIR210HG	100506211	hsa-miR-210-3p	hsa-mir-210	MIR210HG	ncRNA	intron	intron	NA	NA	NA	0.632137967	NA	NA	NA	NA	NA	NA	NA	NA	NA	NA	NA	NA	0.661172235	0.663220271	NA	NA	NA	0.656489943	0.008570796	0.619612785	0.6933671	76.59614855	76.59614855	0.000170402	0.000362569	onco-miR (Lunc cancer)	miR-210-3p Promotes Lung Cancer Development and Progression by Modulating USF1 and PCGF3
miR-199a-5p_DNM3OS	100628315	hsa-miR-199a-5p	hsa-mir-199a-2	DNM3OS	ncRNA	mix	mix	NA	NA	NA	0.661472418	NA	NA	NA	NA	NA	NA	NA	NA	NA	NA	NA	NA	0.645793771	0.659522752	NA	NA	NA	0.656305183	0.004511804	0.636892455	0.675717911	145.4640123	145.4640123	4.73E-05	0.000110259	ts-miR (hepatocellular carcinoma)	miR-199a-5p inhibits the proliferation of hepatocellular carcinoma cells by regulating CDC25A to induce cell cycle arrest
miR-338-5p_AATK	9625	hsa-miR-338-5p	hsa-mir-338	AATK	protein_coding	intron	intron	0.572875498	0.597	0.689781056	0.766895663	0.751887774	0.134	0.569347111	0.381191735	0.795	0.57911057	0.70686946	0.681582209	0.70511074	0.561018513	0.745793975	0.829699924	0.79849948	0.810536127	8.24E-01	0.367044243	0.694752583	0.654094828	0.037740849	0.575368797	0.732820859	17.33121676	17.33121676	1.63E-13	3.01E-12	ts-miR (Pancreatic Cancer)	MiR-338-5p Inhibits EGF-Induced EMT in Pancreatic Cancer Cells by Targeting EGFR/ERK Signaling
miR-592_GRM8	2918	hsa-miR-592	hsa-mir-592	GRM8	protein_coding	intron	intron	0.576518259	0.556	0.727137832	0.730384476	0.769986242	0.554	0.846233601	0.814115529	0.576	0.653309029	-0.014593179	0.578629004	0.881845131	0.619692109	0.731617422	0.557943706	0.568910136	0.638178482	7.39E-01	0.53624251	0.59245362	0.635005691	0.039454924	0.552704161	0.717307221	16.09445979	16.09445979	6.52E-13	9.90E-12	onco-miR (colorectal cancer)	MicroRNA?592 promotes cell proliferation, migration and invasion in colorectal cancer by directly targeting SPARC
miR-483-5p_IGF2	3481	hsa-miR-483-5p	hsa-mir-483	IGF2	protein_coding	intron	mix	0.870599682	0.55	0.592790014	0.566112468	0.577144225	0.617	-0.144210532	0.613457396	0.63	0.608390945	0.909288741	0.691500314	0.919137866	0.090926675	0.905741547	0.399379261	0.716126013	0.675861073	8.64E-01	0.723571355	0.754373583	0.6348323	0.054601429	0.520935714	0.748728886	11.62666082	11.62666082	2.37E-10	1.68E-09	onco-miR ( breast cancer)	Inhibition of miR-483-5p improves the proliferation, invasion and inflammatory response of triple-negative breast cancer cells by targeting SOCS3
miR-10a-5p_HOXB3	3213	hsa-miR-10a-5p	hsa-mir-10a	HOXB3	protein_coding	intron	intron	0.743731384	0.742	0.780815494	0.652526621	0.77136515	0.751	0.596658578	0.581973735	6.73E-01	5.65E-01	0.80618584	0.576832107	0.13928344	0.331132849	0.691815814	0.71590422	0.668044744	0.630424716	4.99E-01	0.141370549	0.879628918	0.624023027	0.042166995	0.536064216	0.711981838	14.79884972	14.79884972	3.09E-12	4.06E-11	onco-miR (Pancreatic cancer)	Hsa-miR-10a-5p promotes pancreatic cancer growth by BDNF/SEMA4C pathway
miR-542-3p_MIR503HG	84848	hsa-miR-542-3p	hsa-mir-542	MIR503HG	ncRNA	readthrough	readthrough	0.603440714	0.718	0.592003249	0.557898775	0.56962873	0.578	0.386667975	0.624125636	0.646	0.621357719	0.422465722	0.475541593	0.782840333	0.52563054	0.820550616	0.676279325	0.609236991	0.576053576	8.10E-01	0.761500404	0.553806231	0.623513291	0.025397007	0.570536063	0.676490519	24.55066025	24.55066025	2.09E-16	1.10E-14	ts-miR(osteosarcoma)	Effect of lncRNA XLOC_005950 knockout by CRISPR/Cas9 gene editing on energy metabolism and proliferation in osteosarcoma MG63 cells mediated by hsa-miR-542-3p
miR-1247-5p_DIO3	1735	hsa-miR-1247-5p	hsa-mir-1247	DIO3	protein_coding	divergent	divergent	0.537451386	0.563	0.818712627	0.409531973	0.578490896	0.71	0.517140536	0.407515064	6.87E-01	5.32E-01	0.457989048	0.783191117	0.685326829	0.523117489	0.87810408	0.618582747	0.654426863	0.556332433	8.96E-01	0.665810625	0.401418162	0.621727113	0.032621805	0.55367922	0.689775006	19.05863617	19.05863617	2.71E-14	7.40E-13	ts-miR (Glioma)	MiR-1247-5p Functions as a Tumor Suppressor in Human Astroglioma Cells by Targeting?CDC14b
miR-27b-3p_C9ORF3	84909	hsa-miR-27b-3p	hsa-mir-27b	C9ORF3	protein_coding	intron	intron	0.680828101	0.625	0.705055526	0.554704784	0.573592983	0.591	0.631321999	0.568501648	6.49E-01	4.11E-01	0.708345379	0.349341159	0.543562004	0.623306973	0.799072095	0.676869113	0.572667579	0.572663449	5.53E-01	0.805599972	0.558171598	0.616691886	0.022786858	0.569159333	0.664224439	27.06348924	27.06348924	3.14E-17	2.68E-15	ts-miR (cutaneous squamous cell carcinoma )	MicroRNA-27b-3p inhibits the proliferation and invasion of cutaneous squamous cell carcinoma by targeting EGFR and MMP-13
miR-708-5p_TENM4	26011	hsa-miR-708-5p	hsa-mir-708	TENM4	protein_coding	intron	intron	0.658165572	0.388	0.765485275	NA	0.562826979	0.517	0.673621518	0.713284571	0.399	0.538026633	0.694041408	0.629590523	0.660746124	0.20841196	0.813248345	0.604620982	NA	NA	6.10E-01	0.813275871	0.729497627	0.614569298	0.037301823	0.53586933	0.693269265	16.47558334	16.47558334	6.92E-12	8.01E-11	onco-miR (colon cancer; osteoporosis)	MicroRNA-708 targeting ZNF549 regulates colon adenocarcinoma development through PI3K/AKt pathway; Synergistic effects of miR-708-5p and miR-708-3p accelerate the progression of osteoporosis
miR-23b-3p_C9ORF3	84909	hsa-miR-23b-3p	hsa-mir-23b	C9ORF3	protein_coding	intron	intron	0.688515906	0.634	0.643420807	0.618753465	0.626285215	0.528	0.662664341	0.472114595	6.38E-01	5.17E-01	0.740258184	0.347223694	0.550696202	0.437652504	0.771636592	0.697769612	0.65998847	0.570668299	5.68E-01	0.771086019	0.586834541	0.61140445	0.023334702	0.562729114	0.660079785	26.2015107	26.2015107	5.90E-17	4.22E-15	ts-miR (Gastric cancer)	miR-23b as a potential tumor suppressor and its regulation by DNA methylation in cervical cancer
miR-455-5p_COL27A1	85301	hsa-miR-455-5p	hsa-mir-455	COL27A1	protein_coding	intron	intron	0.657595629	0.687	0.539117044	0.69360398	0.638979982	0.462	0.81667515	0.536085867	0.684	0.483899553	0.358869418	0.43631461	0.73347892	0.482463382	0.713481119	0.733301777	0.735083728	0.72767994	6.43E-01	0.288242985	0.548497038	0.607639468	0.030159292	0.544728287	0.670550649	20.14767014	20.14767014	9.38E-15	3.20E-13	onco-miR (tongue squamous cell carcinoma)	Circular RNA circCLK3 promotes the progression of tongue squamous cell carcinoma via miR-455-5p/PARVA axis
miR-532-5p_CLCN5	1184	hsa-miR-532-5p	hsa-mir-532	CLCN5	protein_coding	intron	intron	0.558137946	0.688	0.575571402	0.711191663	0.315751177	0.476	0.872256539	0.467224349	0.615	0.491997046	0.703512788	0.69362878	0.457738003	0.401272906	0.801576564	0.757538242	0.675338278	0.66403162	8.11E-01	0.39250709	0.473049347	0.606672685	0.034127462	0.535484047	0.677861322	17.77667177	17.77667177	1.01E-13	1.97E-12	onco-miR (Gastric cancer)	Hsa_circ_0000673 is down-regulated in gastric cancer and inhibits the proliferation and invasion of tumor cells by targeting miR-532-5p
miR-511-5p_MRC1	4360	hsa-miR-511-5p	hsa-mir-511	MRC1	protein_coding	intron	intron	0.750943743	0.55	0.673142562	NA	0.479933952	0.592	0.607622775	0.541273257	0.625	0.5803772	NA	0.627859043	0.650203638	0.340671969	0.835971316	0.460381865	NA	NA	7.86E-01	0.672018719	0.474194178	0.606435548	0.031089449	0.54052886	0.672342236	19.50615279	19.50615279	1.41E-12	1.93E-11	ts-miR (Colorectal cancer)	MiR-511-5p functions as a tumor suppressor and a predictive of prognosis in colorectal cancer by directly targeting GPR116
miR-335-5p_MEST	4232	hsa-miR-335-5p	hsa-mir-335	MEST	protein_coding	intron	intron	0.76671114	0.581	0.707129603	0.641105394	0.47809376	0.467	0.839796103	0.760774183	0.423	0.444071217	-0.044683058	0.264459118	0.780303992	0.585072462	0.903045419	0.62799826	0.583221852	0.605861537	8.53E-01	0.799236938	0.497152314	0.603953033	0.048098513	0.503621294	0.704284772	12.55658438	12.55658438	6.08E-11	5.39E-10	onco-miR (Ovarian cancer);ts-miR(Gastric cancer;Liver cancer;Breast cancer)	miR-335 directly targets Rb1 (pRb/p105) in a proximal connection to p53-dependent stress response;miR-335 represents an invasion suppressor gene in ovarian cancer by targeting Bcl-w;MicroRNA-335-5p is a potential suppressor of metastasis and invasion in gastric cancer; MiR-335 acts as a potential tumor suppressor miRNA via downregulating ROCK1 expression in hepatocellular carcinoma
miR-874-3p_KLHL3	26249	hsa-miR-874-3p	hsa-mir-874	KLHL3	protein_coding	intron	intron	0.612606987	0.357	0.649424775	0.668417187	0.710493082	0.582	0.873463208	0.69662129	0.593	0.527240145	0.5853117	0.667617735	0.665979218	0.4431663	0.538596133	0.729691312	0.283784357	0.420194678	5.14E-01	0.700700199	0.678190388	0.598163781	0.030261024	0.535040392	0.661287171	19.76680585	19.76680585	1.35E-14	3.84E-13	ts-miRNA(endometrial cancer)	Analysis of microRNA regulating cell cycle-related tumor suppressor genes in endometrial cancer patients
miR-1270_ZNF826P	664701	hsa-miR-1270	hsa-mir-1270	ZNF826P	ncRNA	intron	intron	0.655949874	0.559	0.386400155	0.608460132	0.590463604	0.306	0.627340787	0.716238696	8.01E-01	6.76E-01	0.873662846	0.349635983	0.745798917	0.02240477	0.578628157	0.591732705	0.527882514	0.561565625	8.16E-01	0.679880546	0.766867024	0.594558062	0.043163986	0.504519565	0.684596559	13.77440127	13.77440127	1.15E-11	1.21E-10	ts-miR(cervical cancer)	Circ_0001247 functions as a miR-1270 sponge to accelerate cervical cancer progression by up-regulating ZEB2 expression level
miR-766-3p_43349	23157	hsa-miR-766-3p	hsa-mir-766	43349	protein_coding	intron	intron	0.527228439	0.532	0.572446479	0.439897715	0.726522244	0.535	0.724045296	0.483224747	6.70E-01	6.42E-01	0.704528897	0.555430711	0.761039254	0.292623983	0.752834678	0.593398805	0.36573569	0.439380734	7.75E-01	0.948259864	0.346068121	0.59453705	0.036417103	0.518572304	0.670501797	16.3257644	16.3257644	5.00E-13	7.94E-12	ts-miR (Osteosarcoma;colorectal cancer)	miR-766-3p Targeting BCL9L Suppressed Tumorigenesis, Epithelial-Mesenchymal Transition, and Metastasis Through the β-Catenin Signaling Pathway in Osteosarcoma Cells;MicroRNA-766-3p-mediated downregulation of HNF4G inhibits proliferation in colorectal cancer cells through the PI3K/AKT pathway
miR-99a-3p_MIR99AHG	388815	hsa-miR-99a-3p	hsa-mir-99a	MIR99AHG	ncRNA	intron	intron	0.488461766	0.599	0.828369797	0.714129922	0.162098838	0.577	0.621178445	0.4692095	5.66E-01	5.38E-01	0.58653973	0.498367743	0.572295192	0.574443879	0.540911165	0.450236968	0.595162189	0.646663107	8.37E-01	0.834049953	0.63675946	0.593158426	0.033115517	0.524080666	0.662236185	17.91179696	17.91179696	8.77E-14	1.82E-12	ts-miR(pituitary adenomas)	Up-regulation of the expressions of MiR-149-5p and MiR-99a-3p in exosome inhibits the progress of pituitary adenomas
miR-145-3p_CARMN	728264	hsa-miR-145-3p	hsa-mir-145	CARMN	ncRNA	intron	intron	0.33197979	0.518	0.623488019	0.665577199	0.421690166	0.333	0.666317773	0.313587241	5.90E-01	2.72E-01	NA	0.63011164	0.762583757	0.544914419	0.890731208	0.422370517	0.62534712	0.658687167	8.26E-01	0.748805126	0.597810091	0.584718168	0.038576876	0.503975838	0.665460498	15.15721919	15.15721919	4.58E-12	5.59E-11	onco-miR(cervical cancer)	Kr��ppel-like factor 5-induced overexpression of long non-coding RNA DANCR promotes the progression of cervical cancer via repressing microRNA-145-3p to target ZEB1
miR-27b-5p_C9ORF3	84909	hsa-miR-27b-5p	hsa-mir-27b	C9ORF3	protein_coding	intron	intron	0.608108951	0.59	0.747346983	0.540004813	0.69167506	0.582	0.554431163	0.482769428	0.738	0.561370543	0.549450538	0.356534517	0.432503505	0.520470362	0.729673071	0.697450662	0.487860031	0.53444443	4.17E-01	0.784291726	0.522284349	0.584164483	0.025698853	0.530557614	0.637771351	22.73114971	22.73114971	9.26E-16	3.51E-14	ts-miR (cutaneous squamous cell cancer)	MicroRNA-27b-3p inhibits the proliferation and invasion of cutaneous squamous cell carcinoma by targeting EGFR and MMP-13
miR-125b-5p_MIR100HG	399959	hsa-miR-125b-5p	hsa-mir-125b-1	MIR100HG	ncRNA	intron	intron	0.780051865	0.644	0.390937446	NA	0.170222317	0.352	0.876728307	0.477077512	6.07E-01	2.64E-01	0.70607068	0.623395003	0.657009246	0.226452051	0.370973312	0.857579392	NA	NA	9.34E-01	0.827763244	0.624191613	0.582198787	0.055911226	0.46423641	0.700161164	10.4129139	10.4129139	8.53E-09	4.10E-08	onco-miR (Lung cancer)	Circular RNA circCRIM1 suppresses lung adenocarcinoma cell migration, invasion, EMT, and glycolysis through regulating miR-125b-5p/BTG2 axis
miR-424-3p_MIR503HG	84848	hsa-miR-424-3p	hsa-mir-424	MIR503HG	ncRNA	junction	junction	0.54389412	0.629	0.657886459	0.465370525	0.415603814	0.611	0.565288026	0.50412971	0.678	0.562175415	0.725068356	0.399640862	0.644918588	0.188975412	0.820385526	0.647792417	0.440638497	0.451266342	8.51E-01	0.677133109	0.525372287	0.574825467	0.033860449	0.504193807	0.645457126	16.97630949	16.97630949	2.41E-13	4.33E-12	onco-miR (Gastric cancer)	miR-424-3p Contributes to the Malignant Progression and Chemoresistance of Gastric Cancer
miR-598-3p_XKR6	286046	hsa-miR-598-3p	hsa-mir-598	XKR6	protein_coding	intron	intron	0.677679559	0.496	0.765468682	0.775184776	0.173670493	0.733	0.656623941	0.642018642	0.334	0.48223555	0.690683495	0.456124856	0.250761005	0.483341013	0.805354891	0.831882112	0.745430162	0.758973209	2.57E-01	0.361754328	0.433409805	0.570126089	0.044788017	0.476699923	0.663552255	12.72943366	12.72943366	4.76E-11	4.39E-10	ts-miR (gastric cancer)	MicroRNA-598 inhibits the growth and maintenance of gastric cancer stem-like cells by down-regulating RRS1
miR-944_TP63	8626	hsa-miR-944	hsa-mir-944	TP63	protein_coding	intron	intron	0.910680499	0.525	0.941624479	0.938424136	0.088283504	0.61	0.381383903	0.02489135	0.823	0.867240002	-0.095536164	0.584216021	-0.136529376	0.570255734	0.65451048	0.823242526	0.471927463	0.917223097	0.650129804	0.632416912	0.516715946	0.561286907	0.073234903	0.408521576	0.714052238	7.664199476	7.664199476	2.25E-07	7.96E-07	onco-miR(oral caner)	MiR-944/CISH mediated inflammation via STAT3 is involved in oral cancer malignance by cigarette smoking
miR-145-5p_CARMN	728264	hsa-miR-145-5p	hsa-mir-145	CARMN	ncRNA	intron	intron	0.312627765	0.368	0.521320685	0.670614273	0.472284544	0.285	0.718206229	0.232579803	5.42E-01	2.23E-01	NA	0.552484056	0.737656356	0.627828991	0.866396366	0.498125492	0.581332828	0.633358215	8.17E-01	0.729217083	0.577782374	0.559877968	0.041371119	0.47328722	0.646468715	13.5330632	13.5330632	3.32E-11	3.16E-10	onco(non-small cell lung cancer)	LINC00852 is associated with poor prognosis in non-small cell lung cancer patients and its inhibition suppresses cancer cell proliferation and chemoresistance via the hsa-miR-145-5p/KLF4 axis
miR-625-3p_FUT8	2530	hsa-miR-625-3p	hsa-mir-625	FUT8	protein_coding	intron	intron	0.506496217	0.525	0.589365831	0.649664628	0.715437215	0.519	0.822813926	0.694372432	0.638	0.683018885	0.637724505	0.502636441	0.369463387	0.324755635	0.567228154	0.383637202	0.596702895	0.62446724	5.03E-01	0.268710384	0.437416909	0.558876569	0.029921986	0.496460399	0.621292739	18.67778977	18.67778977	3.97E-14	9.76E-13	ts-miR (gastric cancer)	MicroRNA-625-3p inhibits gastric cancer metastasis through modulating EZH2
miR-224-3p_GABRE	2564	hsa-miR-224-3p	hsa-mir-224	GABRE	protein_coding	intron	intron	0.829699076	0.676	0.729527869	0.745490313	-0.039378146	0.543	0.315025466	0.405949168	8.18E-01	6.53E-01	0.590004112	0.623067063	0.447858076	0.443363828	0.515094889	0.363339083	0.510936659	0.662686321	3.65E-01	0.768683652	0.631740915	0.557640379	0.044663965	0.464472981	0.650807777	12.48524134	12.48524134	6.73E-11	5.75E-10	onco-miR (Gastric cancer; lung cancer)	Multiple-to-multiple relationships between microRNAs and target genes in gastric cancer
miR-204-5p_TRPM3	80036	hsa-miR-204-5p	hsa-mir-204	TRPM3	protein_coding	intron	intron	0.494815992	0.334	0.311039419	0.199568534	0.784356466	0.449	0.911084545	0.707726721	0.474	0.554577752	0.396712528	0.752790725	0.848128939	0.46141461	0.7670686	0.728580731	0.238425688	0.231006538	8.75E-01	0.862865927	0.208728121	0.557596763	0.054011705	0.444930321	0.670263206	10.32362823	10.32362823	1.85E-09	1.05E-08	onco-miR( retinoblastoma)	Circ-E2F3 acts as a ceRNA for miR-204-5p to promote proliferation, metastasis and apoptosis inhibition in retinoblastoma by regulating ROCK1 expression
miR-25-3p_MCM7	4176	hsa-miR-25-3p	hsa-mir-25	MCM7	protein_coding	intron	intron	0.512029904	0.663	0.542544143	0.701232217	0.321958928	0.671	0.565862273	0.359194323	6.30E-01	6.17E-01	0.560940569	0.33492226	0.28679528	0.501923755	0.27668818	0.442362371	0.674176281	0.682625982	6.30E-01	0.859321453	0.603086851	0.550041382	0.034579193	0.477910449	0.622172315	15.90671537	15.90671537	8.11E-13	1.20E-11	onco-miR(glioblastoma)	Exosomal transfer of miR?25?3p promotes the proliferation and temozolomide resistance of glioblastoma cells by targeting FBXW7
miR-1976_RPS6KA1	6195	hsa-miR-1976	hsa-mir-1976	RPS6KA1	protein_coding	intron	intron	0.401958637	0.475	0.449241951	0.507762165	0.586830455	0.511	0.766673214	0.427842458	5.68E-01	3.27E-01	0.60951282	0.555755379	0.495777482	0.426273292	0.731486758	0.638317908	0.562408788	0.535137809	5.33E-01	0.624031683	0.589222113	0.548436143	0.02202008	0.50250306	0.594369225	24.90618295	24.90618295	1.58E-16	9.22E-15	ts-miR (Breast cancer)	MiR-1976 knockdown promotes epithelial�Cmesenchymal transition and cancer stem cell properties inducing triple-negative breast cancer metastasis
miR-424-5p_MIR503HG	84848	hsa-miR-424-5p	hsa-mir-424	MIR503HG	ncRNA	junction	junction	0.587072824	0.511	0.607640424	0.53688334	0.434740567	0.523	0.592082418	0.482643273	0.525	0.54035747	0.419434196	0.419562162	0.768278506	0.480147806	0.826741795	0.632643206	0.243181191	0.344982771	8.77E-01	0.603893569	0.488171196	0.548320454	0.033519753	0.478399474	0.618241433	16.35812927	16.35812927	4.82E-13	7.84E-12	ts-miR (Colon cancer)	miR-424-5p reduces 5-fluorouracil resistance possibly by inhibiting Src/focal adhesion kinase signalling-mediated epithelial-mesenchymal transition in colon cancer cells
miR-577_UGT8	7368	hsa-miR-577	hsa-mir-577	UGT8	protein_coding	intron	intron	0.663842488	0.728	0.743321832	0.726553645	0.589767109	0.599	0.609642414	0.55721864	0.438	0.59330494	-0.089577989	0.379216157	0.450054864	-0.016383368	0.592560594	0.700282983	0.651169734	0.685910164	5.61E-01	0.708634034	0.543286	0.545563309	0.048460954	0.444475529	0.646651088	11.25779125	11.25779125	4.17E-10	2.71E-09	ts-miR (gastric cancer, breast cancer and glioma)	miR-577 regulates TGF-�� induced Cancer progression through a SDPR-modulated positive-feedback loop with ERK-NF-��B in gastric Cancer.; MiR-577 suppresses epithelial-mesenchymal transition and metastasis of breast cancer by targeting Rab25;Long non-coding RNA ZEB1-AS1 promotes glioma cell proliferation, migration and invasion through regulating miR-577
miR-452-3p_GABRE	2564	hsa-miR-452-3p	hsa-mir-452	GABRE	protein_coding	intron	intron	0.771381999	0.736	0.68845762	0.827012906	0.087172937	0.521	0.093743554	0.419936708	0.74	0.675344082	-0.079791604	0.608301738	0.518473374	0.39015017	0.581370053	0.338020928	0.582192716	0.749499972	5.73E-01	0.784713971	0.717068515	0.54536894	0.05428715	0.432127929	0.658609952	10.04600418	10.04600418	2.93E-09	1.59E-08	onco-miR (Human Hepatocellular Carcinoma)	Mir-452-3p: A Potential Tumor Promoter That Targets the CPEB3/EGFR Axis in Human Hepatocellular Carcinoma
miR-1266-5p_MYO5C	55930	hsa-miR-1266-5p	hsa-mir-1266	MYO5C	protein_coding	intron	intron	0.617540318	0.272	0.587599555	0.811928648	0.674239338	0.761	0.55645735	0.319148689	0.61	0.745660728	0.53939706	0.538326009	0.26753867	0.138868556	0.368432988	0.753379037	0.394709098	0.68243683	5.34E-01	0.736349506	0.420136098	0.542244197	0.041760815	0.455132663	0.62935573	12.9845214	12.9845214	3.33E-11	3.16E-10	onco-miR (hepatocellular carcinoma)	Upregulation of miR-1266-5p serves as a prognostic biomarker of hepatocellular carcinoma and facilitates tumor cell proliferation, migration and invasion
miR-100-5p_MIR100HG	399959	hsa-miR-100-5p	hsa-mir-100	MIR100HG	ncRNA	intron	intron	0.745288047	0.718	0.663114132	NA	-0.087144888	0.499	0.602989769	0.710492034	8.14E-01	4.79E-01	0.523962714	0.515913236	0.202422923	0.580738494	0.648049008	0.787201242	NA	NA	8.44E-01	-0.157037788	0.564582147	0.540731178	0.066229979	0.400998137	0.680464219	8.164447389	8.164447389	2.76E-07	9.67E-07	ts-miR (hepatocellular carcinoma)	Loss of miR-100 and miR-125b results in cancer stem cell properties through IGF2 upregulation in hepatocellular carcinoma
miR-500a-3p_CLCN5	1184	hsa-miR-500a-3p	hsa-mir-500a	CLCN5	protein_coding	intron	intron	0.393541654	0.643	0.505966827	0.593057422	0.304145233	0.433	0.737205988	0.4137996	0.647	0.576676944	0.679756455	0.486973458	0.532588257	0.342445024	0.705324779	0.543576137	0.565242184	0.575341291	7.25E-01	0.278823045	0.460611935	0.536759423	0.029562499	0.475093131	0.598425716	18.15676752	18.15676752	6.78E-14	1.54E-12	onco-miR (Gastric cancer)	lncRNA NEAT1 regulates gastric carcinoma cell proliferation, invasion and apoptosis via the miR?500a?3p/XBP?1 axis
miR-342-3p_EVL	51466	hsa-miR-342-3p	hsa-mir-342	EVL	protein_coding	intron	intron	0.496467398	0.631	0.535036336	0.618672039	0.339167579	0.466	0.530384343	0.41434455	0.558	0.30895884	0.590742095	0.598787202	0.57224752	0.542204299	0.456126405	0.592134702	0.469770582	0.487552506	7.17E-01	0.755380443	0.3889866	0.535462336	0.024360448	0.484647332	0.586277339	21.98080851	21.98080851	1.77E-15	6.36E-14	ts-miR (Colorectal cancer)	Epigenetic silencing of the intronic microRNA miR-342 and its host gene EVL in colorectal cancer
miR-218-5p_SLIT2	9353	hsa-miR-218-5p	hsa-mir-218-1	SLIT2	protein_coding	intron	intron	0.631830953	0.395	0.628177916	0.720496548	0.660171967	0.642	0.844710238	0.702363985	4.69E-01	5.52E-01	0.540562616	0.359551108	-0.084323463	0.272583171	0.693250279	0.415798038	0.657648438	0.688266545	6.19E-01	0.042491922	0.651262556	0.535153588	0.049289929	0.432336598	0.637970579	10.85726023	10.85726023	7.80E-10	4.93E-09	ts-miR (Breast cancer;Gastric cancer)	Tumor-suppressing roles of miR-214 and miR-218 in breast cancer
miR-1287-5p_PYROXD2	84795	hsa-miR-1287-5p	hsa-mir-1287	PYROXD2	protein_coding	junction	junction	0.561812502	0.422	0.649169481	0.617539517	0.693517936	0.54	0.668997945	0.280123479	4.37E-01	5.32E-01	0.458213122	0.485716846	0.740878076	0.360399907	0.647882432	0.515265867	0.505689248	0.567347801	6.07E-01	0.467724524	0.326100036	0.533951546	0.027009186	0.477611372	0.59029172	19.76925742	19.76925742	1.35E-14	3.84E-13	onco-miR (Breast cancer)	Hsa_circ_0001982 promotes the progression of breast cancer through miR-1287-5p/MUC19 axis under hypoxia
miR-151a-3p_PTK2	5747	hsa-miR-151a-3p	hsa-mir-151a	PTK2	protein_coding	intron	intron	0.550410685	0.633	0.466057863	0.502294875	0.296476373	0.531	0.6772295	0.298390757	5.50E-01	6.60E-01	0.602773685	0.690712769	0.562191417	0.639289337	0.216803436	0.477563736	0.596879968	0.505595626	7.35E-01	0.61117134	0.342447973	0.533905067	0.030773062	0.469713584	0.598096551	17.3497541	17.3497541	1.60E-13	3.01E-12	ts-miR (Prostate cancer)	Over-expression of miR-151a-3p inhibits proliferation and migration of PC-3 prostate cancer cells
miR-106b-5p_MCM7	4176	hsa-miR-106b-5p	hsa-mir-106b	MCM7	protein_coding	intron	intron	0.489678516	0.628	0.409052666	0.641914698	0.354589595	0.677	0.465942426	0.276614648	6.27E-01	5.61E-01	0.567987541	0.469672558	0.384661144	0.496998089	0.511600513	0.5261141	0.693460159	0.657221987	3.28E-01	0.814168256	0.473382874	0.533213622	0.030000223	0.470634254	0.595792991	17.77365527	17.77365527	1.01E-13	1.97E-12	onco-miR (Breast cancer)	Identification of active miRNA promoters from nuclear run-on RNA sequencing
miR-149-5p_GPC1	2817	hsa-miR-149-5p	hsa-mir-149	GPC1	protein_coding	intron	intron	0.397677604	0.373	0.615909785	0.849791487	0.159027889	0.457	0.429432301	0.459240325	5.09E-01	6.05E-01	0.64591714	0.396835095	0.584176535	0.576520508	0.4974714	0.680805262	0.5557309	0.778773694	4.09E-01	0.505246158	0.552360773	0.531711628	0.033775294	0.4612576	0.602165656	15.74262041	15.74262041	9.84E-13	1.40E-11	ts-miR (Breast cancer)	miR149 functions as a tumor suppressor by controlling breast epithe lial cell migration and invasion
miR-660-5p_CLCN5	1184	hsa-miR-660-5p	hsa-mir-660	CLCN5	protein_coding	intron	intron	0.560068562	0.616	0.498256976	0.74687329	0.224208964	0.305	0.862483179	0.373885692	0.601	0.347215855	0.541382221	0.474332639	0.416640745	0.275482326	0.770437021	0.671916178	0.582619733	0.645332344	7.54E-01	0.275652582	0.49088524	0.531229056	0.040080038	0.447623561	0.614834551	13.25420523	13.25420523	2.30E-11	2.31E-10	onco-miR ( hepatocellular carcinoma)	Circ_0008305-mediated miR-660/BAG5 axis contributes to hepatocellular carcinoma tumorigenesis;MiR-660-5p promotes the progression of hepatocellular carcinoma by interaction with YWHAH via PI3K/Akt signaling pathway
miR-450b-5p_MIR503HG	84848	hsa-miR-450b-5p	hsa-mir-450b	MIR503HG	ncRNA	readthrough	readthrough	0.497910545	0.574	0.539399654	0.490183818	0.519784841	0.569	0.486824371	0.542385327	0.581	0.326564584	-0.162587493	0.505528111	0.7491469	0.411410703	0.786072187	0.64082541	0.428567945	0.450168018	8.15E-01	0.721234673	0.52534227	0.528007111	0.043991078	0.436243331	0.619770891	12.00259553	12.00259553	1.35E-10	1.01E-09	onco-miR (cervical cancer)	LINC00441 promotes cervical cancer progression by modulating miR-450b-5p/RAB10 axis
miR-767-5p_GABRA3	2556	hsa-miR-767-5p	hsa-mir-767	GABRA3	protein_coding	intron	intron	0.546878614	0.287	0.437300823	0.589370908	0.784657544	0.527	0.651481092	0.103095471	0.362	0.643279409	0.269668924	0.331809278	0.813828449	0.293928297	0.880530726	0.907321196	0.602573387	0.609081185	9.28E-01	0.186196276	0.158435833	0.525968558	0.055970716	0.40921569	0.642721426	9.397209717	9.397209717	8.91E-09	4.26E-08	onco-miR (Thyroid Cancer)	LINC-PINT Suppresses the Aggressiveness of Thyroid Cancer by Downregulating miR-767-5p to Induce TET2 Expression
miR-93-5p_MCM7	4176	hsa-miR-93-5p	hsa-mir-93	MCM7	protein_coding	intron	intron	0.394361076	0.686	0.364875712	0.688069516	0.416284363	0.495	0.631798633	0.197968513	0.584	0.603434987	0.535966169	0.493247932	0.334921949	0.558297722	0.500242605	0.413859953	0.530845322	0.565058149	3.89E-01	0.870510339	0.523882179	0.520017252	0.032140025	0.452974334	0.587060169	16.17974012	16.17974012	5.91E-13	9.17E-12	onco-miR ( hepatocellular carcinoma )	miR-93-5p knockdown repressed hepatocellular carcinoma progression via increasing ERBB4 and TETs-dependent DNA demethylation
miR-106b-3p_MCM7	4176	hsa-miR-106b-3p	hsa-mir-106b	MCM7	protein_coding	intron	intron	0.566069695	0.679	0.41580732	0.701326356	0.187855018	0.597	0.670464645	0.212361664	5.57E-01	5.55E-01	0.459290649	0.491952064	0.465457932	0.218566699	0.388656697	0.382934566	0.726701072	0.715001896	5.63E-01	0.805203769	0.436838535	0.516816724	0.038743045	0.436000148	0.5976333	13.33959995	13.33959995	2.05E-11	2.09E-10	onco-miR (Breast cancer)	Identification of active miRNA promoters from nuclear run-on RNA sequencing
miR-502-3p_CLCN5	1184	hsa-miR-502-3p	hsa-mir-502	CLCN5	protein_coding	intron	intron	0.604027061	0.538	0.540221455	0.660313168	0.271101017	0.356	0.852530946	0.395758275	0.52	0.465190587	0.647456433	0.51587629	0.422042837	0.336544571	0.761439846	0.595835556	0.535847981	0.559915948	6.81E-01	0.128518905	0.319985005	0.515899331	0.037312033	0.438067794	0.593730869	13.82662076	13.82662076	1.07E-11	1.14E-10	onco-miR (Gastric cancer)	Circ_0032627 accelerates proliferation of gastric cancer cells through regulating miR-502-5p expression
miR-532-3p_CLCN5	1184	hsa-miR-532-3p	hsa-mir-532	CLCN5	protein_coding	intron	intron	0.4862881	0.477	0.487343726	0.612854342	0.232962372	0.413	0.821844748	0.428390428	0.508	0.516391208	0.585601867	0.556439088	0.554676006	0.361828101	0.722855689	0.622870994	0.424644406	0.468300256	6.78E-01	0.426502974	0.334084786	0.513486872	0.030353892	0.450169763	0.576803982	16.91667317	16.91667317	2.57E-13	4.50E-12	onco-miR (non-small cell lung cancer)	Circ-PGC increases the expression of FOXR2 by targeting miR-532-3p to promote the development of non-small cell lung cancer
miR-615-3p_HOXC6	3223	hsa-miR-615-3p	hsa-mir-615	HOXC6	protein_coding	readthrough	mix	0.612773868	0.383	0.483205837	0.503349084	0.051655677	0.171	0.706267867	0.399107491	0.674	0.688367847	0.691256065	0.469362397	0.718978984	0.410337802	0.423075261	0.270076177	0.560545618	0.532737363	6.16E-01	0.610911136	0.768978838	0.513356328	0.040987266	0.427858389	0.598854266	12.52477605	12.52477605	6.36E-11	5.50E-10	onco-miR (cervical cancer)	Upregulation of LINC01503 promotes cervical cancer progression by targeting the miR-615-3p/CCND1 axis
miR-24-1-5p_C9ORF3	84909	hsa-miR-24-1-5p	hsa-mir-24-1	C9ORF3	protein_coding	intron	intron	0.448387481	0.455	0.627380657	0.410760914	0.641753719	0.491	0.52754861	0.381189032	5.78E-01	3.17E-01	0.527934181	0.296160383	0.541124822	0.519652992	0.745075306	0.583767391	0.386025467	0.388089945	4.52E-01	0.749121358	0.496040378	0.512117698	0.027251977	0.455271069	0.568964327	18.79194634	18.79194634	3.54E-14	9.30E-13	onco-miR (colorectal cancer)	Up-regulation of miR-24-1-5p is involved in the chemoprevention of colorectal cancer by black raspberry anthocyanins
miR-342-5p_EVL	51466	hsa-miR-342-5p	hsa-mir-342	EVL	protein_coding	intron	intron	0.427995156	0.696	0.570097064	0.53041922	0.187693444	0.477	0.552262043	0.349136337	0.418	0.371718992	0.683634562	0.586610324	0.660250525	0.272560354	0.324335493	0.627467804	0.419674998	0.470457475	7.14E-01	0.797662271	0.462443336	0.510145999	0.035406384	0.436289576	0.584002422	14.40830552	14.40830552	5.04E-12	6.04E-11	ts-miR( Colorectal cancer)	Epigenetic silencing of the intronic microRNA miR-342 and its host gene EVL in colorectal cancer
miR-199a-3p_DNM3OS	100628315	hsa-miR-199a-3p	hsa-mir-199a-2	DNM3OS	ncRNA	mix	mix	NA	NA	NA	0.555111377	NA	NA	NA	NA	NA	NA	NA	NA	NA	NA	NA	NA	0.44021081	0.517737876	NA	NA	NA	0.508726823	0.029290203	0.382701249	0.634752396	17.36849744	17.36849744	0.003298546	0.00576191	onco-miR ( breast cancer)	The HIF-1/SNHG1/miR-199a-3p/TFAM axis explains tumor angiogenesis and metastasis under hypoxic conditions in breast cancer
miR-378a-5p_PPARGC1B	133522	hsa-miR-378a-5p	hsa-mir-378a	PPARGC1B	protein_coding	intron	intron	0.55002879	0.517	0.632753898	0.664385919	0.499446555	0.461	0.71703064	0.170276312	0.614	0.58054769	0.725097056	0.56018179	-0.024124489	0.370352692	0.549581234	0.372139486	0.594502057	0.606068199	7.39E-01	0.043843773	0.568619077	0.506814252	0.044811304	0.413339511	0.600288993	11.30996448	11.30996448	3.84E-10	2.61E-09	ts-miR (Colorectal cancer)	miR-378a-5p inhibits the proliferation of colorectal cancer cells by downregulating CDK1
miR-455-3p_COL27A1	85301	hsa-miR-455-3p	hsa-mir-455	COL27A1	protein_coding	intron	intron	0.602352308	0.492	0.460731242	0.54322607	0.604744302	0.363	0.814734549	0.388136663	0.433	0.368705215	0.489932313	0.226637877	0.77965256	0.332173532	0.628576344	0.571570825	0.448271798	0.460762054	6.14E-01	0.303032769	0.57439218	0.506613453	0.032551004	0.438713249	0.574513658	15.56368128	15.56368128	1.22E-12	1.70E-11	ts-miR (Oral Squamous Cell Carcinoma)	LncRNA XIST Inhibits the Progression of Oral Squamous Cell Carcinoma via Sponging miR-455-3p/BTG2 Axis
miR-1224-5p_VWA5B2	90113	hsa-miR-1224-5p	hsa-mir-1224	VWA5B2	protein_coding	intron	intron	0.499280154	0.666	0.519553429	0.590490832	0.773521875	0.375	-0.091871209	-0.065976795	6.15E-01	6.35E-01	0.642869134	0.889524884	0.934263496	0.05423409	0.351678024	-0.021254017	0.645798505	0.622871419	6.64E-01	0.272706601	0.870116974	0.505776018	0.067175463	0.365650457	0.645901579	7.529177967	7.529177967	2.94E-07	1.02E-06	onco-miR (Gastric cancer)	LncRNA NEAT1 Promotes the Progression of Gastric Cancer Through Modifying the miR-1224-5p/RSF1 Signaling Axis
miR-887-3p_FBXL7	23194	hsa-miR-887-3p	hsa-mir-887	FBXL7	protein_coding	intron	intron	0.331341338	0.552	0.480022747	0.440459266	0.599398522	0.287	0.700218645	0.468991977	0.5	0.509464031	0.597215395	0.383096948	0.713067501	0.184416747	0.366792177	0.739528101	0.163022336	0.3069217	6.72E-01	0.818825838	0.692917626	0.505006882	0.04091049	0.419669096	0.590344668	12.34419065	12.34419065	8.24E-11	6.70E-10	onco-miR (Pancreatic cancer)	MiR-887-3p Negatively Regulates STARD13 and Promotes Pancreatic Cancer Progression
